# Supplementary material for: Peripheral blood indicators and COVID-19: an observational and bidirectional Mendelian randomization study
Source: BMC Med Genomics. 2024 Mar 28;17:81. doi: 10.1186/s12920-024-01844-4 (PMC10979573; doi:10.1186/s12920-024-01844-4)
Supplement: Supplementary file 1 — Supplementary Material 1. [file 12920_2024_1844_MOESM1_ESM.xlsx]

## Sheet: Table S1
Table S1. Summary of patient baseline data and diagnostic indicators.
ID	PATIENTSEX	PATIENTAGE	DIAGNOSIS	TESTDATE	White blood cell count	Basophil count	Monocyte cell count	Lymphocyte cell count	Eosinophil cell count	Neutrophil cell count	Red blood cell count	Hemoglobin concentration	Hematocrit	Mean corpuscular hemoglobin concentration	Mean corpuscular hemoglobin	Mean corpuscular volume	Red cell distribution width	Mean platelet volume	Plateletcrit	Platelet count	Platelet distribution width	Prothrombin time	Activated partial thromboplastin time	Thrombin time	Fibrinogen	D-dimer	Serum cystatin C	Serum creatinine	Uric acid	Urea nitrogen	β2-microglobulin	Alkaline phosphatase	Alanine aminotransferase	Aspartate aminotransferase	Gamma glutamyltransferase	Albumin	Total bilirubin	Direct bilirubin	Total bile acid	Total protein	Myoglobin levels	Troponin I	Creatine Kinase	creatine kinase isoenzymes	Lactate dehydrogenase	Hydroxybutyrate Dehydrogenase	Glucose	HDL cholesterol	LDL cholesterol
1	1	64	0	20220720	5.3	0.10	0.4	1.6	0.10	3.0	4.19	132	0.376	351	31.5	89.8	13.9	8.4	0.162	192	16.9							111.90		7.3			19.7		16.8	43.7	15.7	3.1	2.4	68.8							4.54	1.12	2.49
2	0	64	0	20221229	7.43	0.02	0.4	2.5	0.03	4.5	3.94	116	0.337	343	29.4	85.7	12.7	10.9	0.231	212	16.5
3	0	64	0	20220720	4.70	0.00	0.3	2.7	0.10	1.6	3.99	128	0.360	355	32.1	90.2	13.4	9.4	0.171	182	17.3							63.10		5.7			28.7		16.4	42.6	10.3	1.8	4.5	74.2							5.98	1.16	4.53
4	0	64	0	20220911	8.37	0.05	0.6	1.7	0.09	5.9	4.50	134	0.392	342	29.8	87.1	13.3	11.9	0.240	205	15.2
5	1	64	0	20220616	4.30	0.02	0.4	0.7	0.06	3.2	4.07	136	0.401	339	33.4	98.4	17.2	10.5	0.053	50	16.0							66.70		6.8			32.0		62.8	39.0	25.7	5.2	17.7	64.0							6.68
6	1	64	0	20220303	6.81	0.01	0.4	1.1	0.05	5.3	4.00	113	0.361	315	28.4	90.1	15.7	9.4	0.148	157	16.8
7	1	63	0	20220625	6.23	0.02	0.5	1.6	0.35	3.8	4.79	149	0.418	356	31.1	87.4	13.0	8.9	0.353	397	15.5	14.0	39.5	18.3	2.46		1.03	89.20	407.1	4.6			11.6		40.9	42.8	15.9	2.9	4.6	77.1								0.93	2.69
8	0	63	0	20220301																																												1.57	2.14
9	0	63	0	20220510																																												1.49	2.59
10	1	63	0	20221218	5.16	0.03	0.57	1.42	0.07	3.07	5.44	156	0.465	335	28.7	85.5	12.6	10.8	0.180	168	12.9
11	0	63	0	20220314	5.60	0.00	0.3	2.8	0.10	2.5	4.12	126	0.375	337	30.7	91.0	12.8	8.0	0.230	287	16.6							68.10	363.9	6.4			13.9			42.8			3.9	73.4							6.15	1.14	2.75
12	1	63	0	20220509																													22.3		47.2	42.0	25.1	3.4	4.3	79.2
13	0	63	0	20220621	7.30	0.03	0.4	1.9	0.06	4.9	4.40	131	0.391	336	29.9	89.0	12.4	10.5	0.278	265	16.0							77.80	368.7	5.1			14.1		13.9	37.0	14.7	3.1	3.2	78.2							5.26	1.03	2.67
14	0	63	0	20220902	6.14	0.01	0.3	2.0	0.05	3.8	4.65	137	0.411	333	29.4	88.3	12.6	9.5	0.242	254	16.0							67.0	571.4	7.0			13.4		23.8	43.6	10.0	1.4	1.7	76.8							8.2
15	1	63	0	20220801	7.56	0.01	0.4	2.7	0.05	4.4	4.28	150	0.436	344	35.0	101.9	13.0	9.5	0.200	211	10.7
16	1	62	0	20220601	6.69	0.02	0.5	2.2	0.13	3.8	5.16	153	0.441	347	29.7	85.5	13.7	9.1	0.150	165	15.8
17	0	62	0	20220627	10.13	0.03	0.6	2.8	0.16	6.5	4.25	128	0.396	323	30.1	93.2	12.4	10.1	0.230	223	11.4
18	0	62	0	20220422	7.70	0.10	0.5	2.1	0.30	4.7	4.66	139	0.390	356	29.8	83.8	12.7	8.8	0.198	225	17.0
19	0	62	0	20220423
20	0	62	0	20220909	6.83	0.02	0.3	2.2	0.06	4.2	4.21	133	0.403	330	31.6	95.7	11.8	9.8	0.270	282	11.3
21	0	61	0	20220305																													14.6		19.4	42.7	11.2	1.5	6.5	77.1
22	1	61	0	20220605	7.40	0.10	0.8	1.7	0.20	4.6	5.29	153	0.456	336	29.0	86.1	14.1	7.5	0.196	262	16.4							90.00		7.0				16.0									99.9	10.0	166.1		5.35
23	1	61	0	20220606																									573.5				21.2	17.6	25.9	43.0	26.3	5.0	3.2	68.4								1.07	2.27
24	1	61	0	20220113		0.11	0.4	3.1	0.57	2.9		158	0.477	331	30.3	91.3	13.3	10.4	0.250	240	16.1	12.9	38.9	15.9	2.83	0.26		89.6	537.0	8.6											24.6	2.70					5.8
25	0	61	0	20220419
26	0	61	0	20221006	4.97	0.00	0.2	1.3	0.32	3.1	3.84	98	0.292	336	25.5	75.9	16.6	6.7	0.310	461	15.7							69.20		6.4																	5.72
27	0	61	0	20220206
28	0	61	0	20220415	6.70	0.02	0.4	1.6	0.06	4.7	5.40	160	0.5	320	29.6	92.6	12.3	9.1	0.210	234	10.0
29	1	61	0	20221228	11.35	0.01	0.41	1.55	0.05	9.33	3.87	129	0.405	319	33.3	104.7	13.5	10.7	0.140	130	11.9
30	1	61	0	20220609	4.87	0.04	0.4	1.1	0.05	3.3	4.87	160	0.456	352	33.0	93.7	13.0	8.2	0.240	293	15.4							98.20	487.3	6.4			13.1	24.3	24.4	43.6	27.7	4.9	3.5	74.5	53.8	2.20	183.9	7	157.0		5.06	1.18	3.39
31	0	61	0	20220118																																												1.23	3.76
32	1	61	0	20220408	7.66	0.06	0.4	2.8	0.33	4.1	4.88	151	0.461	328	30.9	94.3	12.6	10.3	0.222	216	16.2						1.04	90.50	419.0	4.9			10.8		57.6	41.4	16.8	2.9	7.8	73.4	17.8	3.80					5.08	1.61	3.40
33	1	61	0	20220409
34	1	60	0	20220315																													10.5	18.6	33.8	39.6	15.6	3.8	3.9	75.1
35	1	60	0	20221014	8.09	0.06	0.6	2.2	0.09	5.2	6.40	139	0.420	331	21.7	65.7	16.6	9.6	0.245	257	17.6							89.00	311.2	3.4				25.1							25.3	3.30	119.9	9.0	164.9	128.0	6.38
36	0	60	0	20220127	8.41	0.03	0.4	2.7	0.05	5.3	5.22	143	0.45	318	27.4	86.2	14.7	9.2	0.300	330	9.9
37	1	60	0	20220802																								83.50		3.4																	8.32
38	1	60	0	20220223																									494.3				22.3		23.2	40.6	9.5	1.1	11.4	72.6
39	0	60	0	20220316	12.00						6.00																	68.90	406.7	7.8																	6.04	1.01	3.55
40	0	60	0	20220921	5.80	0.02	0.4	2.0	0.06	3.4	4.76	140	0.428	327	29.4	89.9	12.5	10.8	0.200	185	12.5
41	0	60	0	20221123		0.02	0.3	1.4	0.09	3.0		113	0.335	336	30.3	90.1	12.9	10.5	0.178	170	16.5
42	0	60	0	20221015	3.94	0.02	0.4	1.5	0.13	2.0	4.80	145	0.420	345	30.2	87.5	12.4	9.7	0.201	207	16.5							87.30	432.9	6.1			29.4			43.1	8.1	1.4	4.8	78.9							5.48	1.35	3.82
43	1	60	0	20220206
44	0	60	0	20220117																													44.4		19.6	45.0	9.5	1.7	2.8	77.7
45	0	60	0	20220110	6.10	0.00	0.5	1.0	0.00	4.5	4.95	142	0.420	339	28.8	85.0	13.3	8.5	0.101	119	17.4
46	1	60	0	20220708	8.21	0.01	0.6	2.7	0.17	4.7	4.56	143	0.416	343	31.3	91.2	13.2	8.4	0.270	323	15.9
47	1	60	0	20220608	7.58	0.03	0.6	2.7	0.14	4.1	4.31	135	0.392	346	31.5	90.9	13.0	8.6	0.265	306	15.7
48	0	60	0	20220302
49	0	60	0	20221017	4.79	0.07	0.3	1.7	0.10	2.6	4.37	139	0.415	336	31.9	94.9	12.9	8.9	0.212	239	15.4												13.1	23.9	18.9	44.3	20.6	3.6	1.1	71.6								1.81	3.76
50	1	60	0	20220614	5.40	0.10	0.4	2.3	0.20	2.4	5.02	147	0.425	345	29.2	84.7	13.3	9.9	0.162	164	17.3
51	1	60	0	20221014																													22.0		20.3	45.5	19.0	3.5	1.5	77.9								2.29	3.15
52	0	60	0	20220902	5.12	0.05	0.4	2.5	0.10	2.1	4.83	152	0.439	347	31.5	90.8	12.5	7.9	0.231	290	15.2							69.20	315.3	3.8			17.7		17.9	43.0	11.0	1.6	3.5	77.7							4.99	1.42	3.99
53	0	59	0	20220909
54	1	59	0	20220408	3.34	0.05	0.3	1.2	0.15	1.6	4.76	131	0.407	321	27.4	85.6	13.6	8.6	0.144	167	15.7
55	1	59	0	20220113		0.06	0.3	3.4	0.37	3.3		147	0.457	322	22.4	69.6	15.6	10.2	0.259	254	16.4							92.3	443.4	5.4			36.7	30.6	101.9	42.9	10.9	1.7	2.0	71.2							5.2
56	1	59	0	20220701	5.50	0.10	0.4	1.1	0.20	3.8	5.15	152	0.427	355	29.5	83.0	12.9	7.2	0.188	262	17.0							75.80		4.7			15.4	18.3	15.9	41.2	11.8	2.3	3.6	68.7							7.42
57	0	59	0	20220210
58	1	59	0	20220815	7.41	0.02	0.6	2.5	0.06	4.2	4.99	166	0.474	350	33.3	95.1	13.0	8.6	0.169	197	15.8												21.0		27.2	43.5	20.0	2.6	3.5	72.2
59	1	59	0	20220412																								104.2	352.6	6.8			27.0	26.1	29.6	49.1	11.4	1.9	1.1	83.0							5.1
60	0	59	0	20221128	4.69	0.02	0.3	1.8	0.10	2.4	4.35	125	0.364	343	28.7	83.7	12.3	7.3	0.194	266	15.2							64.00		4.6			11.6		10.2	39.8	10.5	1.5	3.2	72.4							4.71	1.26	3.68
61	1	59	0	20220706	7.20	0.10	0.4	2.4	0.20	4.1	4.81	159	0.445	358	33.1	92.5	12.5	8.5	0.225	265	16.7
62	0	59	0	20220822																								76.1	301.8	6.7																	5.3
63	0	59	0	20220824	6.16	0.04	0.4	2.3	0.04	3.4	4.14	118	0.340	347	28.5	82.0	13.6	7.7	0.110	143	17.5
64	1	59	0	20220211	5.61	0.03	0.3	2.2	0.10	3.0	4.57	138	0.422	327	30.2	92.5	12.5	8.9	0.158	178	16.0
65	0	59	0	20221205																													15.7			46.9				78.7
66	0	59	0	20220709		0.01	0.2	1.7	0.03	3.2		155	0.445	348	31.4	90.4	12.1	8.2	0.169	206	15.8						0.92	66.10	312.0	5.6						40.4				73.4								0.89	2.80
67	0	59	0	20220629	5.01	0.02	0.3	2.0	0.07	2.7	3.86	121	0.353	342	31.2	91.5	12.8	9.5	0.204	214	16.0	12.5	32.9	16.8	3.24		0.91	71.80	260.8	4.6			12.5		11.2	42.2	15.6	3.1	10.1	70.2								1.64	2.59
68	0	59	0	20220308	4.60	0.00	0.4	2.1	0.10	1.9	4.72	143	0.417	343	30.3	88.3	13.4	7.6	0.202	265	16.1
69	0	59	0	20220629	5.63	0.03	0.6	2.3	0.25	2.5	4.21	128	0.404	317	30.4	96.0	12.9	11.5	0.210	181	13.1
70	0	59	0	20220805																								72.7	356.4	6.3																	4.9
71	0	58	0	20220509																													17.4			42.5				73.0
72	0	58	0	20220528																								118.50		4.6																	4.63
73	1	58	0	20220722	5.06	0.02	0.3	1.2	0.11	3.4	4.92	158	0.446	353	32.0	90.7	12.9	12.1	0.153	126	17.0
74	1	58	0	20220607
75	0	58	0	20220812																		11.4	30.3	18.7	3.41
76	0	58	0	20220212	4.71	0.01	0.6	0.8	0.04	3.3	3.75	111	0.36	308	29.6	96.0	15.9	9.3	0.270	288	9.9
77	1	58	0	20220307	8.33	0.03	0.5	2.6	0.33	4.9	4.41	136	0.396	342	30.8	89.8	13.4	8.9	0.256	288	16.0							224.4		12.5																	5.5
78	0	58	0	20220217	7.80	0.00	0.8	2.5	0.10	4.3	4.18	129	0.377	343	30.9	90.2	13.3	8.2	0.263	320	17.1
79	1	58	0	20220121																								84.00	294.2	5.1			36.0		19.5	47.8	15.37	2.24	3.5	78.9							5.89
80	0	58	0	20220223	6.30	0.00	0.4	2.0	0.10	3.8	4.02	126	0.354	354	31.2	88.1	12.6	7.2	0.163	225	16.4
81	0	58	0	20220415	7.05	0.01	0.4	3.5	0.25	2.9	4.56	133	0.420	316	29.1	92.1	12.6	9.0	0.226	252	15.5
82	1	58	0	20220118																													26.7	34.4	17.2	48.1	34.4	5.2	3.3	85.4			194.3	14.0	238.5
83	0	58	0	20220629																								59.6		5.7																	11.0
84	0	58	0	20220324
85	1	58	0	20220624
86	0	58	0	20221229																													38.9			42.2				78.0
87	1	57	0	20220122	7.30	0.00	0.8	2.7	0.30	3.5	5.31	165	0.490	337	31.1	92.3	12.6	9.4	0.203	216	17.6							86.30	403.8	5.7			30.6	27.1	25.1	42.2	13.8	2.0	6.4	65.6							4.76	0.92	3.72
88	1	57	0	20220331		0.00	0.5	2.0	0.20	2.3		143	0.411	348	30.7	88.3	13.3	7.9	0.149	188	16.3							83.70	429.6	5.3				49.0									309.2	11.0	179.6		6.00	1.09	1.72
89	0	57	0	20220309																													15.7	27.9	29.2	45.1	14.7	2.6	4.8	77.5							7.42
90	1	57	0	20220109
91	0	57	0	20220512																													8.6	21.6	15.0	44.0	73.2	34.3	4.2	80.6
92	0	57	0	20221112	5.85	0.03	0.2	2.3	0.09	3.2	5.14	132	0.395	335	25.7	76.8	13.2	8.1	0.186	230	15.2							69.00		3.9			38.0		57.9	43.7	13.6	1.9	4.1	71.9							5.76	1.09	2.69
93	0	57	0	20220711	9.29	0.04	0.7	4.1	0.08	4.4	4.82	153	0.439	348	31.8	91.2	12.5	8.7	0.222	256	15.5
94	0	57	0	20220919
95	1	57	0	20220707	5.73	0.03	0.4	1.5	0.37	3.5	4.79	152	0.454	335	31.7	94.8	12.1	9.7	0.236	243	17.0
96	0	57	0	20220812
97	0	57	0	20220628	6.10	0.10	0.6	2.3	0.50	2.7	4.38	133	0.383	347	30.3	87.3	13.6	7.2	0.225	313	16.5							65.10		2.8			14.2		45.4	42.0	11.3	2.1	3.9	78.7							4.99	1.41	3.26
98	0	57	0	20220211	5.57	0.01	0.4	2.0	0.12	3.1	4.22	129	0.388	332	30.6	91.9	13.2	12.4	0.170	141	16.8
99	0	57	0	20220217	5.70	0.10	0.6	2.0	0.10	2.9	4.16	121	0.360	337	29.2	86.4	13.6	8.2	0.191	232	16.8
100	1	57	0	20220103	3.61	0.01	0.4	1.0	0.06	2.2	4.09	120	0.364	330	29.3	89.0	14.6	10.3	0.110	104	10.4
101	0	57	0	20220714																								93.40	375.3	6.6			15.0			39.5			2.5	76.2							4.72
102	1	57	0	20220907																							0.96	99.00	464.7	4.3			34.8	29.0	30.0	40.9	14.2	2.1	5.0	66.3			278.9	7.0	270.0	157.0	5.41	1.24	4.99
103	0	57	0	20220805																								80.80		5.3			22.3		24.0	44.6	10.6	2.0	9.5	83.1							6.13
104	0	57	0	20220811	6.75	0.01	0.3	2.1	0.10	4.3	4.96	147	0.443	332	29.6	89.3	13.2	9.5	0.230	238	10.6
105	0	57	0	20220707																								68.70		4.4			63.5	39.0	97.0	44.1	12.6	2.2	1.6	76.4							6.05	1.08	3.47
106	0	57	0	20221215																									373.0			55.8	35.2	41.7	20.6	40.6	12.6	2.5	2.0	72.5			73.8		174.4	113.0
107	0	57	0	20220508		0.00	0.3	1.6	0.10	2.7		132	0.379	349	32.2	92.2	13.7	9.4	0.210	225	16.4							63.20		6.7																	5.91
108	0	57	0	20220509																							0.95	66.10	336.0	7.1			23.2	26.8	14.4		12.4	1.8	3.9
109	0	57	0	20220822	5.67	0.02	0.3	1.9	0.16	3.3	4.47	136	0.391	346	30.4	87.6	13.6	9.0	0.162	180	16.6							66.60	298.7	6.7		68.4	15.0	19.8	17.3	41.3	24.3	3.4	3.8	69.2			156.8		207.4	135.0	5.00	1.01	3.79
110	1	56	0	20220526																													24.1	25.7	12.5	41.1	15.5	2.9	3.1	69.3
111	0	56	0	20220112																																											5.81
112	0	56	0	20220630	9.70	0.00	0.7	3.2	0.10	5.6	5.07	111	0.339	328	21.9	66.9	14.9	8.0	0.242	303	16.3						0.67	69.50	286.2	4.6			26.5			43.4			6.1	76.6								1.94	3.74
113	1	56	0	20220621	6.80	0.10	0.5	2.6	0.30	3.3	4.72	149	0.422	353	31.6	89.5	12.8	8.9	0.164	184	17.2							81.10		6.9			16.1	16.4	30.2	42.0	21.9	3.5	9.3	72.8			66.1	6.0	139.2	119.0	5.03
114	0	56	0	20220705	2843.40						125.30
115	0	56	0	20220507		0.00	0.4	2.9	0.20	3.5		149	0.412	362	28.9	79.7	14.0	9.0	0.229	254	16.9							61.00		4.2			22.9	20.8	24.6	41.5	15.2	2.4	3.8	77.9							7.72	1.61	4.19
116	1	56	0	20221010	6.62	0.05	0.7	2.2	0.27	3.4	4.86	149	0.442	338	30.8	91.1	13.4	8.7	0.175	200	16.7							100.00		5.9			33.1		34.2	44.3	9.2	1.7	7.2	70.1							7.46	1.43	4.90
117	1	56	0	20220321	10.00						22.00
118	1	56	0	20220122
119	0	56	0	20220602																								88.40		7.5			11.9	24.0	14.7	43.3	10.5	1.8	5.1	78.5							5.45
120	1	55	0	20220210	7.62	0.04	0.4	3.1	0.59	3.5	5.42	159	0.475	335	29.3	87.6	12.9	10.0	0.244	243	16.3
121	0	55	0	20220707
122	0	55	0	20220309	6.90	0.00	0.5	1.3	0.00	5.1	4.40	121	0.359	338	27.6	81.6	12.4	7.7	0.174	225	16.2							66.60		7.2			39.7		13.0	39.1	8.2	1.6	3.7	73.2							6.23
123	0	55	0	20220113																							0.79	76.50	339.7	6.1			14.2		10.4	44.6	12.2	2.0	2.2	77.0								1.45	4.23
124	0	55	0	20221226	9.18	0.03	0.56	1.80	0.06	6.73	4.57	137	0.435	315	30.0	95.2	13.1	9.0	0.220	246	9.7
125	1	55	0	20221230	12.59	0.04	0.98	1.86	0.03	9.70	4.41	133	0.377	353	30.2	85.4	13.4	7.3	0.224	305	16.9	13.8	34.4	15.5	3.91			77.80		6.7				38.2							72.6	5.10	297.3	15.0	234.5		13.07
126	1	55	0	20220829	4.73	0.05	0.2	2.0	0.10	2.3	5.06	156	0.454	344	30.8	89.7	13.4	11.3	0.197	175	16.4							80.80	504.1	5.8			16.8	28.3	21.4	44.4	12.9	2.1	6.0	71.5							5.23	1.13	3.53
127	1	55	0	20220209
128	0	55	0	20220130	阴性						阴性																						11.4		14.3	43.9	9.5	1.6	3.1	78.4
129	1	55	0	20220126																									482.8
130	0	55	0	20220308	8.29	0.04	0.5	2.7	0.32	4.8	4.96	149	0.447	333	30.0	90.1	11.9	10.7	0.270	256	12.3
131	1	55	0	20220215							0
132	1	55	0	20220601	9.66	0.03	0.7	2.2	0.21	6.6	5.22	163	0.471	346	31.2	90.2	13.2	11.0	0.248	225	16.6
133	0	55	0	20220218	6.46	0.02	0.4	2.2	0.06	3.8	4.48	124	0.394	315	27.7	87.9	12.8	9.2	0.280	301	9.9
134	1	55	0	20221009	6.70	0.04	0.4	3.1	0.17	3.0	6.18	123	0.387	318	19.9	62.7	16.4	8.8	0.170	192	17.3							94.10	370.1	4.8			16.1		21.8	41.9	22.3	3.5	4.5	75.1								1.38	3.68
135	0	55	0	20220719																													24.0			39.8				78.4
136	0	55	0	20221226
137	0	55	0	20220725																													15.9			47.5				77.9
138	0	55	0	20221215	8.60	0.06	0.8	0.9	0.01	6.8	4.47	138	0.397	348	30.9	88.8	13.0	8.4	0.246	294	15.4							80.10	318.9	3.8		84.5	47.7	57.5	41.9	43.9	9.6	1.8	5.2	78.3							6.00
139	0	55	0	20220408		0.03	0.3	2.2	0.16	3.1		126	0.380	330	29.2	88.3	12.4	10.9	0.272	250	16.5						0.90	69.00	391.8	6.8			29.3		45.0	42.3	9.8	1.4	6.3	73.6							7.63	1.33	3.33
140	1	55	0	20220120																													35.9	32.1	29.3	41.7	11.3	2.8	2.7	76.5
141	1	54	0	20220627	9.50	0.10	0.7	2.1	0.20	6.4	4.45	137	0.394	347	30.7	88.6	12.6	9.0	0.267	296	16.8
142	1	54	0	20220114	6.10	0.02	0.4	1.3	0.09	4.3	6.49	119	0.395	301	18.3	60.9	19.8	10.9	0.320	292	12.4
143	0	54	0	20221024	4.72	0.03	0.3	2.1	0.05	2.3	4.23	122	0.372	329	28.9	87.8	13.8	7.3	0.177	243	16.2							87.70		5.6																	5.22
144	1	54	0	20220309	5.73	0.02	0.5	1.8	0.11	3.4	5.10	150	0.439	342	29.4	86.0	12.6	8.5	0.209	244	15.7							85.8	391.5	4.9		55.0	34.6	32.6	35.1	40.3	17.8	3.2	1.1	72.0			133.6		183.6	113.0	5.1
145	0	54	0	20221008																								58.1	361.4	5.2																	6.1
146	0	54	0	20220920
147	1	54	0	20220713																									522.0				14.8	16.4	11.7	43.5	24.6	4.4	1.4	76.5
148	1	54	0	20220426	5.30	0.00	1.0	1.9	0.20	2.2	4.69	151	0.421	359	32.3	89.9	13.1	8.0	0.159	199	16.4	13.5	38.9	17.1	3.87			86.70	345.7	3.8		90.3	21.6	25.1	53.8	44.7	10.6	1.9	4.2	79.9			226.2		142.5	94.0	6.69	0.91	3.80
149	1	54	0	20220708	6.54	0.04	0.4	1.8	0.30	4.0	4.55	144	0.418	344	31.6	91.8	13.1	9.5	0.260	272	15.7
150	1	54	0	20220705	5.10	0.10	0.5	1.9	0.30	2.4	5.57	128	0.395	324	23.0	70.9	15.6	7.5	0.158	209	16.7							89.90	435.4	5.5			14.6		42.2	43.1	8.3	1.6	3.4	74.0							5.31	1.00	3.59
151	1	54	0	20220228	6.50	0.00	0.8	1.8	0.10	3.7	5.45	168	0.486	346	30.8	89.1	13.0	7.5	0.173	232	16.1						0.91	106.20	460.0	8.2			66.3			46.1			3.9	81.5	34.0	5.20					5.78	1.18	1.58
152	1	54	0	20220901	5.99	0.05	0.5	1.6	0.10	3.8	5.00	160	0.469	342	32.1	93.9	13.0	9.0	0.220	244	15.9						0.83	94.70	531.3	5.7			26.6			43.7			4.6	74.4	34.2	4.70					5.20	1.36	1.53
153	1	54	0	20220611	5.50	0.10	0.7	1.3	0.10	3.3	4.93	157	0.445	354	31.9	90.2	14.3	7.8	0.179	230	16.0						0.96	103.30	555.9	7.2			23.4	28.8		44.3			8.7	76.5			229.5	16.0	211.5	131.0	5.07
154	1	54	0	20220407	6.30	0.10	0.5	1.6	0.20	4.0	4.81	149	0.430	346	30.9	89.2	13.6	7.5	0.168	225	16.0						1.07	106.10	540.4	5.7			33.6	29.9		42.8			3.4	72.9			218.0	12.0	206.8	136.0	5.41
155	1	54	0	20221025	5.81	0.04	0.4	1.9	0.27	3.2	4.45	136	0.410	331	30.5	92.1	13.1	8.2	0.195	239	16.7						0.73	92.90	412.8	5.5			14.6	19.8	14.8	40.6	16.7	3.2	3.3	70.7			102.5	9.0	160.9	98.0	5.32	1.71	3.06
156	1	54	0	20220718	4.41	0.06	0.4	1.5	0.08	2.4	4.42	149	0.422	354	33.8	95.5	12.0	9.6	0.239	250	16.1							81.30		4.7			47.7	26.3	79.7	40.4	12.3	1.9	7.6	61.5			87.3	8	156.2	89	6.92
157	1	54	0	20220911	8.21	0.05	0.7	2.1	0.10	5.2	4.68	139	0.413	335	29.6	88.2	13.1	7.6	0.205	268	16.3
158	1	54	0	20220721																									502.7																			1.22	3.55
159	0	54	0	20221231
160	0	54	0	20220601	5.68	0.04	0.3	1.9	0.07	3.4	4.21	128	0.381	335	30.3	90.5	13.7	9.9	0.206	208	16.2
161	0	54	0	20221012																													20.0	31.6	23.7	42.3	9.6	1.4	1.6	80.5
162	1	54	0	20220111	6.80	0.10	0.5	2.2	0.50	3.5	4.94	146	0.432	338	29.6	87.5	13.5	7.8	0.208	265	16.7							93.80	447.5	5.3			39.4	34.0	32.5	46.2	8.4	1.1	3.2	80.6							4.94	1.39	3.80
163	1	54	0	20220727		0.03	0.4	2.2	0.28	2.9		166	0.472	352	34.1	97.0	12.5	9.6	0.185	193	15.9							89.60	396.0	6.8			15.8	19.0	37.5	41.4	11.3	2.1	5.2	67.4			92.8	7	180.8	116	5.17	0.98	3.11
164	1	54	0	20220727	8.02	0.05	0.6	2.7	0.32	4.3	4.96	153	0.456	336	30.8	91.9	13.5	9.0	0.270	295	9.5
165	0	54	0	20221010		0.04	0.5	3.3	0.14	2.9		126	0.370	341	30.8	90.2	12.3	7.9	0.296	373	16.5							85.20		5.6			25.8		62.0	47.1	7.1	1.3	4.5	75.7							6.19	1.46	3.91
166	0	54	0	20220219																						278
167	1	54	0	20220524																						185
168	1	54	0	20220427																						235
169	0	54	0	20220129																						1539
170	0	54	0	20220128																						1426
171	0	54	0	20221106																						250
172	0	54	0	20221224																						6995
173	1	53	0	20220616	5.88	0.01	0.2	3.3	0.09	2.3	4.14	140	0.426	329	33.8	102.7	12.6	8.2	0.169	207	15.8
174	0	53	0	20220808	3.37	0.02	0.2	1.1	0.08	2.0	5.39	120	0.372	323	22.3	69.1	15.4	12.7	0.206	162	16.2	13.7	48.7	17.6	2.59								12.0	21.7	21.7	42.6	13.0	2.0	27.2	69.2
175	0	53	0	20220816	6.31	0.03	0.3	2.0	0.07	3.9	5.08	160	0.453	354	31.6	89.2	12.4	8.3	0.225	272	16.7							60.90	281.3	5.4			35.6		23.9	43.2	14.2	2.8	29.3	76.4							9.35	1.27	3.12
176	1	53	0	20220219																								197.10		9.0			14.8		25.9	43.8	6.8	1.0	31.3	72.5	37.3	4.00					4.99
177	1	53	0	20220806	7.07	0.05	0.4	2.5	0.12	4.0	4.66	157	0.433	362	33.7	93.0	11.9	9.8	0.226	231	16.2
178	0	53	0	20220822	5.08	0.03	0.3	2.4	0.08	2.2	4.57	128	0.379	338	28.0	82.8	13.4	8.4	0.199	238	16.9												11.3		16.8	42.6	6.7	1.1	5.0	76.1								1.66	4.89
179	0	53	0	20220206	6.51	0.05	0.5	1.9	0.21	3.9	5.09	134	0.438	306	26.3	86.1	13.9	10.3	0.340	330	12.0
180	0	53	0	20221031	7.00						1.00
181	1	53	0	20220412	7.28	0.05	0.5	1.8	0.35	4.5	4.73	143	0.444	323	30.3	93.9	13.6	9.1	0.221	244	15.8
182	1	53	0	20220530	7.66	0.06	0.5	2.0	0.33	4.8	4.47	141	0.413	342	31.6	92.4	13.5	9.1	0.247	272	15.7
183	1	53	0	20220721	5.01	0.03	0.3	1.2	0.12	3.4	5.15	155	0.452	343	30.1	87.8	12.7	12.6	0.270	215	17.1							87.30		6.5			26.5		28.5	44.7	11.6	1.9	4.9	74.8	13.4	2.30					5.84	1.71	4.17
184	0	53	0	20220601	5.52	0.03	0.3	2.0	0.09	3.1	4.03	120	0.363	331	29.9	90.2	13.9	11.3	0.184	163	16.3
185	1	53	0	20220325
186	0	53	0	20220210
187	0	53	0	20220805
188	0	53	0	20220118	6.80	0.10	0.4	2.1	0.10	4.1	4.54	129	0.382	338	28.4	84.1	13.2	8.3	0.216	261	16.6
189	0	53	0	20220719																								68.10	284.7	5.3			20.3	21.3	14.4	41.3	10.3	2.3	7.9	77.3
190	1	53	0	20221012		0.04	0.7	2.8	0.68	3.0		156	0.448	349	31.3	89.7	13.4	8.3	0.183	220	16.8						0.95	93.40	527.8	5.0			89.0		55.2	45.9			3.5	79.5							8.75	1.29	3.86
191	0	53	0	20220218	7.20	0.00	0.6	2.7	0.10	3.8	4.26	130	0.381	341	30.5	89.4	13.1	7.6	0.210	278	16.2
192	1	53	0	20220427	8.55	0.04	0.4	3.0	0.09	5.1	5.81	119	0.364	327	20.5	62.7	16.3	9.5	0.260	270	10.3
193	1	53	0	20221012		0.03	0.3	2.5	0.13	2.9		146	0.417	350	32.0	91.4	12.9	7.7	0.138	180	15.6	12.3	33.8	18.1	3.21							48.2	25.5		46.8		14.4	2.6	2.7		17.8	7.60					5.76	1.52	3.06
194	1	53	0	20220527	7.40	0.00	0.5	1.6	0.10	5.1	4.65	147	0.418	352	31.7	89.8	13.4	9.3	0.148	160	18.0							77.30	449.6	4.1			15.5			42.3			3.4	76.5								0.89	2.96
195	1	53	0	20220929		0.02	0.5	2.4	0.13	4.0		147	0.421	349	30.9	88.6	12.5	10.0	0.232	232	16.3						0.72	87.40	337.4	5.4			39.3		37.5	41.1	14.0	2.5	10.4	74.1	14.4	3.60					8.65	1.23	3.61
196	1	52	0	20220420	8.10	0.00	0.7	2.0	0.10	5.4	4.52	146	0.426	342	32.2	94.1	13.8	7.5	0.183	243	16.0
197	1	52	0	20220806	7.14	0.08	0.5	2.4	0.07	4.2	4.82	154	0.445	346	31.9	92.2	12.9	10.1	0.275	273	16.3
198	0	52	0	20220224	5.50	0.00	0.6	1.8	0.10	3.0	4.17	128	0.367	349	30.7	88.0	12.5	8.5	0.177	208	17.1
199	0	52	0	20220505																													11.2			41.9				80.2
200	0	52	0	20220628																													27.5	27.1	17.5	45.4	14.0	1.9	9.8	77.2
201	1	52	0	20220905	7.62	0.02	0.4	3.0	0.16	4.0	5.11	165	0.493	336	32.4	96.4	12.9	8.7	0.225	301	16.0							109.00		6.0			20.7		26.8	49.8	12.2	1.7	4.1	79.2							5.66	1.57	4.15
202	0	52	0	20220407																							0.95	71.10		3.7				36.6									77.9	10.0	211.6	131.0		1.14	2.40
203	0	52	0	20220516	12.45	0.05	0.8	5.0	0.14	6.5	4.34	146	0.426	343	33.7	98.3	12.9	9.6	0.307	320	16.1								428.1			65.6	17.3	21.1	23.9	43.4	13.1	1.6	2.5	76.5			84.6		185.6	166.0
204	1	52	0	20220727																								96.80	466.1	3.6			34.7	39.1	141.8	42.6	22.9	4.1	5.9	73.1							5.43	1.41	3.03
205	0	52	0	20220921	7.31	0.04	0.6	2.0	0.10	4.5	4.30	135	0.392	344	31.3	91.1	12.4	9.4	0.206	219	16.7							80.00	390.9	5.4		76.9	11.2		14.2	47.2	13.0	2.1	4.3	70.7							5.23	1.67	3.44
206	0	52	0	20220316	5.40	0.00	0.4	1.7	0.10	3.1	4.08	131	0.384	341	32.1	94.1	12.2	10.5	0.212	201	17.1							82.20	364.0	6.8		66.5	12.2		15.2	43.9	12.6	2.3	8.1	72.7							5.17	1.59	2.72
207	1	52	0	20220329																													34.9	30.9	37.6	41.2	11.5	1.7	6.5	71.3
208	0	52	0	20220905	阴性						阴性
209	1	52	0	20221101	8.92	0.05	0.4	2.9	0.15	5.4	5.20	161	0.464	348	31.1	89.3	13.2	9.5	0.224	236	16.3							107.00	582.9	5.2			46.3		85.9	45.3	8.5	1.6	5.5	80.5							5.47
210	0	52	0	20220914																													14.3			46.1				71.7
211	0	52	0	20220713	4.00	0.00	0.2	1.6	0.10	2.2	4.00	122	0.345	354	30.5	86.2	13.3	7.7	0.160	208	16.1							59.30	310.7	4.5			16.3		33.3	42.1	11.7	2.1	5.2	72.6							5.88	1.51	3.58
212	1	52	0	20220317	7.93	0.02	0.4	3.4	0.28	3.8	4.93	158	0.459	343	32.0	93.1	13.3	9.8	0.314	322	16.2							73.0	543.1	6.2		65.4	35.8	23.4	39.8	45.0	8.8	1.1	4.3	77.8			84.0		180.7	111.8	5.9
213	0	52	0	20220530																																											6.41	2.04	3.94
214	1	52	0	20220706		0.00	0.4	1.5	0.00	3.0		128	0.371	345	31.2	90.6	13.6	8.2	0.123	151	16.7	12.3	44.1	16.5	3.51			83.30	308.6	4.0		61.5	17.8		20.3	38.5	9.8	1.9	1.1	73.0	29.9	3.00	343.9	14.0	191.1		5.43	0.97	2.80
215	1	52	0	20220216	6.30	0.10	0.7	1.9	0.30	3.4	4.59	139	0.405	344	30.4	88.3	13.6	9.6	0.240	251	17.1							85.50	345.7	5.1			6.6		10.0	41.5	12.3	1.6	4.8	73.3							4.92	1.20	4.85
216	1	52	0	20221230	5.65	0.04	0.4	2.4	0.11	2.7	4.48	142	0.419	339	31.7	93.6	12.1	8.6	0.263	305	16.1							70.1	379.7	3.8		97.4	32.4	23.7	67.7	40.7	14.9	1.9	4.1	74.1			98.2		181.4	120.3	5.4
217	0	52	0	20220711
218	1	52	0	20220211																									458.0				52.4		72.6	44.6	15.6	2.2	5.5	79.0								1.07	3.99
219	1	52	0	20220929																								91.9	406.9	5.2																	5.4
220	0	52	0	20220520
221	0	52	0	20220914																													20.3		22.9	43.4	7.9	1.3	7.9	65.8
222	1	52	0	20220725	5.18	0.04	0.3	2.1	0.08	2.7	5.21	170	0.477	356	32.6	91.4	13.0	13.2	0.162	123	16.7							91.00		6.9			47.6		52.7	46.3	22.9	3.6	2.4	78.1							5.59	0.91	2.42
223	0	52	0	20221212
224	1	52	0	20220408		0.02	0.4	2.1	0.08	3.8		146	0.440	333	30.2	90.8	12.4	9.6	0.192	199	16.2						0.85	88.80	328.7	5.0			33.5	24.2	39.3	43.7	15.1	2.6	7.3	75.4	13.8	2.60	93.5	7.0	153.4	105.0	8.60	1.33	3.35
225	0	52	0	20220714																													20.5	25.5	18.7	39.9	16.2	3.2	1.5	75.1
226	0	52	0	20221025																						307
227	0	51	0	20220103
228	0	51	0	20220605																													19.3			37.8				65.7
229	1	51	0	20220124	3.99	0.01	0.2	1.2	0.16	2.4	4.66	148	0.436	339	31.7	93.6	12.6	8.9	0.172	192	16.2							102.90		6.3			19.0		20.3	45.2	33.34	5.49	3.5	72.0							5.56	1.17	3.35
230	0	51	0	20220131
231	0	51	0	20221005		0.03	0.6	2.2	0.14	3.8		118	0.352	335	28.1	83.6	13.7	9.4	0.212	227	16.8								337.4				18.2	27.8	35.2	43.8	10.9	1.9	5.2	74.4								1.23	3.01
232	1	51	0	20221026	4.21	0.08	0.4	1.7	0.25	1.8	6.03	133	0.419	317	22.1	69.6	15.7	8.3	0.185	223	16.5	13.0	35.6	16.7	2.78			80.10	349.0	5.0			16.6		31.0	42.6	10.9	1.8	3.4	68.6							4.57
233	0	51	0	20220805	4.22	0.04	0.2	1.6	0.07	2.3	4.67	136	0.403	337	29.1	86.3	13.8	10.0	0.355	355	15.9							66.7	319.6	6.1		116.9	4.6	19.5	13.1	44.5	9.9	1.4	1.7	79.3			78.7		168.2	108.1	5.3
234	1	51	0	20221102		0.04	0.3	1.8	0.08	3.2		151	0.431	350	31.2	89.2	13.1	10.6	0.231	217	16.5						0.80	85.60	448.6	4.8			32.1			47.3			5.0	73.2								1.30	4.03
235	0	51	0	20220214
236	1	51	0	20220414	8.05	0.05	0.5	3.1	0.33	4.0	4.80	146	0.449	324	30.3	93.5	12.6	9.5	0.202	211	16.5
237	0	51	0	20220907		0.03	0.2	1.8	0.15	3.4		152	0.439	347	30.9	89.2	12.8	7.8	0.204	262	15.3							79.00		4.6			23.7		30.8	47.3	18.3	2.7	4.4	77.0							5.25
238	0	51	0	20220406																								71.60	312.7	6.1			20.6	24.5	11.7	41.9	22.7	4.3	4.1	69.6							5.29	1.76	2.23
239	0	51	0	20220309	3.90	0.00	0.3	0.9	0.10	2.4	4.17	120	0.351	342	28.8	84.3	13.3	8.6	0.155	180	17.1
240	1	51	0	20220614	6.34	0.02	0.4	2.3	0.17	3.5	4.91	149	0.441	339	30.5	89.9	13.5	9.2	0.229	250	16.1							93.60	571.8	5.4																	5.24	0.90	3.06
241	0	51	0	20220307
242	1	51	0	20221014	5.95	0.03	0.4	2.4	0.14	2.9	5.20	168	0.482	348	32.3	92.8	12.7	10.8	0.188	174	16.6							117.30	512.8	6.2			49.5		61.8	43.2	16.1	2.3	2.2	76.9							4.94	1.09	4.75
243	1	51	0	20220608	5.68	0.01	0.4	2.8	0.06	2.5	5.02	126	0.378	334	25.2	75.3	15.2	9.9	0.201	203	15.7
244	0	51	0	20220720	4.70	0.00	0.3	1.8	0.10	2.5	3.86	121	0.345	351	31.4	89.4	12.5	9.4	0.160	170	17.1							75.00		6.7			19.9		35.3	43.5	8.3	1.2	5.6	74.9							5.55	1.19	3.53
245	1	51	0	20220530	6.09	0.04	0.3	2.6	0.15	3.0	5.73	177	0.484	366	30.9	84.5	12.4	12.9	0.208	161	16.4
246	1	51	0	20220812																								156.80	296.6	6.1																	5.55
247	0	51	0	20220906																													14.2			40.0				69.0
248	1	51	0	20220119	7.50	0.00	0.7	3.4	0.40	3.0	4.83	148	0.423	349	30.5	87.6	13.9	7.9	0.183	233	17.4						0.96	80.00	435.5	6.5			18.0			40.2			5.7	67.0
249	1	51	0	20220610	6.70	0.10	0.6	2.4	0.20	3.4	5.29	162	0.437	371	30.7	82.6	13.1	8.2	0.194	237	16.6							77.20		7.8			41.2	21.7	41.0	45.1	11.1	1.8	4.3	75.8			94.6	7.0	173.3	119.0	5.78	1.17	4.21
250	1	51	0	20220825	4.90	0.05	0.4	1.3	0.10	3.0	4.98	152	0.416	365	30.5	83.6	12.1	9.7	0.125	129	17.6							82.30	420.0	6.2			25.4		23.7	46.0	14.2	1.6	9.0	65.6							5.26
251	0	51	0	20220809	5.29	0.01	0.3	1.7	0.09	3.3	4.59	138	0.412	336	30.1	89.7	13.2	8.0	0.137	172	15.8							74.40		5.2	1.66		13.1		13.4	40.9	12.0	1.8	1.5	74.9							5.43
252	0	50	0	20220915
253	1	50	0	20220330																													17.9		19.3	44.9	17.0	2.7	4.3	78.7								1.41	3.53
254	1	50	0	20220219	4.80	0.02	0.4	2.0	0.10	2.4	4.25	123	0.369	333	28.9	86.8	14.0	9.2	0.130	137	10.2
255	1	50	0	20220827		0.02	0.4	1.3	0.13	4.2		117	0.368	319	19.4	60.6	17.2	9.4	0.137	145	16.1							119.90		9.1			27.8	22.6	46.1	44.3	23.4	4.4	5.8	67.8							5.13	0.88	1.97
256	0	50	0	20220224	9.80	0.00	0.7	2.4	0.10	6.5	5.54	125	0.393	317	22.5	71.0	14.5	8.3	0.212	255	16.5
257	1	50	0	20220711	5.30	0.00	0.3	1.5	0.20	3.3	5.14	117	0.363	321	22.7	70.7	14.0	8.4	0.233	279	16.9							112.90	673.2	4.9			15.3	22.5	32.7	43.3	15.3	2.6	5.2	78.3			134.8	7.0	133.0	90.0		1.06	2.70
258	1	50	0	20220126	4.90	0.00	0.3	1.6	0.10	2.9	3.86	131	0.369	356	34.0	95.6	12.4	9.5	0.149	156	17.3												18.8	22.9	34.0	45.2	16.7	2.6	6.2	75.5
259	0	50	0	20221101																								59.9	209.6	4.1			9.2						39.8
260	0	50	0	20220222	4.90	0.00	0.6	1.3	0.10	2.9	6.20	114	0.367	311	18.4	59.2	17.5	9.4	0.230	243	17.9
261	1	50	0	20220106	8.40	0.10	0.8	3.0	0.30	4.2	5.03	154	0.457	337	30.7	90.9	14.1	9.9	0.216	219	17.4							104.00	267.2	8.9			25.8	20.0	45.2	45.7	8.2	2.0	10.1	78.2			62.2	11.0	139.4	87.0	6.79	0.69	2.67
262	0	50	0	20220303																													10.8			38.2				69.3
263	0	50	0	20220406	7.60	0.02	0.6	2.0	0.10	4.9	3.73	59	0.245	241	15.8	65.7	23.0			293
264	1	50	0	20221202
265	1	50	0	20221018	9.58	0.04	0.88	3.32	0.38	4.96	5.82	172	0.511	337	29.6	87.8	15.5	11.0	0.200	179	12.3							90.40	493.3	4.5				18.0									132.0	15.0	249.7		4.65
266	0	50	0	20221025	7.94	0.05	0.4	2.6	0.46	4.4	4.29	135	0.389	347	31.5	90.8	12.8	8.5	0.301	352	15.8							67.90		4.7			17.3	20.3	28.1	40.1	6.8	1.1	3.9	78.0							5.22
267	0	50	0	20221228																							0.96	81.60	280.2	3.4			16.6		9.7	45.2	10.4	1.6	2.3	75.4
268	0	50	0	20220608	7.81	0.03	0.5	2.7	0.26	4.4	4.35	142	0.415	343	32.6	95.2	12.8	10.4	0.198	191	16.0
269	0	50	0	20220610	4.40	0.10	0.3	1.5	0.00	2.5	4.14	103	0.317	325	24.9	76.6	18.2	8.5	0.198	232	16.5
270	1	50	0	20220106	10.66	0.01	0.6	2.1	0.14	7.9	4.63	139	0.414	336	30.0	89.4	12.7	7.8	0.197	252	15.3							85.00		6.4			28.5		74.5	43.0	6.33	0.77	3.6	76.4							6.22
271	1	50	0	20220711																									439.1				20.9		79.5	42.2	16.9	2.3	2.7	77.9								1.11	4.59
272	1	50	0	20220407	6.73	0.04	0.4	2.7	0.05	3.6	5.03	146	0.449	324	29.0	89.4	12.8	9.5	0.190	200	16.2
273	1	50	0	20221009	5.25	0.05	0.5	2.1	0.36	2.3	4.90	151	0.464	325	30.8	94.7	12.7	10.5	0.310	292	12.3	11.9	32.5	18.7	3.49			84.80		5.4			129.7	65.0	978.6	44.6	8.7	1.6	6.1	71.1	10.8	3.30	64.8	7	178.2		5.92	1.66	4.46
274	1	50	0	20220719	5.59	0.06	0.7	1.6	0.32	3.0	4.95	158	0.456	346	31.9	92.1	12.9	9.5	0.250	260	10.8						0.89	87.40	371.7	7.5			57.9		327.6	41.3	17.6	2.5	4.5	69.7	16.8	3.00				131.0	5.59	1.25	2.95
275	0	50	0	20220301	6.50	0.00	0.6	2.2	0.10	3.6	4.16	130	0.375	347	31.2	90.0	12.2	8.2	0.179	218	16.8												23.0			43.0				78.4
276	1	50	0	20220406	4.70	0.00	0.4	1.4	0.10	2.8	4.54	152	0.443	342	33.4	97.7	12.8	6.6	0.193	292	16.2						1.13	111.80	495.0	4.8			54.8	30.5		43.3			6.0	75.6			116.6	9.0	154.7	99.0	5.98	0.90	3.68
277	0	50	0	20220518	9.23	0.05	0.7	2.7	0.29	5.5	5.82	127	0.383	332	21.9	65.9	14.6	8.7	0.304	347	15.3
278	1	50	0	20220124																													55.6			46.1			1.8	79.2
279	1	50	0	20220125																													57.5		176.5	47.6	13.5	1.4	2.4	80.9
280	1	50	0	20220728																								74.50	356.4	6.4			18.2	16.1	40.4	46.0	12.2	2.1	2.4	75.9								1.15	3.72
281	1	50	0	20220512
282	1	50	0	20220215																								97.50	391.1	5.3			23.0		26.0	42.3			5.1	69.9							5.76	0.85	2.78
283	1	49	0	20220712	7.60	0.10	0.5	2.6	0.30	4.1	5.26	161	0.452	356	30.6	85.8	13.2	8.9	0.210	236	16.6
284	1	49	0	20221024	6.78	0.12	0.6	2.1	0.49	3.5	4.74	142	0.415	342	30.0	87.5	13.3	8.0	0.152	190	17.4						0.84	92.40	354.5	5.5		108.4	26.3	20.3	31.0	41.0	13.8	2.7	3.7	68.5			86.5		188.2	111.0		0.93	2.52
285	0	49	0	20220214																								57.10		5.4																	5.40
286	1	49	0	20220812	9.25	0.07	0.7	2.7	0.26	5.5	5.22	165	0.477	345	31.6	91.5	13.0	9.3	0.281	302	16.3							80.3	502.7	3.5		78.5	41.8	25.3	141.8	46.0	11.5	1.7	2.3	74.8			152.6		152.2	95.1	5.6
287	0	49	0	20220111	5.40	0.00	0.5	2.2	0.10	2.6	3.91	118	0.348	340	30.3	88.9	14.5	11.4	0.253	222	17.6							70.50		3.3			31.8		22.1	40.8	7.0	1.1	4.4	75.5							4.71
288	0	49	0	20220826	9.03	0.03	0.5	2.1	0.21	6.2	4.49	131	0.399	328	29.2	88.9	13.4	9.7	0.290	303	11.0
289	1	49	0	20220103	10.40	0.01	0.4	2.0	0.00	7.9	4.18	135	0.413	327	32.3	98.8	14.0	11.1	0.170	156	12.3
290	0	49	0	20220824	4.41	0.03	0.3	1.6	0.17	2.3	4.05	122	0.399	306	30.1	98.5	12.3	9.7	0.220	226	10.8
291	0	49	0	20220325		0.00	0.4	2.0	0.10	1.8		137	0.407	337	26.9	79.7	14.1	9.9	0.212	213	17.6						0.85		381.1					34.1		40.0				74.2			636.0	18.0	181.5	124.0	4.83	1.24	3.46
292	0	49	0	20220727		0.03	0.3	1.9	0.14	2.3		133	0.403	331	28.8	86.9	13.4	10.8	0.274	254	16.6						0.75		374.6				31.9	33.5	14.1	39.7	8.8	1.8	1.4	74.0			444.7	15	155.2	100	4.52	1.71	3.69
293	1	49	0	20220521		0.03	0.4	2.3	0.36	3.5		146	0.409	357	30.8	86.3	12.8	8.8	0.239	272	16.0						0.99		457.0				21.1	25.2		42.8			8.5	73.8			135.8	11	134.1	96	5.10	1.35	4.47
294	1	49	0	20220307	12.32	0.01	0.8	2.4	0.05	9.1	4.85	142	0.430	331	29.4	88.6	13.9	9.8	0.271	277	16.3							83.10		4.3																	9.12
295	1	49	0	20221010																								83.70	584.8	5.2																	9.40
296	1	49	0	20220920	6.10	0.02	0.4	1.9	0.09	3.6	4.05	137	0.406	339	33.9	100.1	12.7	7.9	0.202	257	17.2							109.70		6.7			26.9	27.5	95.1	46.2	18.5	3.1	4.4	77.7							5.61
297	1	49	0	20220306	6.86	0.04	0.5	1.6	0.65	4.1	4.11	137	0.414	331	33.3	100.7	13.4	9.2	0.220	241	10.0
298	1	49	0	20220125																								96.00	354.0	6.1			55.7		82.9	43.4	11.1	1.9	4.4	71.0							4.93	1.59	4.24
299	1	49	0	20220420																									341.3				27.9		39.3	44.4	9.9	1.3	5.0	74.3								1.51	4.83
300	0	49	0	20220304	5.65	0.03	0.3	1.5	0.21	3.6	4.67	144	0.458	314	30.8	98.1	12.7	10.0	0.200	201	11.2
301	0	49	0	20220402		0.02	0.3	1.8	0.04	4.3		130	0.408	319	28.5	89.5	13.2	9.0	0.190	212	15.9							70.00	306.0	3.7			19.8	21.5	16.1	42.5	11.9	1.4	4.2	75.6							5.69	1.46	3.55
302	0	49	0	20220427
303	0	49	0	20220811																		12.6	36.7	17.0	2.95
304	0	49	0	20220827		0.06	0.4	1.5	0.05	3.7		95	0.288	329	21.7	66.1	17.5	8.3	0.181	219	16.8							65.00		3.7			17.1	26.0	15.2	43.2	7.9	1.1	4.7	72.0							4.56	1.17	3.08
305	1	49	0	20220927																						186
306	1	49	0	20221018																						128
307	0	48	0	20220623	8.43	0.03	0.4	2.6	0.29	5.1	4.80	141	0.408	345	29.3	84.9	13.2	8.4	0.267	317	15.6
308	1	48	0	20220908																							0.74	125.40	331.2	4.4						46.6				75.6
309	1	48	0	20220919																							0.92	117.10	416.1	5.5						47.7				75.3								1.29	3.70
310	0	48	0	20221025	7.64	0.07	0.6	2.2	0.07	4.8	4.68	135	0.396	340	28.7	84.6	13.4	7.6	0.250	330	16.4	12.9	38.2	16.4	3.08
311	1	48	0	20221107	5.43	0.03	0.47	1.58	0.20	3.14	4.76	145	0.433	335	30.5	91.0	12.5	8.3	0.222	269	16.6
312	0	48	0	20220208		0.10	0.5	1.9	0.10	5.9	4.41	137	0.410	335	31.2	93.0	12.9	8.5	0.260	306	16.5	12.4	35.0	15.6	4.16			69.10	306.6	5.2			16.3		14.2	44.9	7.3	1.3	3.6	74.5							5.49	1.07	3.40
313	0	48	0	20220727																								71.40	228.2	5.4			19.4			41.0				72.9								1.44	3.94
314	1	48	0	20220727																								107.00	276.1	5.3			89.1			43.6				76.9								1.22	3.50
315	0	48	0	20220414	6.36	0.03	0.3	2.9	0.05	3.1	4.16	127	0.394	322	30.5	94.8	12.7	8.6	0.193	224	15.8
316	0	48	0	20220111	5.12	0.04	0.2	1.5	0.05	3.3	5.20	134	0.424	316	25.8	81.5	14.4	11.0	0.230	213	12.8
317	0	48	0	20221012																								73.30		3.5			15.4		12.0	43.0	14.8	2.7	3.0	68.5							5.68
318	1	48	0	20220713	10.09	0.07	0.4	2.9	0.67	6.0	5.11	167	0.463	362	32.8	90.6	12.5	8.5	0.364	429	15.9
319	0	48	0	20220125	5.30	0.00	0.6	2.0	0.10	2.6	4.73	132	0.386	342	27.9	81.7	14.0	9.2	0.239	261	17.1						0.71	69.60	373.6	4.7				30.3		41.7				73.3			756.0	12.0	187.9	140.0		1.25	4.15
320	0	48	0	20220106	1.00						2.00																0.72	69.00	354.3	4.0		38.9	29.4	33.6		40.1			3.1	74.4			777.5	15.0	194.6	133.0		1.11	3.64
321	0	48	0	20220825
322	1	48	0	20220303																							0.84	88.20	341.1	4.5			16.3	19.0	15.3	43.2	16.5	2.7	4.2	77.2			89.3	10.0	130.9	90.0	4.85
323	1	48	0	20220408	7.38	0.02	0.7	1.7	0.07	5.0	4.96	149	0.444	335	30.0	89.3	12.1	8.0	0.178	221	15.7
324	1	48	0	20220829																								86.90		5.6			22.2		23.0	45.8			4.8	75.2							5.34
325	1	48	0	20220215																													66.4	40.3	77.6	50.0	32.9	4.3	16.3	81.8								1.03	3.95
326	0	48	0	20220104																													8.3		13.5	44.1			4.4	82.3								1.55	2.97
327	1	48	0	20220208	4.70	0.00	0.3	1.6	0.10	2.6	4.77	149	0.437	340	31.2	91.6	12.5	9.0	0.172	191	17.9							99.50		6.0			15.7			48.4			4.6	79.3							5.52
328	0	48	0	20220124
329	0	48	0	20221108																						97
330	0	47	0	20220604	9.40	0.02	0.6	3.1	0.42	5.2	4.62	132	0.409	323	28.6	88.5	13.1	9.4	0.300	323	9.9
331	0	47	0	20221206	6.25	0.08	0.24	1.24	0.27	4.41	4.77	137	0.413	331	28.7	86.6	12.6	8.3	0.294	354	16.2							69.80	217.6	4.3			17.8	19.2	16.6	44.8	16.1	2.4	3.2	70.3							5.26	1.35	4.12
332	1	47	0	20220517	5.80	0.10	0.4	1.6	0.30	3.4	5.20	153	0.435	352	29.5	83.6	12.9	8.2	0.146	177	16.6
333	1	47	0	20220608	9.01	0.06	0.6	1.7	0.38	6.2	4.99	158	0.467	339	31.7	93.6	12.9	8.7	0.310	354	15.8							88.1		4.2		97.2	28.0	24.9	36.0		8.2	1.3	1.3				112.7		207.2	119.1	5.4	1.09	3.55
334	0	47	0	20221019																													15.3	17.0	10.1	47.1	11.2	2.0	2.4	77.5
335	0	47	0	20221015	6.37	0.03	0.5	2.6	0.10	3.1	4.26	126	0.377	333	29.5	88.6	12.7	6.9	0.182	266	15.8							64.00	341.5	4.4			7.5	17.2	33.0	43.9	10.7	1.6	1.2	71.8								1.83	4.28
336	0	47	0	20220715	5.68	0.03	0.5	1.7	0.08	3.3	4.06	128	0.352	363	31.5	86.9	12.0	9.1	0.245	270	15.9
337	0	47	0	20220907																								79.20	305.0	5.2			17.0		11.7	42.6			3.7	75.6							5.14	1.29	2.82
338	0	47	0	20220711	9.33	0.02	0.4	1.9	0.02	7.0	4.29	130	0.406	320	30.3	94.6	13.9	9.7	0.280	295	10.0
339	1	47	0	20220727	5.51	0.01	0.4	1.3	0.12	3.7	4.61	150	0.434	344	32.4	94.2	11.6	10.3	0.177	172	16.2
340	0	47	0	20220805	4.03	0.00	0.3	1.2	0.01	2.6	4.23	96	0.31	312	22.8	73.3	16.4	10.2	0.272	265	15.7	13.6	33.9	17.2	2.57
341	0	47	0	20221031	4.13	0.03	0.4	1.2	0.16	2.3	4.29	94	0.300	312	21.8	70.0	18.5	7.4	0.284	381	16.4						0.83	66.10	366.4	5.5			18.2	21.7	22.2	43.2	7.3	1.2	1.8	78.1			93.3	8.0	203.8	138.0	5.96	1.40	3.15
342	0	47	0	20220610	5.20	0.00	0.3	1.8	0.10	3.0	4.31	140	0.379	371	32.5	87.8	12.1	7.8	0.240	306	16.3							71.00	243.6	5.4			19.4		26.4	46.2	18.5	3.1	8.8	88.5							4.63	1.93	2.89
343	0	47	0	20220611
344	1	47	0	20220114																													29.9		87.8	47.9	16.7	2.7	3.7	80.3
345	0	47	0	20230103	7.21	0.03	0.5	1.7	0.05	4.9	4.40	139	0.402	347	31.7	91.4	12.3	8.3	0.236	283	15.6
346	1	47	0	20220818
347	0	47	0	20221010																								84.00		6.0			16.6		23.9	46.7	12.6	2.2	7.0	79.5							5.77	1.40	3.50
348	1	47	0	20220722	1.00						5.00																	84.70	389.8	4.5		74.4															5.44
349	0	47	0	20221214																													16.5	20.9	16.0	42.1	12.5	2.2	3.4	80.3
350	0	47	0	20220415	7.14	0.01	0.4	2.2	0.10	4.4	4.15	110	0.348	316	26.5	83.9	13.5	8.8	0.201	228	15.9
351	1	47	0	20220602																								89.50	447.6	3.8			94.8		51.0	40.3	29.6	5.7	4.6	65.1								0.93	3.59
352	0	47	0	20220912	3.92	0.02	0.3	1.6	0.25	1.8	4.59	147	0.439	335	32.0	95.6	12.2	11.3	0.260	226	13.4
353	1	47	0	20220319	6.90	0.10	0.5	2.7	0.30	3.3	4.98	151	0.450	336	30.3	90.4	12.9	8.3	0.212	254	16.4
354	0	47	0	20220209
355	0	47	0	20221009	4.94	0.03	0.4	1.8	0.08	2.6	4.25	127	0.387	328	29.9	91.1	12.3	9.1	0.250	278	9.4	12.5	42.2	17.1	2.30			73.00		3.4			6.8	14.7	7.3	41.5	14.2	2.4	1.7	69.9	12.7	1.60	44.0	7	128.2		5.45	1.67	3.25
356	0	47	0	20220906		0.06	0.5	2.0	0.26	2.8	4.71	141	0.420	335	29.9	89.2	12.7	8.4	0.261	310	16.5							71.10		5.8			10.0	15.4	14.3	43.1	6.3	1.1	4.2	76.9							5.37	1.50	3.92
357	1	47	0	20220527	12.80	0.10	1.2	3.9	0.50	7.2	4.96	153	0.419	365	30.8	84.4	12.7	10.1	0.299	295	17.7							78.50	530.7	4.9			46.2			45.2			7.0	77.0								1.10	4.29
358	0	47	0	20220523																								68.90	281.5	4.1		37.9	12.5	17.1	12.6	40.0	7.7	1.4	3.8	68.4							4.80	2.23	3.33
359	0	47	0	20220512																						871
360	0	47	0	20220928																						272
361	1	47	0	20221004																						1081
362	1	46	0	20220812	8.95	0.11	0.5	4.7	0.37	3.3	6.67	144	0.451	320	21.6	67.6	15.9	9.0	0.286	317	15.8							104.0	626.6	6.0		51.4	23.4	23.9	23.6	44.5	9.4	1.4	2.0	80.1			219.9		119.6	79.5	5.2
363	0	46	0	20220720																													7.0		15.4	41.1	13.0	2.1	11.5	75.8								1.50	2.92
364	0	46	0	20220817	5.25	0.02	0.3	1.1	0.01	3.9	4.42	130	0.375	347	29.4	84.9	13.2	10.1	0.183	182	16.9							79.20		3.9			13.1	19.7	13.6	42.9	10.4	1.5	5.3	77.4							5.41	1.69	2.84
365	0	46	0	20220328																								76.1	295.5	4.1		84.2	184.2	96.5	28.4	42.7	15.5	1.7	0.5	74.5			103.5		186.2	97.3	5.5
366	1	46	0	20220926	5.67	0.02	0.5	2.5	0.06	2.6	6.39	138	0.421	328	21.6	65.9	17.7	9.5	0.210	221	11.4
367	1	46	0	20220224	2.00						3.00
368	1	46	0	20220225																								88.50	508.7	5.0		66.4															5.49
369	0	46	0	20220727	6.50	0.04	0.5	1.6	0.07	4.3	4.28	123	0.372	331	28.7	86.8	11.8	10.4	0.296	284	16.5
370	1	46	0	20220929																								108.3	340.0	4.6																	5.1
371	0	46	0	20220115
372	1	46	0	20220302	5.30	0.00	0.4	2.1	0.10	2.6	4.82	151	0.441	342	31.3	91.5	13.1	8.9	0.169	190	17.5								431.8				52.5		26.2	43.3	15.9	2.5	4.0	75.5								1.18	3.24
373	1	46	0	20220102	+++						阴性
374	0	46	0	20220302	7.60	0.10	0.6	2.6	0.40	4.0	4.10	128	0.365	350	31.2	89.0	13.2	7.5	0.169	225	16.8							71.20		4.3			22.1	19.1	14.9	44.5	12.7	2.4	5.7	74.0							4.95
375	0	46	0	20221018
376	0	46	0	20220720	9.47	0.03	0.5	1.7	0.27	7.0	4.86	117	0.377	310	24.1	77.6	19.6	12.4	0.220	177	21.6
377	1	46	0	20220624																						804
378	1	46	0	20221024																						121
379	1	45	0	20220815	5.10						10.70
380	1	45	0	20220221																		13.5	42.5	17.7	2.08			89.00	380.6	5.3																	5.23
381	1	45	0	20220812	6.26	0.07	0.5	2.2	0.36	3.1	5.26	171	0.489	349	32.4	92.8	12.3	9.5	0.204	214	16.4							89.0	486.1	6.3		61.9	57.3	32.5	108.0	42.5	13.5	1.9	2.9	67.9			154.8		133.1	85.8	5.7
382	1	45	0	20220708	7.70	0.10	0.4	2.7	0.60	4.1	5.52	156	0.449	346	28.2	81.4	12.7	10.1	0.228	226	17.0								462.8																		4.96	1.10	4.45
383	0	45	0	20220721	6.81	0.04	0.3	2.0	0.25	4.2	4.67	118	0.349	337	25.2	74.8	12.5	8.5	0.172	202	15.7
384	1	45	0	20220109	6.59	0.04	0.6	2.1	0.26	3.6	4.61	136	0.423	322	29.5	91.8	12.7	11.8	0.220	188	15.4
385	0	45	0	20221012		0.02	0.2	1.7	0.05	2.1		130	0.376	346	33.3	96.1	12.0	9.1	0.208	229	16.0	12.7	34.4	17.9	2.38								29.4		80.7		15.3	3.0	1.8		14.2	2.00				111.0	5.33	1.79	2.81
386	0	45	0	20220709
387	0	45	0	20221220																													13.8	22.4	11.4	44.1	10.5	1.8	4.0	78.4
388	1	45	0	20220808
389	1	45	0	20220524	4.90	0.10	0.5	2.0	0.40	1.9	4.69	155	0.421	368	33.1	89.8	12.8	8.0	0.218	274	16.8	14.3	39.0	16.6	2.71			96.20	348.2	3.4			26.9	21.5	42.8	44.0	20.1	3.3	4.8	79.4			104.8	9.0	229.1	152.0	6.17	1.22	4.04
390	1	45	0	20220121	5.90	0.00	0.6	1.7	0.30	3.2	5.22	160	0.454	353	30.6	86.8	12.6	6.7	0.231	344	16.0							86.10		7.5			32.8		42.3	46.9	6.6	1.3	3.6	77.5							5.39	1.12	3.69
391	1	45	0	20220627		0.10	0.3	2.7	0.20	3.2		148	0.404	367	30.4	82.7	12.8	7.5	0.245	327	16.8							108.80		5.9				26.2							10.6	2.00	133.6	8.0	214.4		5.76
392	1	45	0	20220628																		13.2	35.1	18.3	2.92				391.4			77.3	35.1	26.0	37.7	44.5	6.6	1.3	19.0	78.8								1.04	3.72
393	0	45	0	20220729																									188.1			77.1
394	0	45	0	20220413	7.20	0.00	0.6	1.8	0.10	4.6	4.33	137	0.390	350	31.6	90.1	12.5	8.7	0.210	241	16.2													15.4							11.5	3.80	60.4	8.0	151.7
395	0	45	0	20230105	5.94	0.04	0.4	1.3	0.18	4.0	3.95	126	0.360	350	31.8	91.0	11.8	8.7	0.267	309	15.5							71.60		4.1																	6.95
396	0	45	0	20220331	6.90	0.10	0.6	2.3	0.10	3.9	4.63	146	0.428	340	31.4	92.4	12.9	8.4	0.236	282	16.5							66.40	414.4	2.9			23.7	30.7	14.1	42.6	13.8	2.5	4.9	78.9							4.97	1.21	3.00
397	1	45	0	20220720	6.50	0.10	0.6	1.7	0.20	3.9	4.69	152	0.424	360	32.5	90.3	13.2	8.1	0.204	251	16.8	13.1	37.8	16.2	2.92			88.90		5.0			16.3		28.5	42.9	18.5	2.8	4.1	72.5							5.44	1.13	4.05
398	1	45	0	20220608	6.50	0.10	0.4	1.7	0.10	4.2	4.63	139	0.406	342	30.0	87.8	12.8	10.2	0.215	210	17.4							93.30		5.5			28.9		42.4	44.2	11.7	2.2	3.7	74.1							5.58	0.99	3.16
399	0	45	0	20220524	5.40	0.00	0.5	2.0	0.10	2.8	4.16	139	0.373	374	33.5	89.6	12.5	7.8	0.145	187	16.3	13.6	33.9	15.6	2.94			66.20	376.6	3.7			29.1	26.6	75.6	45.6	18.4	3.8	4.6	75.3			75.5	8.0	179.7	127.0	5.85	1.39	3.23
400	0	45	0	20220124																							0.83		390.3					16.5									123.5	6.0	146.9	93.0
401	0	45	0	20220530	3.63	0.02	0.2	1.1	0.03	2.3	4.27	111	0.344	324	26.1	80.6	14.4	11.4	0.284	249	16.4							78.60	307.6	5.1			7.3	15.4	9.9	42.0	8.4	1.4	4.2	77.2							5.36	1.38	3.34
402	1	45	0	20221006																						509
403	1	44	0	20220510	8.23	0.05	0.5	2.8	0.42	4.4	4.98	165	0.473	349	33.1	95.0	12.5	9.9	0.260	261	16.1							79.0	475.3	5.1		75.9	47.6	27.7	53.7	47.0	8.7	1.4	4.0	76.3			117.5		173.7	95.8	6.6
404	1	44	0	20220601	7.20	0.10	0.5	2.3	0.40	3.9	5.64	159	0.444	359	28.3	78.8	13.2	10.0	0.247	246	17.1								267.2																		4.79	1.09	4.70
405	1	44	0	20220531	7.20	0.10	0.4	2.3	0.30	4.1	5.42	152	0.436	347	28.0	80.5	13.5	9.6	0.217	225	17.4								263.1																		6.20	1.08	4.41
406	1	44	0	20220119																								114.90	680.5	4.0																	5.06	1.00	3.07
407	1	44	0	20220106	6.20	0.00	0.5	1.8	0.10	3.8	4.78	144	0.404	356	30.1	84.5	12.8	8.3	0.163	197	17.0																											1.27	1.74
408	0	44	0	20220922	4.07	0.02	0.2	1.5	0.06	2.3	4.60	131	0.390	337	28.5	84.7	13.8	8.3	0.205	246	16.6							64.80	271.1	5.5			11.8		14.9	43.9	11.5	2.2	3.5	71.4							6.10	1.72	2.31
409	0	44	0	20220317	6.27	0.03	0.5	2.4	0.05	3.3	4.63	136	0.408	334	29.4	88.1	13.3	9.8	0.277	282	16.0							58.1	274.5	5.3		35.7	13.1	22.5	13.9	42.6	7.7	0.8	3.3	77.4			121.6		144.7	88.0	5.2
410	1	44	0	20221018	7.31	0.03	0.6	1.6	0.50	4.6	5.42	168	0.491	342	31.0	90.6	13.0	8.7	0.237	273	16.0							82.1	387.4	4.9			19.2	23.2	32.4	45.7	8.7	1.2	2.8	73.4							4.8
411	0	44	0	20220701	3.60	0.00	0.5	1.1	0.00	2.0	4.28	130	0.366	355	30.4	85.5	12.4	8.8	0.177	202	16.8						0.87	73.60	240.3	3.9			11.0		15.2	41.3	10.2	2.0	4.1	74.5								1.29	3.48
412	1	44	0	20220314	10.30	0.00	0.7	4.9	0.30	4.3	4.80	155	0.459	338	32.3	95.6	14.1	8.3	0.211	253	16.8
413	0	44	0	20220219
414	1	44	0	20220425	5.00	0.02	0.5	1.7	0.10	2.8	4.78	154	0.462	333	32.2	96.7	12.2	9.7	0.160	168	10.8
415	1	44	0	20220305	6.20	0.00	0.5	2.7	0.20	2.8	4.94	144	0.428	337	29.2	86.7	13.5	8.3	0.145	175	16.8
416	1	44	0	20220110	6.50	0.10	0.5	1.6	0.40	4.0	4.89	145	0.430	337	29.6	87.8	13.3	8.8	0.210	240	17.1							88.80	350.5	4.0			80.9		12.0	49.3	13.4	3.3	5.2	83.4							5.11
417	1	44	0	20220506	5.73	0.04	0.4	1.6	0.37	3.3	4.44	133	0.389	342	30.0	87.6	12.6	10.9	0.236	218	16.4												38.6		10.1	42.6	11.5	3.2	9.5	73.6
418	1	44	0	20220112
419	1	44	0	20220507
420	1	44	0	20220408	5.94	0.02	0.5	2.2	0.08	3.2	5.28	146	0.445	329	27.7	84.3	13.4	8.8	0.130	148	15.7
421	1	44	0	20220726	7.02	0.04	0.5	1.6	0.39	4.5	4.52	142	0.408	347	31.4	90.4	12.6	9.4	0.168	180	16.8
422	1	44	0	20220104
423	0	44	0	20220413																						206
424	0	43	0	20220308		0.00	0.6	2.3	0.30	5.6	4.14	106	0.321	330	25.6	77.6	15.0	7.8	0.244	311	17.2	12.9	39.5	16.9	2.74			61.70		4.1			13.0	15.1	20.3	40.4	8.0	1.6	3.6	75.4							4.61
425	0	43	0	20220720																													16.7	16.8	97.4	42.8	11.5	1.7	1.2	71.5
426	1	43	0	20220323																														20.2							25.8	8.30	123.0	11.0	205.4	133.0
427	0	43	0	20220510		0.10	0.8	2.5	0.40	8.1		135	0.385	351	28.7	81.8	13.2	9.4	0.209	223	16.5
428	0	43	0	20220812	4.78	0.05	0.4	1.7	0.11	2.5	4.56	132	0.387	341	29.0	85.0	13.1	9.6	0.164	170	17.2							79.50		7.5			13.1	22.5	13.9	41.2	12.1	2.5	26.0	78.4							5.39
429	0	43	0	20221109	5.87	0.02	0.44	2.08	0.11	3.22	4.17	125	0.391	320	30.0	93.8	12.8	11.0	0.250	224	13.3
430	1	43	0	20220418	6.10	0.00	0.4	2.4	0.10	3.2	4.42	138	0.386	356	31.1	87.3	12.9	10.7	0.196	184	17.1
431	1	43	0	20220705	8.17	0.02	0.5	2.8	0.19	4.6	4.80	147	0.435	338	30.6	90.6	12.5	10.5	0.286	271	17.0							81.6	373.5	5.1		129.9	21.8	20.1	16.9	41.8	5.7	0.8	2.0	70.5			143.3		188.6	119.2	5.2
432	0	43	0	20220115
433	1	43	0	20220127	10.22	0.06	0.4	3.1	0.65	6.0	5.38	154	0.475	324	28.6	88.3	13.8	10.1	0.250	249	10.7
434	1	43	0	20220406	8.40	0.10	0.7	2.0	0.30	5.4	5.24	157	0.456	343	29.9	87.1	13.4	7.8	0.234	299	16.8
435	1	43	0	20220331	7.90	0.10	0.5	2.3	0.70	4.2	5.02	159	0.454	350	31.6	90.4	11.9	7.9	0.154	196	16.4								484.2				28.4		39.9	45.6	19.2	3.1	4.8	82.2								0.92	3.07
436	0	43	0	20220613		0.00	0.3	2.3	0.00	3.5		133	0.367	362	31.1	86.1	12.5	7.4	0.188	255	17.5	12.2	29.2	17.0	3.12			72.40	219.8	3.7		56.1	12.0		12.0	42.1	8.1	1.4	5.6	76.3	10.6	2.40	78.7	8.0	202.7		6.09	1.62	2.79
437	1	43	0	20220701																								92.50		4.7			23.7	25.9	27.4	43.5	30.4	4.7	6.0	77.5							4.96	1.33	3.63
438	1	43	0	20220108
439	1	43	0	20221110		0.04	0.6	3.8	0.17	4.7		146	0.439	332	31.3	94.3	12.7	10.6	0.344	325	16.0							97.8	467.2	6.8			43.3		45.6	42.5	11.5	1.7	1.6	74.0							4.3
440	1	43	0	20220108	7.47	0.02	0.6	2.1	0.11	4.6	4.61	148	0.44	336	32.1	95.4	13.2	10.1	0.200	202	11.7
441	1	43	0	20220208	6.40	0.00	0.5	1.9	0.10	3.9	5.96	173	0.514	338	29.1	86.2	13.7	10.8	0.183	170	18.0												28.9	16.9	46.7	43.8	20.7	2.8	6.8	74.7								1.30	3.95
442	1	42	0	20220913	10.91	0.06	0.6	2.0	0.49	7.7	7.64	145	0.438	331	19.0	57.3	20.3	10.2	0.350	341	11.7
443	1	42	0	20220322																								94.60		3.0			20.8	19.6	47.8	45.1	14.8	2.5	3.8	78.2							5.65
444	1	42	0	20220906																									360.3
445	0	42	0	20220204		0.10	0.6	1.3	0.40	4.8	4.95	149	0.440	340	30.2	89.0	12.0	7.4	0.200	272	16.1
446	0	42	0	20220205																													24.9		14.1	45.9	10.0	2.3	5.0	83.1
447	1	42	0	20220813	5.88	0.03	0.4	2.0	0.04	3.4	5.01	147	0.436	338	29.4	87.1	13.2	8.5	0.237	279	17.0
448	0	42	0	20220423	4.60	0.00	0.2	1.3	0.10	3.0	3.97	127	0.355	357	31.9	89.4	13.1	9.4	0.199	212	17.0												15.7		14.0	45.0	17.9	3.1	4.9	77.2
449	0	42	0	20220317	9.96	0.02	0.6	2.5	0.20	6.7	4.80	130	0.412	316	27.1	85.8	14.1	10.2	0.280	278	11.2
450	0	42	0	20221124	0.00						1.00
451	0	42	0	20220909																													24.2	21.4	12.6	41.3	9.9	1.6	1.7	70.2
452	1	42	0	20220126	6.60	0.00	0.5	2.2	0.10	3.8	4.53	139	0.398	349	30.7	87.9	13.1	6.2	0.192	311	15.6
453	0	42	0	20220913	5.85	0.02	0.3	1.7	0.12	3.7	4.27	130	0.389	335	30.5	91.1	13.0	8.8	0.229	260	15.9	12.3	35.5	16.2	3.45
454	1	42	0	20220907	7.25	0.06	0.6	2.2	0.16	4.3	5.32	155	0.455	340	29.1	85.6	13.7	9.0	0.100	112	16.7
455	1	42	0	20220316
456	1	42	0	20220727	11.17	0.06	0.9	2.8	0.15	7.3	5.66	169	0.495	341	29.9	87.5	13.9	11.0	0.230	209	14.3
457	1	42	0	20220808	6.52	0.04	0.4	2.8	0.14	3.2	4.81	162	0.455	357	33.7	94.6	11.8	9.0	0.156	172	15.9							103.60		4.5			23.6		29.2	44.4	17.3	2.9	4.7	78.5							6.02
458	1	42	0	20220916																													26.4	22.9	25.3	45.5	12.2	1.8	2.6	75.8
459	1	42	0	20221207	6.54	0.03	0.38	2.40	0.07	3.67	5.08	149	0.449	332	29.3	88.3	13.2	7.0	0.165	236	16.5
460	1	42	0	20220711	9.10	0.10	0.8	3.4	0.20	4.6	5.11	162	0.460	351	31.6	90.0	13.7	8.6	0.227	264	16.7							96.80	395.5	5.5			11.5	17.9	57.1	44.9	13.7	2.2	19.5	77.9			116.3	7.0	177.5	120.0		0.99	3.63
461	0	42	0	20220720
462	1	42	0	20220923		0.04	0.5	2.3	0.20	3.5		157	0.463	338	30.5	90.2	14.0	7.4	0.175	236	15.7								360.1			51.4	16.7	22.4	15.5	43.9	18.1	2.8	3.6	74.4			185.4		246.9	159.0		1.38	4.32
463	0	42	0	20220209
464	0	42	0	20221014	4.10	0.03	0.4	1.5	0.15	2.0	4.44	129	0.391	329	29.0	88.1	12.6	8.2	0.191	234	17.1								277.1				8.5		12.5	44.8	17.1	2.6	2.3	80.8								2.06	4.20
465	1	42	0	20220505	8.10	0.10	0.6	2.8	0.20	4.3	6.22	126	0.373	337	20.2	59.9	16.0	8.1	0.208	256	16.5
466	1	42	0	20220209	8.40	0.00	0.6	2.3	0.20	5.3	5.43	166	0.477	347	30.5	87.7	13.4	7.5	0.244	324	16.6
467	1	41	0	20220917	6.27	0.03	0.5	2.6	0.34	2.8	4.97	146	0.438	334	29.4	88.1	13.9	8.5	0.196	230	16.5								531.5				30.3		112.2	45.8	11.3	1.7	6.1	71.7
468	0	41	0	20220317
469	0	41	0	20220923		0.04	0.5	1.9	0.33	4.7		112	0.337	331	25.2	76.1	14.8	8.1	0.285	353	16.1							60.30	302.0	3.9			10.9			43.6				73.7								1.30	2.64
470	1	41	0	20221227	6.85	0.04	0.58	2.41	0.03	3.80	4.67	142	0.428	331	30.3	91.5	13.2	7.9	0.134	170	16.6							89.00		3.9			23.1	30.0	95.2	45.8	9.5	1.7	3.4	72.6							5.42	1.46	3.79
471	1	41	0	20220304	8.40	0.10	0.8	2.1	0.30	5.1	5.12	141	0.419	336	27.5	81.8	12.7	7.6	0.227	300	16.4							89.50	387.5	4.9			26.6	22.5	19.6	45.3	20.4	3.3	7.9	74.8							5.17	1.35	3.41
472	1	41	0	20220929
473	0	41	0	20220304	4.30	0.00	0.5	1.5	0.00	2.2	3.66	116	0.331	350	31.7	90.5	12.9	7.6	0.220	290	15.7												20.4	20.2	16.0	40.7	10.7	2.2	23.8	68.0
474	1	41	0	20221031	9.35	0.07	0.5	3.4	0.40	5.0	5.14	169	0.463	366	33.0	90.1	12.7	9.0	0.197	220	16.3							86.80	540.8	7.2			88.1	59.7	116.5	44.2	15.1	2.5	6.5	74.2							8.97	0.94	2.45
475	0	41	0	20221103		0.04	0.4	2.4	0.07	4.5	4.20	126	0.374	338	30.1	89.0	13.8	7.1	0.139	194	16.7							63.30		5.7			14.0		34.4	46.2	8.7	1.8	5.4	74.8							5.32
476	1	41	0	20230102
477	0	41	0	20221230
478	1	41	0	20220224	9.20	0.00	0.5	3.1	0.10	5.5	4.25	146	0.411	355	34.3	96.6	14.5	7.8	0.196	250	16.2
479	0	41	0	20220119
480	1	41	0	20220211	8.50	0.10	0.4	2.8	0.10	5.1	5.11	154	0.465	331	30.1	91.0	13.0	7.4	0.274	368	16.5
481	1	41	0	20220519	5.10	0.00	0.6	1.9	0.10	2.5	4.38	137	0.375	364	31.2	85.7	12.6	8.5	0.184	217	16.3
482	1	41	0	20220718																									654.5																			0.95	3.93
483	1	41	0	20221123	9.38	0.06	0.64	2.92	0.13	5.63	5.35	153	0.442	345	28.5	82.7	12.7	7.0	0.211	301	16.3
484	1	41	0	20221011
485	1	41	0	20220223	6.40	0.00	0.4	2.7	0.20	3.1	5.06	149	0.438	340	29.3	86.4	13.0	8.0	0.236	295	17.1
486	1	41	0	20220510	8.42	0.02	0.5	2.9	0.07	5.0	4.92	150	0.467	321	30.5	94.9	12.9	8.9	0.240	271	9.5
487	0	41	0	20220916
488	1	41	0	20220121
489	1	41	0	20220809																									341.4				25.8			45.9				79.9								1.21	2.87
490	1	41	0	20230103
491	1	41	0	20221214
492	1	41	0	20230105	10.32	0.07	0.75	1.76	0.12	7.63	5.43	164	0.478	344	30.3	88.1	13.5	7.9	0.298	375	16.5
493	1	41	0	20220617		0.00	0.5	2.9	0.20	2.6		158	0.444	357	30.6	85.8	13.5	8.7	0.196	225	17.1	12.1	35.5	16.8	4.60			96.30		8.0				24.6							9.0	2.10	67.2	12.0	181.0		5.61
494	1	41	0	20220618																									473.8			68.3	23.3	23.2	38.3	44.9	15.1	2.8	5.4	76.0								1.20	3.43
495	1	41	0	20220210																									410.6
496	0	41	0	20220726	6.29	0.01	0.4	1.6	0.01	4.3	4.48	138	0.418	330	30.8	93.3	12.5	9.3	0.220	231	10.0
497	0	40	0	20221027	6.04	0.08	0.2	2.7	0.52	2.6	4.12	130	0.369	352	31.4	89.4	11.8	8.5	0.222	261	15.7							77.10	296.9	4.3			8.5	15.1	14.9	41.0	14.0	1.9	2.0	71.0							5.38	1.38	3.78
498	1	40	0	20220621	7.10	0.10	0.7	2.6	0.20	3.6	7.15	136	0.425	319	19.0	59.5	15.4	8.8	0.277	314	17.0
499	0	40	0	20221009	6.80	0.04	0.4	2.2	0.25	4.0	3.96	125	0.363	344	31.5	91.6	12.8	9.1	0.222	244	15.7							63.10		5.1			12.8		19.7	43.7	8.3	1.3	5.7	73.2							5.21	1.48	3.94
500	1	40	0	20220729	5.37	0.03	0.3	1.9	0.07	3.0	5.11	150	0.439	343	29.4	85.8	12.8	8.0	0.202	253	16.5						0.84	94.40	411.7	4.3			18.4			44.1			1.5	78.9
501	0	40	0	20220713	5.99	0.04	0.3	2.1	0.06	3.6	4.29	133	0.391	341	31.1	91.1	12.1	10.7	0.291	273	16.2
502	0	40	0	20220108																													26.9	24.4	14.2	45.4	11.9	1.9	4.4	78.3
503	0	40	0	20220915																								61.7	352.6	3.4																	5.3
504	0	40	0	20220923
505	0	40	0	20220630	8.20	0.10	0.5	3.8	0.10	3.7	4.59	127	0.364	347	27.5	79.3	14.8	8.3	0.248	299	16.6						0.72	78.10	379.5	3.9			29.5			40.9			4.2	68.9								0.60	3.89
506	1	40	0	20220211
507	1	40	0	20220520	6.47	0.02	0.3	2.2	0.13	3.9	5.36	143	0.45	318	26.7	84.0	13.8	9.7	0.280	293	11.2
508	1	40	0	20220819	6.59	0.05	0.6	1.6	0.03	4.3	4.21	129	0.392	330	30.7	93.1	13.6	9.4	0.266	282	17.3
509	1	40	0	20220812
510	1	40	0	20220701		0.00	0.4	2.5	0.10	3.0		150	0.425	352	33.3	94.4	12.9	8.4	0.219	261	16.7	13.2	34.8	16.5	3.38			90.00		3.8				24.2							16.7	2.70	73.3	7.0	154.3		4.80
511	1	40	0	20220630	19.00						6.00
512	1	40	0	20220702																									359.8			83.9	43.9	24.1	27.4	40.7	10.9	2.3	2.5	74.3								0.94	3.08
513	0	40	0	20220706	4.42	0.02	0.2	1.3	0.04	2.8	4.24	130	0.378	345	30.8	89.1	11.9	8.7	0.251	288	15.9
514	0	40	0	20220524	4.70	0.10	0.3	1.2	0.40	2.7	4.47	135	0.376	359	30.2	84.1	12.8	7.4	0.244	329	16.1	12.2	34.6	16.6	4.46			61.20	237.7	3.7			18.4	24.5	31.2	42.1	9.4	1.5	5.6	72.8			93.7	9.0	183.5	120.0	5.24	1.99	3.77
515	0	40	0	20220514
516	1	40	0	20220922
517	1	39	0	20220802	8.81	0.10	0.5	2.7	0.17	5.3	5.26	154	0.449	343	29.3	85.4	13.0	7.2	0.205	287	16.0						0.81	107.30	498.1	6.0			29.3		31.2	41.7	15.2	2.8	6.1	72.8	21.7	5.50				100.0	5.32	1.07	2.83
518	1	39	0	20220422	9.46	0.05	0.7	1.6	0.23	6.9	5.53	154	0.468	329	27.9	84.7	12.9	10.5	0.250	239	16.1							84.80		4.2			44.8	32.7	40.9	42.5	15.8	2.4	5.0	77.1							5.03
519	1	39	0	20220209	5.00	0.00	0.2	2.0	0.20	2.6	5.26	153	0.440	347	29.1	83.7	13.1	7.2	0.191	264	16.3
520	1	39	0	20220624	7.00						10.00																0.72	82.60		5.0																	5.21
521	1	39	0	20220611																								72.60	590.3	4.9			42.8	24.5	27.5	45.2	22.5	3.7	4.9	75.9							5.26	0.99	3.31
522	1	39	0	20230106
523	0	39	0	20220305	6.80	0.00	0.5	2.3	0.10	3.8	4.77	132	0.388	339	27.6	81.4	13.3	7.7	0.242	314	16.7
524	0	39	0	20220903
525	1	39	0	20220831	6.23	0.04	0.4	2.0	0.14	3.7	4.93	148	0.434	341	30.0	88.1	13.2	7.8	0.223	286	16.8
526	0	39	0	20220505	7.96	0.01	0.4	2.4	0.22	4.9	4.25	127	0.393	323	29.9	92.5	13.0	11.3	0.210	184	13.2
527	1	39	0	20220718
528	1	39	0	20220621	5.90	0.00	0.4	1.8	0.10	3.6	4.61	144	0.413	348	31.2	89.7	12.9	7.4	0.214	290	16.0							86.00		5.1			34.6	27.2	27.0	43.1	11.6	2.6	4.9	77.2							5.25	0.92	2.71
529	1	39	0	20220108																														25.2									290.2	11.0	175.0			1.56	3.53
530	1	39	0	20220214																													37.6	28.9	40.1	46.0	14.4	2.0	11.5	73.7
531	1	39	0	20220927	7.13	0.03	0.3	2.5	0.03	4.3	4.90	150	0.442	340	30.7	90.2	13.2	8.1	0.156	192	16.7
532	1	39	0	20220402	5.90	0.00	0.4	1.9	0.10	3.4	4.98	159	0.441	361	32.0	88.5	12.3	8.3	0.179	215	17.3	13.7	35.3	16.9	2.48			87.70	426.2	5.5			36.6		35.5	48.5	26.5	3.9	5.5	81.9							5.74	1.15	3.26
533	1	39	0	20220118	6.50	0.00	0.8	2.2	0.40	3.1	5.30	162	0.468	345	30.5	88.2	13.1	8.6	0.222	257	16.6
534	0	39	0	20220805
535	1	39	0	20220725																														16.6							18.4	4.60	197.2	9.0	179.1
536	0	39	0	20220427	6.60	0.00	0.5	2.5	0.10	3.6	4.94	108	0.330	328	21.9	66.9	15.7	7.9	0.175	222	16.6							68.50		5.0			10.0		15.9	47.3	10.4	1.7	3.9	81.8							4.94	1.91	4.63
537	0	39	0	20220721	8.56	0.04	0.6	2.0	0.30	5.6	4.01	121	0.352	344	30.2	87.8	13.2	9.1	0.228	249	15.8
538	1	39	0	20221207	8.10	0.07	0.52	3.07	0.14	4.31	4.63	139	0.411	337	29.9	88.8	13.4	9.1	0.246	270	17.7
539	0	39	0	20220206	6.71	0.04	0.3	1.7	0.20	4.4	4.13	129	0.411	314	31.2	99.5	11.9	10.3	0.210	204	12.1
540	0	39	0	20220614
541	1	39	0	20220318
542	0	39	0	20220119	7.10	0.00	0.5	1.8	0.10	4.8	4.94	121	0.357	340	24.5	72.2	15.8	8.2	0.202	245	16.5							68.20		5.4			17.7	16.3	16.4	44.5	20.4	3.8	3.7	75.9			78.7	13.0	184.0		5.31	1.35	2.96
543	1	39	0	20220802																													67.5	55.0	98.2	39.2	21.1	4.4	30.8	69.9
544	1	39	0	20220224	10.80	0.00	0.6	0.8	0.10	9.3	5.20	160	0.466	343	30.8	89.7	12.4	7.8	0.170	217	16.7
545	0	39	0	20220222																													10.0	23.3	23.3	45.5	24.4	4.7	3.6	79.7
546	0	39	0	20220308
547	0	39	0	20220721	4.60	0.00	0.4	1.7	0.10	2.4	4.04	89	0.273	327	22.1	67.5	17.6	6.9	0.121	176	17.0
548	1	39	0	20220325
549	1	39	0	20220713	6.40	0.00	0.7	2.4	0.10	3.2	5.15	151	0.442	342	29.3	85.7	14.4	8.8	0.172	196	17.8
550	1	39	0	20220808																							0.93	97.50	398.6	5.9			13.6		54.5	45.6			3.2	80.2								1.20	4.23
551	1	39	0	20220119	6.20	0.00	0.5	2.5	0.10	3.1	4.99	154	0.433	356	30.9	86.7	12.8	7.0	0.189	269	16.2							83.40		5.9			25.7	19.3	39.3	44.6	12.3	2.6	6.2	78.8			97.2	8.0	131.3		5.42	0.92	2.85
552	1	39	0	20221014	0.00						0.00
553	1	39	0	20230105																						169
554	1	38	0	20220118	5.90	0.00	0.3	0.7	0.00	4.9	5.68	128	0.405	317	22.6	71.4	13.7	8.1	0.194	240	16.4							80.00		4.9			26.9	21.2	36.9	42.5	12.1	3.0	3.2	74.4							5.95
555	0	38	0	20220225	4.47	0.02	0.3	1.4	0.20	2.6	4.27	125	0.386	325	29.4	90.4	12.1	9.9	0.178	181	16.4							67.70	240.9	5.7			16.0	19.1	14.2	47.2	19.75	3.39	6.6	79.3							5.09
556	0	38	0	20220116	4.90	0.02	0.4	1.5	0.03	2.9	4.48	108	0.355	304	24.1	79.2	15.3	11.9	0.240	200	14.8
557	0	38	0	20220311	6.35	0.01	0.4	2.7	0.03	3.2	4.38	91	0.29	313	20.7	66.2	16.7	9.2	0.340	370	15.7
558	0	38	0	20221025
559	1	38	0	20220531	4.40	0.00	0.4	1.6	0.10	2.3	4.33	141	0.390	361	32.5	90.1	12.5	7.5	0.180	241	16.6
560	0	38	0	20220909	6.78	0.01	0.3	2.4	0.16	3.9	4.73	136	0.403	337	28.8	85.2	13.0	9.7	0.290	302	10.7
561	0	38	0	20221009
562	0	38	0	20221012																													6.8		12.0	40.7	6.3	1.3	3.1	79.9								1.35	3.46
563	1	38	0	20220217
564	1	38	0	20220812	6.99	0.02	0.6	2.6	0.18	3.6	4.89	153	0.445	343	31.2	91.0	12.8	9.7	0.245	252	16.1							96.0	333.3	4.4		51.7	20.8	23.2	39.5	44.6	10.6	1.6	2.1	77.4			126.6		153.4	99.4	4.8
565	1	38	0	20220817
566	1	38	0	20220920	7.86	0.02	0.6	2.8	0.07	4.4	5.45	159	0.467	340	29.2	85.7	13.6	9.8	0.210	218	10.6
567	0	38	0	20220715																											2.06
568	1	38	0	20220520	4.78	0.04	0.3	1.7	0.36	2.4	4.58	152	0.436	350	33.3	95.1	11.9	9.1	0.243	267	16.1												22.2			45.6			9.0	69.5								1.05	3.05
569	1	38	0	20220517	5.70	0.10	0.4	2.1	0.20	2.9	4.69	142	0.413	344	30.3	88.0	11.8	8.4	0.168	201	16.6
570	0	38	0	20220705																									303.0			71.5	21.3	24.4	8.7	43.5	7.6	1.0	2.9	73.9			119.6		179.8	109.4
571	1	38	0	20220825	5.58	0.03	0.4	1.9	0.08	3.2	4.57	142	0.410	346	31.1	89.8	13.3	8.5	0.142	167	16.9
572	1	38	0	20220429
573	0	38	0	20220908	9.64	0.03	0.5	2.6	0.06	6.5	5.98	108	0.326	331	18.1	54.5	23.7	~~~~-	~~~~-	356	~~~~-
574	1	38	0	20220614	9.75	0.02	0.7	4.2	0.39	4.5	5.59	161	0.492	327	28.8	88.0	13.6	9.7	0.280	292	11.1
575	1	38	0	20220303	4.50	0.00	0.3	1.7	0.00	2.5	4.77	145	0.415	350	30.5	87.0	13.4	8.0	0.153	193	16.8
576	0	38	0	20221025	7.71	0.09	0.7	2.0	0.19	4.7	4.20	69	0.237	290	16.3	56.3	18.8	8.2	0.330	402	17.1
577	1	38	0	20220209	6.60	0.00	0.8	2.6	0.40	2.8	5.19	163	0.482	338	31.4	92.8	13.1	8.3	0.182	218	16.9
578	0	38	0	20220120
579	1	38	0	20220924	6.19	0.02	0.4	2.1	0.15	3.5	5.04	161	0.444	362	31.9	88.1	13.1	9.5	0.247	259	15.8												37.3		29.9	47.7	18.9	2.6	10.1	74.0
580	1	38	0	20220506
581	1	38	0	20220507																								94.40	452.7	4.7			16.7	22.3	29.2	46.3	18.8	2.8	4.1	79.1							5.66	1.18	4.19
582	1	38	0	20220726							0
583	0	38	0	20220706	3.90	0.01	0.3	1.3	0.02	2.3	4.27	118	0.372	317	27.6	87.1	14.3	9.8	0.260	266	10.6
584	0	38	0	20230104
585	0	38	0	20220614																							0.76	78.60	372.4	3.3			9.3		12.3	37.4	10.5	2.3	4.9	74.4
586	0	38	0	20220331	4.80	0.10	0.3	1.9	0.10	2.4	4.01	128	0.372	344	31.9	92.8	12.5	10.1	0.247	245	16.7								352.7				11.5		7.6	43.2	22.7	4.0	3.2	78.4								1.54	2.83
587	1	38	0	20220928																						204
588	1	37	0	20220919	6.56	0.04	0.6	3.1	0.10	2.7	4.96	155	0.445	349	31.3	89.7	12.7	8.1	0.242	301	16.5							90.00	445.5	4.1			28.1	23.2	37.1	47.1	10.9	1.7	38.8	83.9	18.6	1.6	135.6	9.0	156.6		5.23	1.29	3.89
589	1	37	0	20220923	7.45	0.05	0.7	2.0	0.25	4.4	5.55	160	0.464	346	28.9	83.6	12.8	6.5	0.158	241	15.9
590	0	37	0	20220416
591	0	37	0	20220512
592	0	37	0	20220812
593	1	37	0	20220408	6.70	0.10	0.6	1.9	0.30	3.8	5.28	164	0.473	346	31.0	89.5	12.7	7.7	0.217	281	16.5
594	1	37	0	20220215	7.50	0.10	0.6	3.0	0.30	3.5	5.35	149	0.441	338	27.9	82.5	13.0	9.3	0.208	224	17.1
595	1	37	0	20220217	8.00	0.10	0.8	2.4	0.10	4.6	5.29	152	0.450	338	28.8	85.1	13.3	8.2	0.212	259	16.7
596	1	37	0	20220926																								72.10	388.9	5.6			103.5	60.1	84.2	45.6	18.4	3.5	3.5	80.9
597	1	37	0	20220215																								94.7	598.2	6.1																	4.3
598	0	37	0	20220905		0.05	0.6	2.1	0.21	4.8		140	0.401	348	31.5	90.4	12.4	9.7	0.272	280	16.1							70.30		4.0			12.4		17.1	43.4	10.0	2.0	4.2	74.8							6.20
599	0	37	0	20221215
600	0	37	0	20221011																								64.80		3.9			12.2		15.3	46.0	22.0	2.8	2.7	75.5							4.70	0.99	4.54
601	1	37	0	20220829																													40.4		33.8	43.8	14.2	2.5	1.7	71.3
602	1	37	0	20220920	5.03	0.02	0.5	1.8	0.14	2.5	5.00	148	0.434	342	29.6	86.6	12.5	8.9	0.171	192	16.9												35.4	26.8	53.4	46.4	10.0	2.2	8.7	75.4
603	1	37	0	20221009	5.93	0.01	0.27	1.82	0.08	3.75	5.17	169	0.481	351	32.7	93.0	12.3	11.3	0.210	185	14.1
604	1	37	0	20220209	5.60	0.00	0.5	2.7	0.10	2.2	4.94	137	0.404	338	27.6	81.8	13.0	8.4	0.176	209	16.9
605	0	37	0	20220520	7.45	0.03	0.3	2.0	0.05	5.1	3.84	122	0.357	341	31.7	93.2	12.1	12.5	0.272	217	16.6												11.9			46.4			15.1	79.9								1.40	3.46
606	1	37	0	20220823	9.13	0.05	0.7	3.2	0.05	5.1	5.09	151	0.431	350	29.7	84.6	13.0	8.1	0.176	217	16.7
607	0	37	0	20220713	6.40	0.10	0.6	2.1	0.40	3.3	4.26	124	0.366	340	29.2	85.9	13.1	9.6	0.191	199	17.0						0.78	67.00	312.5	4.5			3.4		14.4	43.0	12.5	2.7	1.0	76.2
608	0	37	0	20221207	7.16	0.01	0.4	2.1	0.11	4.5	4.46	133	0.397	336	29.9	89.1	12.0	9.3	0.196	211	16.3	13.0	32.4	15.5	3.15		0.76	57.00	239.9	4.0			11.4		12.6	44.0	7.8	1.0	7.0	72.8
609	0	37	0	20220324																								57.80	255.1	5.2			12.5	17.6	12.0	42.8	12.5	2.4	4.7	75.0
610	0	37	0	20220127	5.00	0.10	0.6	2.0	0.20	2.1	3.90	82	0.266	309	21.1	68.2	20.2	9.2	0.279	304	16.4
611	1	37	0	20220209																									577.1			62.7	19.1	23.7	24.5	47.5	23.5	3.9	2.7	78.4			131.6		202.5	121.3
612	0	37	0	20220402	5.04	0.02	0.3	1.5	0.15	3.1	5.88	130	0.404	321	22.1	68.8	14.1	10.8	0.302	279	16.5	13.3	44.6	22.1	1.84			57.9	307.3	4.4		54.2	10.0	14.6		48.0				78.4			81.8		151.2	94.8	5.1
613	1	37	0	20221004																								83.9	489.9	3.4		108.5	42.2	27.1	37.8	48.5	50.8	10.4	5.8	73.8			97.4		157.9	99.0	5.2
614	1	37	0	20220414	7.80	0.00	0.5	2.9	0.20	4.1	5.10	149	0.423	353	29.3	83.1	13.3	6.9	0.203	295	15.8
615	0	37	0	20220622	7.43	0.07	0.5	2.3	0.18	4.3	4.41	141	0.403	351	32.0	91.2	12.8	9.1	0.243	268	15.9
616	0	37	0	20220214	11.91	0.02	0.4	1.5	0.06	9.9	4.29	119	0.387	307	27.7	90.2	12.8	9.6	0.330	339	10.8
617	0	37	0	20220106																													124.0	26.6	179.2	45.8	24.72	3.65	2.8	78.9							5.49
618	0	36	0	20221031	4.77	0.06	0.4	1.7	0.30	2.3	4.52	136	0.394	346	30.1	87.2	12.5	8.9	0.207	234	15.6							67.1	378.0	5.6		43.7	10.0	14.7	11.8	44.7	12.2	1.8	1.9	73.4			61.0		139.2	86.0	5.1
619	1	36	0	20220808	9.22	0.03	0.8	2.9	0.04	5.4	4.83	153	0.463	330	31.7	95.9	13.8	10.3	0.240	237	13.3
620	1	36	0	20220622																								96.10	475.8	5.3			39.3		82.3	44.0	20.6	3.0	3.6	76.5							5.76	1.20	4.17
621	1	36	0	20220628	7.20	0.10	0.7	2.7	0.10	3.6	7.21	137	0.424	323	19.0	58.8	16.4	9.3	0.164	177	16.1						0.89	99.20	459.7	5.4			31.5		17.5	41.6	22.2	4.9	10.2	70.2
622	0	36	0	20220802																								64.2	348.4	4.1																	4.7
623	1	36	0	20220525	9.50	0.10	0.9	2.4	0.20	5.9	5.00	151	0.415	364	30.3	83.1	13.2	7.0	0.245	351	15.8
624	1	36	0	20220617	5-8
625	1	36	0	20221125	5.63	0.03	0.50	1.87	0.05	3.18	4.44	133	0.392	338	29.9	88.3	13.7	9.8	0.220	224	17.0
626	0	36	0	20220802																													13.2	20.5	15.2	41.3	10.4	1.7	24.0	79.2
627	0	36	0	20220914																								59.90	331.8	3.8			10.2	15.5	14.8	43.4	6.8	1.1	5.9	68.8
628	0	36	0	20220409	4.17	0.03	0.7	1.6	0.03	1.8	4.39	95	0.333	285	21.6	75.9	18.2	12.5	0.340	270	15.0
629	1	36	0	20220126																							0.73		481.9					27.7									203.3	6.0	171.6	114.0
630	0	36	0	20220225	7.20	0.00	0.7	2.5	0.10	3.9	4.23	130	0.389	335	30.8	92.0	13.1	7.9	0.241	306	16.3
631	1	36	0	20221207	6.65	0.02	0.58	2.55	0.14	3.35	5.34	161	0.466	345	30.1	87.3	12.9	6.9	0.148	213	15.8
632	1	36	0	20220505	9.20	0.20	0.5	2.3	0.50	5.6	4.60	135	0.397	339	29.2	86.3	14.2	9.1	0.808	885	18.0	15.0	42.4	17.7	2.36								31.0		21.9	44.1	12.8	2.4	3.9	77.4
633	1	36	0	20220730	5.22	0.01	0.3	2.4	0.10	2.5	5.07	173	0.487	354	34.0	96.1	12.1	10.2	0.198	194	16.1
634	1	36	0	20220226	5.00	0.00	0.4	2.2	0.10	2.3	5.08	163	0.476	343	32.2	93.8	12.2	7.7	0.158	204	16.5
635	1	36	0	20220624		0.00	0.4	1.5	0.10	1.5		141	0.394	357	30.9	86.4	11.9	9.5	0.179	188	17.1	12.7	30.2	15.9	3.42			84.60		6.4				19.1							10.1	1.6	73.9	8.0	177.4		6.40
636	1	36	0	20220625																									329.3			50.1	26.8	19.6	29.1	43.2	12.5	2.5	7.4	68.2								0.83	3.60
637	0	36	0	20220603	5.75	0.02	0.3	1.8	0.15	3.5	4.54	128	0.406	315	28.2	89.4	14.0	11.1	0.270	248	12.9
638	1	36	0	20220806	8.00	0.04	0.5	2.0	0.19	5.3	5.54	176	0.485	362	31.7	87.6	13.1	9.9	0.222	224	16.3						0.89	80.80	399.7	4.3			28.1		56.3	46.0	13.9	2.4	4.1	76.0
639	1	36	0	20220616		0.00	0.5	2.5	0.10	2.8		145	0.413	352	32.0	90.8	13.5	9.0	0.210	234	16						1.15	118.00	726.8	3.4			22.7		35.5	42.3			3.5	72.2							5.02	1.33	4.33
640	0	36	0	20220807	13.03	0.02	0.6	3.2	1.06	8.1	4.99	140	0.428	327	28.1	85.8	13.2	11.2	0.250	220	13.5
641	1	36	0	20220306
642	1	36	0	20220118																									466.4			100.2	106.7	41.2	56.0	46.6	12.0	1.8	3.2	71.0			118.7		194.9	107.8
643	1	36	0	20220309																								86.5	501.1	5.8		97.7	69.2	31.8	64.4	47.5	11.4	1.7	4.9	73.8			100.3		209.6	114.3	5.2
644	1	36	0	20220401	4.40	0.00	0.3	1.8	0.00	2.2	4.72	153	0.431	355	32.4	91.2	12.2	8.0	0.144	180	16.8							77.90		4.7			26.0	23.4	24.8	40.7	7.9	1.4	6.4	73.8							5.19	1.42	3.64
645	1	36	0	20220922	1.00						0.00																0.62	82.90		4.3																	5.16
646	1	36	0	20220407	7.59	0.02	0.3	1.5	0.03	5.7	4.62	147	0.432	339	31.8	93.6	12.0	8.9	0.155	174	16.3
647	1	36	0	20220127	6.20	0.00	0.6	2.2	0.20	3.1	4.93	156	0.457	341	31.6	92.7	13.2	8.1	0.173	214	16.4
648	1	36	0	20220430	8.10	0.04	0.4	3.3	0.18	4.3	5.13	159	0.475	335	31.0	92.6	12.2	13.2	0.180	138	19.5
649	0	35	0	20220812																													21.9		19.0	37.6	10.9	1.7	11.2	75.6
650	1	35	0	20220309	4.20	0.00	0.4	1.4	0.00	2.3	6.43	137	0.429	320	21.4	66.8	14.8	8.9	0.153	171	17.4
651	1	35	0	20221102
652	1	35	0	20220127	7.80	0.10	0.6	2.5	0.80	3.8	5.06	156	0.442	354	30.9	87.4	13.3	7.1	0.227	319	16.3
653	1	35	0	20220113	8.00	0.10	0.5	2.5	0.30	4.6	4.81	149	0.434	343	31.0	90.3	13.4	9.9	0.195	197	17.1
654	0	35	0	20220802	6.22	0.01	0.3	1.8	0.09	4.0	4.38	136	0.391	348	31.1	89.4	12.6	10.0	0.205	206	16.3
655	0	35	0	20220104	1.00						3.00																0.66		308.6				44.6	31.9	99.0	44.9	20.1	3.8	3.5	76.8			70.2	12.0	130.0	90.0
656	1	35	0	20220130																								74.60	401.1	4.0			28.9		27.7	46.1	12.2	2.2	5.3	77.4							5.12
657	1	35	0	20220107	15.60	0.10	1.0	4.9	0.20	9.5	4.95	154	0.456	338	31.2	92.2	13.9	8.9	0.282	317	16.7							84.30	547.4	6.1			44.4	30.6	55.1	44.3	10.9	1.6	4.8	77.2							4.68	1.07	4.37
658	0	35	0	20221228																							0.85	58.90	309.4	2.4			44.4			45.2				74.9
659	0	35	0	20220620		0.00	0.5	1.9	0.10	2.2		115	0.333	345	29.1	84.3	13.2	8.0	0.169	212	16.7	12.2	35.5	16.2	3.62			89.10		3.1				14.6							12.7	2.20	77.4	5.0	204.4		5.96
660	0	35	0	20220621																									447.8			56.8	14.1	15.4	20.6	44.1	11.0	2.1	5.8	73.8								0.98	3.37
661	1	35	0	20220929	6.39	0.02	0.6	2.3	0.19	3.4	5.06	150	0.435	344	29.6	85.9	12.9	8.1	0.282	347	15.7							79.7	315.6	4.7																	5.4
662	1	35	0	20221212	9.52	0.07	0.59	3.06	0.23	5.57	4.96	142	0.420	339	28.7	84.6	12.8	8.1	0.216	266	16.7
663	1	35	0	20220512	5.50	0.00	0.4	3.2	0.10	1.8	4.87	155	0.416	374	31.9	85.4	12.7	7.8	0.193	248	16.9
664	1	35	0	20220517
665	0	35	0	20220427																													7.8		13.5	44.3	15.0	2.9	3.2	79.1
666	0	35	0	20220716	17.30	0.10	0.9	3.3	0.10	12.8	4.53	130	0.381	340	28.6	84.1	13.7	9.2	0.244	264	17.2							66.40	369.3	3.7			69.5	30.9	25.1	44.0	8.7	1.9	12.1	78.2							4.90	1.40	2.96
667	1	35	0	20220923	6.77	0.06	0.4	3.7	0.10	2.6	4.95	158	0.46	343	31.9	93.0	13.0	8.9	0.280	315	15.8							82.6	557.9	5.1		103.0	66.5	37.9	62.8	46.1	19.7	2.8	2.6	78.2			166.8		194.0	135.3	5.6
668	1	35	0	20220524	6.10	0.00	0.7	1.7	0.00	3.6	4.46	135	0.387	348	30.1	86.7	12.9	8.1	0.124	153	16.5							82.60	277.7	3.9			9.0	19.0	12.7	39.7	7.7	1.8	6.0	69.1			327.5	9.0	152.0	100.0	4.77	1.00	1.92
669	1	35	0	20220125	8.10	0.00	0.5	3.1	0.20	4.3	5.20	160	0.460	347	30.7	88.6	12.8	8.9	0.194	218	17.3
670	0	35	0	20220929	3.63	0.05	0.3	1.4	0.30	1.6	4.30	101	0.315	319	23.4	73.3	16.1	9.6	0.349	363	16.8							55.1	243.1	3.5		46.5	29.4	28.4	9.0	42.8	9.5	1.5	3.6	80.2			41.4		132.9	85.2	5.4
671	1	34	0	20220802	6.11	0.05	0.4	2.0	0.24	3.5	4.81	148	0.423	350	30.8	87.9	13.5	9.1	0.300	328	16.1
672	1	34	0	20220127	5.70	0.10	0.5	2.3	0.40	2.5	5.97	130	0.396	328	21.7	66.3	15.0	6.8	0.225	332	15.6
673	0	34	0	20220422	6.60	0.10	0.4	1.6	0.30	4.2	4.70	97	0.294	329	20.5	62.4	19.2	8.4	0.382	453	16.5
674	0	34	0	20220423
675	1	34	0	20221021	10.86	0.13	0.6	2.0	0.40	7.7	4.96	158	0.448	351	31.8	90.5	13.4	9.1	0.225	246	18.0
676	1	34	0	20220923	6.75	0.02	0.6	2.9	0.04	3.2	4.72	149	0.414	361	31.6	87.6	13.4	7.9	0.204	259	17.1
677	1	34	0	20220812	7.84	0.05	0.6	2.6	0.10	4.5	4.89	161	0.471	343	33.0	96.2	12.4	9.4	0.276	293	15.7							95.1	443.9	4.3		53.5	21.7	30.4	44.1	45.6	27.2	4.0	1.2	74.9			133.7		204.0	128.8	4.8
678	1	34	0	20220106
679	1	34	0	20220110																								84.00	429.5	3.2																	5.62
680	0	34	0	20220604
681	1	34	0	20220120	5.40	0.10	0.7	1.9	0.10	2.7	4.78	147	0.419	350	30.7	87.7	13.4	9.2	0.224	243	16.8
682	0	34	0	20220211																													26.2		15.0	42.5	17.4	3.4	33.1	73.5
683	0	34	0	20221227	7.31	0.02	0.71	2.75	0.09	3.74	4.50	136	0.409	333	30.2	90.8	13.8	9.0	0.289	322	17.1																				20.1	2.60
684	1	34	0	20220302	6.70	0.00	0.5	1.4	0.30	4.6	5.06	153	0.432	353	30.2	85.4	13.6	10.4	0.174	167	17.3							107.60		6.6			39.4		24.9	49.8	15.2	2.8	3.2	77.1							5.18
685	1	34	0	20220114																								89.40	491.2	4.8		71.9															5.05	1.41	3.95
686	1	34	0	20220516
687	1	34	0	20220110
688	1	34	0	20220714		0.00	0.4	2.1	0.10	2.4		153	0.431	355	30.3	85.3	13.5	8.2	0.199	242	16.3	12.7	32.1	16.6	3.72			100.00	314.2	4.4		57.0	20.0		41.8	42.6	10.2	2.1	4.8	76.5	20.9	2.00	126.8	8.0	178.3		5.21	1.19	3.36
689	1	34	0	20220407	5.34	0.01	0.5	1.8	0.11	2.9	5.39	155	0.475	327	28.8	88.2	12.5	7.8	0.181	231	15.5
690	0	34	0	20220317																													13.8	20.7	12.3	44.3	6.6	1.5	4.0	80.1
691	1	34	0	20220803	6.50	0.01	0.6	2.5	0.05	3.4	4.84	153	0.446	342	31.5	92.1	12.4	9.5	0.199	209	17.8
692	1	34	0	20220407
693	1	34	0	20220110	5.20	0.10	0.4	1.7	0.30	2.7	3.67	116	0.338	342	31.5	92.1	14.5	9.9	0.151	153	18.4							134.20	508.0	9.0			43.8	67.4	35.3	51.1	11.0	1.7	5.0	80.3							4.39
694	1	34	0	20220719	8.30	0.00	0.6	2.2	0.10	5.4	5.57	169	0.477	353	30.2	85.6	13.0	7.9	0.188	240	17.0
695	1	34	0	20220523	8.02	0.02	0.5	2.4	0.11	5.0	5.33	157	0.473	332	29.5	88.7	12.3	9.9	0.300	309	11.4
696	1	34	0	20220520
697	0	34	0	20220318	5.10	0.10	0.4	2.2	0.00	2.4	4.43	142	0.417	341	32.1	94.1	12.6	7.3	0.218	299	16.2												5.3		17.8	42.8	21.2	3.7	16.5	76.5
698	1	34	0	20220102																													17.4	18.8	21.4	47.7	11.3	1.7	3.1	78.7
699	1	34	0	20220804	5.81	0.06	0.4	1.9	0.47	3.0	4.91	146	0.440	331	29.6	89.5	13.1	9.3	0.220	235	17.0
700	1	34	0	20220917	5.84	0.02	0.4	2.7	0.14	2.6	5.71	164	0.480	342	28.7	84.1	13.2	9.9	0.150	151	17.5							79.00		3.8			21.0	24.1	17.7	45.7	18.7	3.3	6.6	74.7							6.03
701	0	34	0	20220714																						172
702	0	33	0	20220702
703	0	33	0	20220924
704	1	33	0	20220423	8.70	0.00	0.5	2.0	0.10	6.2	6.42	127	0.380	334	19.8	59.2	15.5	8.7	0.274	314	17.6
705	1	33	0	20220528	7.80	0.10	0.6	2.1	0.20	4.7	5.03	158	0.436	363	31.5	86.7	13.0	8.9	0.213	240	17.2								663.7
706	1	33	0	20220622		0.00	0.5	1.4	0.10	3.5		141	0.402	351	28.5	81.0	12.2	7.5	0.178	236	16.7	12.6	33.2	16.4	3.39			86.10	458.8	5.3		59.6	34.6		24.9	42.9	16.8	3.4	3.4	79.6	23.0	2.70	158.9	10.0	156.3		4.58	0.94	2.63
707	0	33	0	20220318
708	1	33	0	20220909	6.71	0.06	0.6	2.8	0.44	2.9	5.26	155	0.456	341	29.5	86.6	13.2	8.5	0.213	250	17.1							112.50	524.2	5.4			51.7		31.9	45.3	22.8	4.7	14.1	78.5			198.5	16.0	243.2		5.39	1.09	1.75
709	1	33	0	20220615																								98.70	486.2	5.7			30.2		166.9	49.9	16.7	2.8	4.4	78.9							4.28	1.24	3.78
710	1	33	0	20220825
711	1	33	0	20220223	7.70	0.10	0.7	2.1	0.20	4.7	5.18	145	0.431	336	27.9	83.1	13.3	9.4	0.154	165	17.2
712	1	33	0	20220516							0
713	0	33	0	20221029
714	1	33	0	20220817	8.42	0.07	0.4	2.9	0.40	4.7	5.14	150	0.428	351	29.2	83.2	12.5	9.0	0.199	222	17.1
715	0	33	0	20221009	8.57	0.03	0.43	3.07	0.20	4.84	4.76	140	0.397	353	29.4	83.4	13.5	9.8	0.350	355	10.5
716	1	33	0	20220407																									498.0
717	1	33	0	20220402	8.60	0.10	0.8	2.9	0.20	4.7	5.57	177	0.491	360	31.7	88.2	13.1	7.4	0.214	289	16.3
718	0	33	0	20221014		0.02	0.5	2.4	0.09	2.6	4.70	128	0.385	331	27.2	82.0	13.3	6.7	0.184	273	16.0							48.50	252.6	4.3			25.5		17.7	42.0	15.1	2.8	1.8	73.3							5.66	1.63	2.83
719	1	33	0	20220917	5.29	0.04	0.5	2.0	0.10	2.6	5.33	147	0.433	338	27.5	81.3	13.7	8.2	0.165	202	16.5
720	1	33	0	20220307	3.70	0.06	0.5	0.9	0.00	2.2	2.58	82	0.28	293	31.8	108.5	20.0	13.2	0.180	135	19.8
721	1	33	0	20220727	5.14	0.03	0.4	2.1	0.21	2.4	4.89	168	0.468	359	34.4	95.7	11.7	8.8	0.240	271	9.2
722	1	33	0	20220702
723	1	33	0	20220806
724	1	33	0	20220924
725	1	33	0	20220421	5.41	0.02	0.5	1.6	0.30	3.1	5.86	165	0.498	331	28.2	85.0	13.4	10.6	0.180	170	12.5
726	0	33	0	20220528
727	1	33	0	20220909	7.12	0.05	0.4	2.3	0.11	4.3	4.60	145	0.42	346	31.7	91.5	12.4	9.5	0.217	229	15.9
728	1	33	0	20220128	8.90	0.10	0.7	3.6	0.20	4.3	5.04	158	0.461	344	31.4	91.3	13.3	8.7	0.262	303	16.7
729	1	33	0	20220517	7.10	0.00	0.6	3.1	0.10	3.4	4.87	146	0.404	361	29.9	83.0	12.8	6.8	0.253	373	15.7
730	1	33	0	20221031	5.94	0.04	0.5	1.8	0.09	3.5	5.43	180	0.496	362	33.1	91.3	13.0	8.7	0.187	214	16.0							98.40	780.6	5.1			129.3	71.7	57.8	48.7	14.3	2.2	3.7	78.6							6.20	1.03	3.67
731	1	33	0	20220519	8.50	0.10	0.6	2.7	0.20	4.8	5.23	160	0.436	368	30.7	83.4	13.5	8.7	0.227	260	16.6
732	1	33	0	20220520
733	0	33	0	20220429	4.84	0.03	0.2	2.0	0.08	2.5	4.41	142	0.404	351	32.2	91.6	12.5	10.9	0.211	193	16.2	14.1	41.7	16.3	2.98
734	0	33	0	20220511																																												1.50	3.86
735	0	33	0	20220111
736	0	33	0	20221031	7.36	0.02	0.34	1.71	0.03	5.26	4.11	121	0.379	319	29.4	92.2	13.0	12.2	0.230	191	15.4
737	1	33	0	20220310	5.30	0.00	0.4	1.5	0.40	3.0	5.03	151	0.430	352	30.1	85.6	13.1	7.3	0.192	261	16.5
738	0	33	0	20220120	8.62	0.02	0.5	1.4	0.17	6.5	4.78	146	0.45	324	30.5	94.1	12.6	11.0	0.340	310	13.9
739	1	33	0	20220719	6.30	0.00	0.7	1.7	0.30	3.6	4.83	141	0.396	354	29.1	82.1	13.1	8.1	0.210	259	16.3
740	1	33	0	20221229	7.71	0.06	0.55	2.91	0.39	3.81	5.86	126	0.398	315	21.4	68.0	15.1	7.9	0.337	426	16.6
741	0	33	0	20220118
742	1	33	0	20220721	10.98	0.02	0.8	3.4	0.08	6.7	5.03	158	0.448	352	31.3	89.0	13.1	8.3	0.262	317	15.4
743	0	33	0	20220822
744	0	33	0	20220617	8.40	0.00	0.7	2.0	0.10	5.5	4.22	123	0.356	346	29.2	84.4	12.6	8.4	0.216	256	16.3
745	1	33	0	20220721	7.37	0.04	0.4	2.1	0.13	4.7	5.10	159	0.453	351	31.1	88.8	12.2	9.6	0.208	215	16.3
746	1	33	0	20220127	15.56	0.02	0.6	2.9	0.03	12.1	4.91	151	0.479	315	30.8	97.6	13.5	9.9	0.290	296	11.3
747	0	33	0	20220616																													9.5	18.7	30.9	47.9	18.6	3.7	4.9	79.4
748	0	33	0	20220802	5.08	0.04	0.4	2.1	0.18	2.4	5.70	110	0.341	322	19.2	59.8	16.0	9.4	0.233	246	16.1						0.53	61.70	255.5	3.4			17.9		14.0	42.8	17.2	3.2	3.2	72.5	11.5	3.00				109.0	4.95	1.23	2.73
749	1	33	0	20220415
750	0	33	0	20220611
751	1	33	0	20220215	2.10						3.90
752	0	33	0	20220908
753	1	33	0	20220129	7.80	0.02	0.4	2.2	0.11	5.1	6.33	140	0.461	304	22.1	72.8	18.0	11.5	0.200	176	14.6
754	0	32	0	20220727	5.90	0.03	0.3	1.8	0.13	3.6	4.58	134	0.389	345	29.3	84.9	12.6	9.0	0.190	211	15.7
755	0	32	0	20220728	5.30	0.03	0.5	2.1	0.26	2.4	4.32	134	0.385	348	31.0	89.2	13.1	9.3	0.234	251	16.0
756	1	32	0	20220424	9.26	0.02	0.8	3.1	0.20	5.2	5.24	160	0.477	335	30.5	91.0	12.8	10.4	0.180	173	12.4
757	1	32	0	20220620	6.87	0.03	0.8	2.3	0.23	3.5	5.22	159	0.47	338	30.5	90.0	13.4	9.8	0.190	189	10.3
758	1	32	0	20220220	6.63	0.01	0.7	2.1	0.15	3.7	4.90	150	0.447	336	30.6	91.2	13.0	9.8	0.190	198	10.8
759	1	32	0	20221105	8.58	0.09	0.98	3.71	0.29	3.51	4.86	152	0.427	356	31.3	87.9	13.4	11.1	0.330	300	12.9
760	1	32	0	20220406	8.20	0.00	0.5	3.3	0.20	4.2	5.36	164	0.480	341	30.6	89.5	12.6	9.1	0.348	382	17.3							92.90	276.8	4.0			112.5		53.1	48.7	21.0	3.8	8.0	81.9							5.05	0.93	2.18
761	1	32	0	20220805	8.55	0.02	0.6	1.9	0.13	5.9	4.15	135	0.388	347	32.5	93.6	12.5	10.1	0.216	214	16.3
762	0	32	0	20220406	6.63	0.02	0.6	2.1	0.20	3.7	5.38	134	0.435	308	24.9	80.9	13.5	10.5	0.300	286	12.5
763	0	32	0	20220805																													13.1	16.9	9.6	43.4	11.2	2.3	4.9	80.7
764	1	32	0	20230105	8.44	0.05	0.64	1.37	0.06	6.33	5.57	163	0.473	344	29.2	84.9	13.3	9.2	0.217	236	17.0
765	1	32	0	20220512	7.10	0.10	0.5	2.8	0.30	3.5	5.18	163	0.466	350	31.5	89.9	12.6	8.4	0.220	262	16.6
766	0	32	0	20220711	6.30	0.00	0.3	1.9	0.10	4.0	4.00	130	0.369	352	32.4	92.3	13.0	8.0	0.224	281	16.4
767	1	32	0	20220628																									494.2				55.7			43.8			4.3	75.3
768	0	32	0	20220802	7.26	0.09	0.4	2.4	0.32	4.1	4.41	132	0.385	344	30.0	87.3	12.8	9.0	0.276	305	15.7
769	1	32	0	20220128	6.10	0.10	0.4	1.8	0.10	3.7	5.16	157	0.463	339	30.4	89.7	13.1	8.5	0.229	268	17.0
770	1	32	0	20220129
771	1	32	0	20220921	5.82	0.05	0.3	2.2	0.12	3.2	4.48	155	0.436	355	34.5	97.4	13.1	7.8	0.213	271	15.4						0.79	72.10	613.6	3.6	1.69		33.6			46.7			4.4	71.1	10.9	2.70					6.33	2.25	3.53
772	1	32	0	20220128	5.50	0.00	0.4	1.6	0.10	3.3	4.48	141	0.395	357	31.4	88.1	11.8	8.3	0.216	261	16.7						0.79	118.60	395.5	2.7			34.1	29.2	39.1	47.0	21.1	4.5	4.1	73.7							5.13	1.61	2.53
773	0	32	0	20220621																								64.50		4.8																	5.22	1.09	3.49
774	0	32	0	20220719																								67.0	358.3	5.6		54.1	31.1	26.3	19.7	46.9	11.2	1.7	1.7	74.2			96.2		174.6	112.6	4.6
775	1	32	0	20220413
776	0	32	0	20220806	7.72	0.04	0.5	2.3	0.06	4.8	4.62	135	0.397	341	29.3	85.9	13.0	7.9	0.229	291	16.3							64.10		5.3			10.9	17.3	26.3	46.1	8.0	1.5	3.5	82.0							5.49	1.43	2.69
777	1	32	0	20220523																									396.0																		5.58	1.43	4.96
778	0	32	0	20220308	4.50	0.00	0.3	2.1	0.00	1.9	4.23	106	0.328	325	25.2	77.6	16.8	7.6	0.230	301	16.4							69.50		3.2			11.3			44.8				81.3							4.99	1.70	2.74
779	0	32	0	20220224
780	0	32	0	20220907																								66.90		5.6			13.5	20.7	11.8	45.5	14.1	2.9	9.9	72.1							8.28
781	1	32	0	20220530
782	1	32	0	20221102
783	1	32	0	20221221	7.63	0.04	0.56	2.12	0.26	4.65	4.63	135	0.407	332	29.2	87.9	13.7	7.8	0.217	278	16.1
784	0	32	0	20220126
785	0	32	0	20220411
786	0	32	0	20221010																									241.6			40.1	8.5	15.5	11.2	45.4	18.0	2.9	54.3	83.2			54.4		146.4	105.2
787	0	32	0	20220727																								78.80		4.4			15.9	23.8	15.0	39.3	15.6	1.5	1.4	75.6							4.77
788	1	32	0	20220721
789	1	32	0	20220524
790	1	32	0	20220329	5.30	0.00	0.4	2.3	0.20	2.3	5.00	153	0.436	350	30.5	87.3	13.0	7.4	0.109	147	16.5
791	1	32	0	20220330	6.70	0.00	0.6	2.1	0.10	3.9	5.46	160	0.465	343	29.2	85.1	14.1	8.4	0.212	252	17.2
792	1	32	0	20220129	6.10	0.00	0.5	1.8	0.20	3.6	4.43	139	0.397	350	31.4	89.8	13.3	11.2	0.210	187	18.5
793	1	32	0	20220104																													29.0	24.1	71.6	44.6	11.0	1.7	2.6	77.6
794	1	32	0	20220705																													22.3	20.5	33.0	42.7	10.6	2.3	6.7	71.2
795	1	32	0	20220516	6.00	0.00	0.4	1.8	0.40	3.4	4.63	152	0.414	366	32.7	89.3	12.6	8.1	0.260	321	16.6
796	1	32	0	20220816	6.16	0.04	0.6	1.7	0.30	3.5	4.91	157	0.455	344	31.9	92.7	12.6	7.5	0.154	204	16.5						0.82	94.50	535.1	5.2			21.1	29.9	79.3	46.3	19.0	3.6	6.5	77.6			92.9	10.0	184.4	112.0	5.79
797	1	32	0	20220623	7.29	0.05	0.4	2.6	0.36	3.9	5.05	147	0.443	333	29.2	87.7	13.3	11.3	0.428	379	16.5
798	1	32	0	20221212																													8.5	13.3	14.9	46.8	13.9	3.2	5.1	77.4
799	1	32	0	20220304	8.45	0.01	0.3	1.5	0.03	6.6	5.23	161	0.469	343	30.8	89.7	12.6	11.0	0.240	220	13.6
800	0	32	0	20220927	7.72	0.05	0.4	3.2	0.53	3.6	4.68	138	0.395	350	29.5	84.4	12.7	8.6	0.319	371	15.4												13.2		17.4	44.7			4.5	74.8
801	0	32	0	20220418	5.40	0.00	0.3	2.4	0.20	2.5	4.75	139	0.391	356	29.3	82.4	13.0	9.8	0.192	196	16.6	13.3	35.1	16.5	2.67			52.80		4.3			11.9	16.6	12.9	42.0	14.5	2.5	4.5	74.8							4.46
802	0	32	0	20220408	++++
803	1	32	0	20220511	10.90	0.10	1.0	3.1	0.10	6.6	4.97	145	0.419	347	29.2	84.2	13.4	8.5	0.301	355	16.5
804	1	32	0	20230103																													122.7		96.8	45.0	16.8	3.3	3.7	78.1
805	1	32	0	20220808	6.24	0.04	0.5	2.6	0.43	2.6	5.49	147	0.437	335	26.7	79.7	13.7	8.6	0.235	274	15.7							93.40		6.4			15.6		32.0	45.1	8.1	1.1	2.6	84.1							4.86	1.33	3.50
806	1	32	0	20220805																													9.5		18.7	44.0	24.5	4.9	1.5	73.3
807	1	32	0	20221019																								91.3	235.3	4.4			11.4		16.2	42.2	13.4	2.7	39.4	66.6							4.7
808	1	32	0	20220730	4.61	0.02	0.3	1.8	0.30	2.2	4.91	154	0.437	352	31.3	89.0	12.8	9.4	0.201	214	16.0
809	1	32	0	20220518	6.70	0.00	0.4	2.3	0.10	3.8	5.29	153	0.448	341	28.9	84.7	12.7	8.2	0.202	245	16.4							91.60		3.8		48.4		18.2		42.6	14.2	2.8	3.8	70.7			112.5		155.5	135.0	5.50	1.30	3.35
810	1	31	0	20220412	6.50	0.10	0.3	1.8	0.50	3.8	4.86	143	0.406	351	29.3	83.5	12.3	8.3	0.177	213	16.4
811	1	31	0	20220527	7.80	0.10	0.7	2.3	0.20	4.6	4.85	149	0.430	346	30.7	88.7	14.2	8.2	0.221	269	16.3												38.3	72.1	19.4	44.2	10.1	1.9	3.5	75.4
812	0	31	0	20220121	7.31	0.01	0.5	2.4	0.05	4.4	4.52	99	0.34	291	21.9	75.2	17.0	~~~~-	~~~~-	240	~~~~-
813	1	31	0	20220330	6.40	0.00	0.6	2.8	0.20	2.7	5.21	149	0.434	342	28.5	83.2	12.6	7.1	0.225	316	16.7
814	0	31	0	20221102																									86.2
815	1	31	0	20220114	8.40	0.10	0.6	2.3	0.10	5.3	4.88	151	0.442	341	30.9	90.6	13.5	8.2	0.221	269	16.6
816	1	31	0	20220930
817	1	31	0	20220815	8.21	0.05	0.5	3.2	0.41	4.0	5.57	166	0.483	344	29.8	86.7	12.5	8.8	0.200	228	17.2							95.90	342.6	7.2			24.2			47.6				77.4								0.90	3.04
818	0	31	0	20220530	11.20	0.03	0.6	1.4	0.09	9.2	3.66	116	0.365	318	31.7	99.7	13.4	9.7	0.270	279	11.1
819	0	31	0	20220419																													10.6	19.1	8.1	34.5	9.5	1.5	3.2	65.1
820	1	31	0	20220629																													32.3			46.6				66.3
821	1	31	0	20220127	10.10	0.10	0.7	2.3	0.00	7.0	4.92	154	0.446	344	31.2	90.7	13.9	7.3	0.155	213	16.5
822	0	31	0	20220404
823	0	31	0	20220921	7.04	0.02	0.3	1.4	0.14	5.2	5.11	142	0.435	326	27.8	85.1	12.9	9.6	0.230	241	9.7
824	0	31	0	20220708	7.10	0.00	0.6	2.3	0.10	4.2	5.31	108	0.337	321	20.4	63.5	14.5	8.0	0.190	238	16.5
825	0	31	0	20220808		0.02	0.3	2.2	0.04	2.6	4.87	128	0.385	332	26.2	79.0	15.5	8.4	0.185	220	16.6							74.70		3.5			8.9		15.7	44.6	13.6	2.0	12.2	80.9							5.10
826	1	31	0	20220328
827	0	31	0	20220427																													13.5		12.9	42.4	9.2	1.7	3.2	74.9
828	1	31	0	20220212																																					21.3	2.40						0.99	3.19
829	1	31	0	20220314																													29.4			42.8			9.5	76.3
830	1	31	0	20221026	8.43	0.05	0.6	2.8	0.33	4.6	4.79	139	0.411	338	29.0	85.8	13.1	9.6	0.283	294	17.1
831	0	31	0	20220701																													12.3	21.1	32.9	39.4	9.6	2.1	1.1	83.4
832	1	31	0	20220524
833	1	31	0	20220825	7.41	0.02	0.4	2.8	0.05	4.1	4.61	144	0.413	348	31.2	89.7	12.7	9.8	0.328	335	16.2							88.70	606.7	4.5			30.7	24.0	99.5	45.8	10.0	1.4	5.2	77.1							5.97	0.94	3.00
834	1	31	0	20220601																									495.6				20.8	22.1	24.3	44.5	13.6	2.1	4.6	75.0								1.06	3.74
835	0	31	0	20220110	4.70	0.00	0.4	1.7	0.10	2.5	4.17	114	0.340	335	27.3	81.5	16.0	8.7	0.304	352	16.8								320.2
836	1	31	0	20221009																													49.5		30.5	45.8	13.6	2.4	3.5	78.4
837	1	31	0	20220419	6.10	0.00	0.3	2.1	0.10	3.6	5.20	159	0.442	360	30.5	84.9	12.5	7.7	0.196	254	16.5												25.0	22.2	17.1	44.9	15.5	3.1	3.8	80.1								1.17	2.72
838	0	31	0	20221215	12.11	0.05	0.7	1.9	0.10	9.4	4.04	122	0.354	345	30.2	87.6	12.7	9.0	0.282	313	15.4							70.60	221.6	3.8		58.5	7.2	15.6	8.9	44.6	8.3	1.4	4.5	77.3							5.11
839	0	31	0	20220301
840	1	31	0	20220110
841	1	31	0	20220102		0.00	0.4	2.3	0.10	2.5		152	0.448	339	29.7	87.6	13.5	8.3	0.114	137	17.2							99.10	402.5	5.3			37.7	29.4	88.6	42.7	18.4	2.9	5.9	78.3							4.51	1.93	4.68
842	0	31	0	20220627
843	1	31	0	20220718	8.20	0.00	0.5	2.7	0.20	4.7	4.96	156	0.449	347	31.4	90.6	13.7	9.8	0.162	165	17.0
844	0	31	0	20220804	5.62	0.01	0.4	1.8	0.17	3.2	4.49	127	0.376	337	28.2	83.8	14.1	9.4	0.254	272	15.7							67.60		4.5					10.3		9.7	2.2									4.96
845	1	31	0	20220111	8.78	0.01	0.5	2.4	0.54	5.4	4.82	151	0.438	346	31.4	90.9	12.2	8.6	0.211	247	16.4
846	1	31	0	20220518	6.00	0.00	0.4	1.8	0.10	3.6	5.53	157	0.460	341	28.4	83.1	12.8	8.2	0.131	159	16.6
847	1	31	0	20220322	5.50	0.00	0.5	1.7	0.30	3.0	5.24	156	0.445	352	29.8	84.8	12.9	7.5	0.221	295	16.9
848	0	31	0	20220129	6.20	0.00	0.4	1.8	0.10	3.9	4.25	134	0.390	343	31.5	91.8	13.1	7.9	0.222	280	16.7							75.10		5.2			10.0	16.0	15.9	42.2	11.2	2.4	6.1	71.1							4.55	1.13	2.17
849	1	31	0	20220602	7.77	0.04	0.4	1.5	0.66	5.2	5.34	150	0.456	329	28.1	85.4	13.3	10.2	0.320	310	12.1
850	0	30	0	20220424	8.70	0.02	0.5	2.2	0.11	5.9	4.78	118	0.386	306	24.7	80.8	14.6	10.1	0.280	282	11.3
851	0	30	0	20220329		0.00	0.5	1.5	0.30	4.1		101	0.325	310	18.5	59.9	16.6	9.3	0.240	257	17.1							58.50		3.4			11.6	18.8	11.7	40.9	17.8	3.6	4.0	77.5							3.99	1.18	2.21
852	0	30	0	20220707	3.10						6.60
853	0	30	0	20220902																									396.1
854	1	30	0	20220426																													61.0	34.6	97.6	54.1	11.1	2.3	6.7	86.9
855	1	30	0	20220725	6.28	0.04	0.4	2.1	0.04	3.7	4.82	149	0.421	355	31.0	87.2	11.9	8.9	0.271	304	15.7
856	1	30	0	20220817	6.34	0.06	0.4	1.9	0.11	3.9	5.26	172	0.484	355	32.7	91.9	12.3	10.8	0.198	184	16.4
857	1	30	0	20220213
858	1	30	0	20220507	6.90	0.00	0.7	3.0	0.10	3.1	4.63	146	0.398	366	31.5	86.0	13.4	8.1	0.152	188	17.0
859	0	30	0	20220807	6.75	0.02	0.4	2.6	0.18	3.5	4.25	114	0.364	313	26.8	85.6	14.7	10.5	0.270	259	11.9
860	1	30	0	20220523	11.87	0.03	0.5	2.2	0.02	9.1	5.41	158	0.489	323	29.2	90.4	12.5	11.1	0.260	231	12.5
861	0	30	0	20220926																								79.80	277.3	5.0			7.6	15.9	11.8	44.2	11.6	1.9	7.2	78.8
862	1	30	0	20220128	4.90	0.10	0.5	1.4	0.30	2.7	4.54	148	0.435	340	32.6	95.8	13.0	8.9	0.156	175	17.2
863	1	30	0	20221020
864	1	30	0	20220915	7.24	0.06	0.6	2.2	0.24	4.1	5.65	170	0.497	343	30.2	88.0	13.9	7.9	0.233	295	16.7
865	0	30	0	20220623	6.01	0.02	0.6	1.5	0.30	3.6	4.38	125	0.386	324	28.5	88.1	13.7	9.2	0.260	286	8.8
866	1	30	0	20220117	7.78	0.03	0.3	2.9	0.06	4.5	6.13	163	0.494	330	26.6	80.6	14.3	10.0	0.330	328	11.3
867	1	30	0	20220517	8.00	0.10	0.8	2.2	0.20	4.8	5.17	149	0.427	348	28.8	82.6	13.2	8.3	0.202	245	16.9
868	1	30	0	20220119	6.00	0.00	0.5	2.1	0.20	3.2	5.34	159	0.457	348	29.8	85.6	13.0	7.6	0.147	194	16.9
869	1	30	0	20220309
870	1	30	0	20220628		0.10	0.4	2.0	0.10	3.7		150	0.411	366	30.8	84.1	12.6	9.6	0.254	263	17.6	13.0	34.7	17.0	3.00			82.30	465.6	4.8		79.1	32.2		54.7	45.2	17.6	3.2	2.9	74.7	19.7	3.90	80.5	7.0	203.7		4.40	1.06	3.75
871	1	30	0	20220802																													14.5		16.4	45.3	33.9	6.3	6.9	75.6
872	0	30	0	20220206
873	1	30	0	20220121	5.60	0.00	0.4	2.1	0.10	2.9	4.73	141	0.408	346	29.8	86.3	13.8	8.8	0.198	224	16.7
874	0	30	0	20220207	12.72	0.02	1.1	2.9	0.05	8.7	4.46	130	0.418	311	29.1	93.7	13.7	9.3	0.350	373	10.1
875	0	30	0	20220630	5.78	0.02	0.6	1.8	0.05	3.3	4.12	129	0.414	312	31.3	100.5	12.7	10.1	0.230	225	12.1
876	1	30	0	20221014
877	1	30	0	20220517																								82.9	567.7	5.2		124.3	62.6	32.8	57.3	48.9	13.6	1.7	12.6	78.9			81.5		111.3	95.9	4.6
878	1	30	0	20220129	6.60	0.00	0.5	1.4	0.10	4.5	5.16	161	0.476	338	31.2	92.3	12.9	8.5	0.137	162	18.0							77.00		5.2			30.3		22.1	42.3	13.6	2.9	7.3	68.6							4.88	1.31	2.34
879	1	30	0	20220705
880	0	30	0	20220711	10.20	0.03	0.6	3.6	0.62	5.4	4.57	143	0.397	359	31.3	87.0	12.0	9.0	0.221	246	15.8
881	1	30	0	20220627	6.30	0.00	0.6	2.0	0.10	3.6	4.55	140	0.402	350	30.8	88.3	13.3	8.5	0.213	252	17.1							86.40	493.3	4.8			15.6		27.0	46.2	10.6	2.1	6.3	75.3							5.21
882	1	30	0	20220419	8.50	0.10	0.7	2.2	0.20	5.5	4.17	151	0.414	364	36.1	99.2	11.8	7.9	0.231	292	16.1
883	0	30	0	20220826	8.56	0.07	0.4	1.8	0.35	6.0	4.45	127	0.374	341	28.6	84.0	12.8	7.2	0.222	309	16.0							70.90	261.2	4.6			11.6	16.5	17.8	41.4	6.6	1.3	20.3	66.6							5.48	1.11	2.76
884	0	30	0	20220915																						230
885	1	30	0	20220404																						194
886	0	30	0	20220930																						276
887	0	29	0	20221025	8.59	0.02	0.42	2.86	0.10	5.19	4.71	132	0.405	326	28.0	86.0	14.0	9.4	0.310	334	10.7
888	0	29	0	20221125	5.55	0.09	0.28	3.10	0.28	1.79	4.87	128	0.380	338	26.3	78.0	14.1	8.0	0.213	264	17.0	13.1	40.5	16.4	3.18
889	1	29	0	20220111		0.10	0.4	2.3	0.20	2.4		150	0.449	333	22.6	67.9	16.0	8.2	0.222	273	16.7							106.40		6.8			45.7		32.6	45.4	11.4	2.2	3.3	75.5							5.06	1.38	3.85
890	0	29	0	20220707	1.00						0.00
891	0	29	0	20220108
892	1	29	0	20220512	7.90	0.10	0.6	2.1	0.40	4.7	6.82	138	0.404	342	20.2	59.2	15.2	8.3	0.191	230	16.6
893	1	29	0	20230104	7.56	0.01	1.23	0.73	0.17	5.42	4.87	152	0.463	328	31.2	95.1	12.7	9.9	0.220	222	10.9
894	1	29	0	20220928	5.19	0.02	0.3	1.5	0.15	3.2	4.90	152	0.437	349	31.1	89.2	12.4	9.5	0.212	222	15.9							71.9	410.7	4.9																	4.6
895	1	29	0	20221014																													37.1	30.7	18.6	46.4	15.5	2.7	4.0	73.7
896	1	29	0	20230105	5.66	0.01	0.69	1.05	0.01	3.90	4.74	147	0.431	340	31.0	91.0	12.9	8.5	0.210	247	16.8
897	0	29	0	20220723	6.60	0.00	0.5	2.7	0.10	3.3	5.41	118	0.363	326	21.9	67.2	14.7	8.1	0.239	295	16.3
898	1	29	0	20220624
899	0	29	0	20220321		0.02	0.3	1.7	0.02	2.8		147	0.446	330	30.8	93.3	12.0	11.4	0.170	150	12.9
900	1	29	0	20220104	6.00						1.00
901	1	29	0	20221109	5.22	0.04	0.35	2.27	0.23	2.33	5.16	156	0.448	348	30.1	86.7	13.0	6.6	0.147	223	16.3
902	1	29	0	20230103	6.15	0.02	0.5	2.0	0.14	3.5	4.87	147	0.433	341	30.3	88.8	12.3	9.4	0.335	355	16.0													15.8							14.6	2.20	90.5	13	208.2
903	1	29	0	20221228		0.06	0.90	3.53	0.51	3.90		149	0.439	338	31.2	92.4	12.4	8.5	0.257	301	16.8						0.94						152.4		220.7	48.2	21.0	4.7	3.6	85.5								0.96	3.84
904	1	29	0	20220704	10.60	0.10	0.7	4.3	0.40	5.1	4.78	153	0.437	349	31.9	91.3	12.2	9.0	0.290	324	17.1						1.06						154.7		293.9	47.1	19.5	3.1	3.9	84.0
905	1	29	0	20220729		0.03	0.3	1.9	0.28	2.9	4.95	156	0.442	353	31.6	89.3	13.0	9.3	0.197	212	18.0
906	0	29	0	20220322																													9.7	15.6	11.9	41.8	12.0	2.7	4.2	69.7
907	1	29	0	20220924																								95.70		3.8			26.9	24.3	47.7	45.7	14.8	1.8	5.1	71.9							4.98	1.17	3.91
908	1	29	0	20220913	6.60						6.60																	81.9	420.8	6.0																	5.4
909	1	29	0	20221213																									587.7																			1.25	6.79
910	1	29	0	20220126
911	1	29	0	20220927
912	0	29	0	20221125
913	1	29	0	20220112		0.02	0.4	1.5	0.22	3.6		146	0.436	334	29.9	89.5	12.4	7.7	0.187	242	15.5
914	1	29	0	20221230		0.03	0.95	2.31	0.08	5.66		162	0.468	347	30.8	88.7	12.5	7.3	0.244	333	17.6
915	0	29	0	20220519																													16.1	23.8	9.1	43.2	9.3	1.7	2.2	74.2
916	1	29	0	20221107	6.95	0.02	0.51	2.17	0.32	3.93	4.82	150	0.449	335	31.2	93.2	12.3	9.9	0.209	211	17.4
917	1	29	0	20220727	6.13	0.05	0.3	1.7	0.13	3.9	4.93	142	0.412	343	28.7	83.7	12.5	9.0	0.170	189	17.7
918	1	29	0	20220718	6.75	0.04	0.4	2.4	0.29	3.6	5.19	151	0.451	334	29.1	86.9	13.9	13.0	0.268	206	16.4							70.7	569.0	5.3				18.7							12.9	1.6	111.7	15.8	196.6		4.3
919	1	29	0	20220524	8.12	0.02	0.7	3.1	0.14	4.2	6.85	123	0.385	319	18.0	56.2	18.3	10.7	0.340	323	15.4
920	0	29	0	20221104	8.16	0.04	0.7	1.6	0.06	5.7	4.30	122	0.377	323	28.3	87.8	14.7	8.7	0.286	330	16.5
921	1	29	0	20220719	9.60	0.00	0.5	2.2	0.00	7.0	4.94	140	0.408	344	28.4	82.7	12.4	7.3	0.241	329	16.0
922	0	29	0	20220815																													99.5		115.2	42.0	12.7	2.8	7.5	73.4
923	1	29	0	20220419	7.60	0.00	0.6	2.0	0.20	4.8	4.98	144	0.418	345	28.9	83.9	13.4	7.9	0.224	284	16.7
924	1	29	0	20220906		0.03	0.5	1.5	0.25	3.6	4.92	142	0.419	340	29.0	85.1	12.6	7.6	0.192	253	16.5							78.20	317.4	5.7			17.3			47.0			3.1	80.6								1.37	4.59
925	0	29	0	20220523	7.16	0.03	0.3	2.4	0.15	4.2	4.15	120	0.354	340	29.0	85.3	14.8	10.9	0.280	257	16.6							65.20		3.0			7.1		8.5	44.8	15.1	2.9	3.0	83.2							4.93
926	1	29	0	20220711	7.05	0.03	0.6	2.2	0.25	4.0	5.43	159	0.469	339	29.3	86.4	12.2	9.2	0.180	193	9.7
927	1	29	0	20220907	8.70	0.05	0.5	2.9	0.17	5.1	5.71	161	0.478	338	28.3	83.7	13.0	7.0	0.256	368	16.5
928	1	29	0	20220707	8.30	0.00	0.7	2.5	0.00	5.1	4.83	143	0.416	344	29.6	86.2	12.8	11.9	0.197	165	18.0
929	1	29	0	20220823																									571.4
930	0	29	0	20220601	5.70	0.00	0.4	2.6	0.00	2.7	4.03	119	0.334	356	29.5	82.9	12.6	7.9	0.212	269	16.0										1.65
931	0	29	0	20220804	6.22	0.05	0.3	1.5	0.13	4.3	4.76	130	0.389	335	27.4	81.7	13.8	9.0	0.262	292	15.7							93.60		5.5			8.2		15.6	46.2	14.0	2.6	1.9	77.8							4.70	1.63	2.86
932	1	29	0	20220321	5.80	0.00	0.4	2.3	0.10	3.0	5.84	166	0.492	338	28.4	84.2	12.5	8.4	0.214	255	17.7							100.70	475.4	4.8			73.7	34.7	60.2	43.9	13.8	2.4	5.9	74.7								0.85	2.83
933	0	29	0	20221014																													12.9	18.9	21.5	45.7	20.6	3.5	3.4	72.4
934	1	29	0	20221109																								97.90	490.1	4.8			51.2	27.9	41.2	47.6	16.3	2.8	7.3	73.0
935	0	28	0	20220715	4.10	0.00	0.4	1.5	0.20	2.0	3.89	118	0.345	341	30.3	88.9	12.7	9.0	0.102	113	16.7												16.9	22.4	15.0	39.6	10.8	2.3	4.4	70.4
936	1	28	0	20220729
937	1	28	0	20220801	10.69	0.03	0.7	3.8	0.16	6.0	5.62	152	0.453	336	27.0	80.6	14.3	10.0	0.260	260	11.9
938	0	28	0	20220330
939	0	28	0	20220701	3.41	0.01	0.3	1.5	0.05	1.6	4.74	130	0.393	330	27.3	82.8	14.3	10.7	0.279	261	16.7												12.5		14.3	44.1	22.0	2.8	2.9	74.2
940	1	28	0	20220412	5.20	0.00	0.5	1.8	0.20	2.6	4.76	140	0.407	345	29.4	85.3	13.0	8.3	0.180	216	16.9
941	1	28	0	20220216
942	0	28	0	20220715	5.50	0.00	0.4	1.9	0.10	3.0	3.97	134	0.376	356	33.7	94.7	12.3	8.3	0.206	247	16.7						0.60	64.60	292.1	4.8			16.9		11.2	40.0	10.9	2.1	12.8	71.8
943	0	28	0	20220304	6.25	0.02	0.3	1.2	0.31	4.4	4.36	130	0.405	321	29.8	92.9	12.6	10.5	0.240	230	13.1
944	0	28	0	20220524	4.30	0.00	0.2	1.7	0.10	2.3	4.05	130	0.357	363	32.0	88.3	14.2	9.4	0.169	179	16.4								295.2			53.5		46.7									560.5		353.7	275.0		1.60	2.65
945	0	28	0	20220525																														38.5							15.1	1.6	377.4	12.0	340.9	250.0
946	0	28	0	20220629		0.00	0.2	1.6	0.00	1.7		120	0.346	347	30.2	86.9	12.0	9.7	0.207	213	17.3	13.2	31.6	15.8	3.12			55.60	318.8	2.9		53.4	8.5		17.5	46.1	14.1	2.5	6.2	75.7	8.1	1.6	46.5	10.0	134.5		5.65	0.96	3.27
947	0	28	0	20220705
948	1	28	0	20220615																																												0.89	3.18
949	1	28	0	20220525	5.37	0.03	0.3	2.1	0.15	2.8	5.66	136	0.409	331	23.9	72.2	13.4	9.9	0.252	254	15.7
950	0	28	0	20220612	16.00						1.00
951	0	28	0	20220218
952	1	28	0	20220422	5.10	0.20	0.3	1.9	0.20	2.6	4.31	139	0.401	348	32.3	92.9	14.7	8.0	0.212	265	16.8
953	1	28	0	20220424
954	1	28	0	20221219																													9.2			46.7			3.6	77.7
955	1	28	0	20220608																													22.6	22.9	17.0	44.6	26.1	5.1	4.5	72.8
956	0	28	0	20220111
957	0	28	0	20220129	7.00	0.10	0.6	2.1	0.20	4.0	4.36	131	0.388	338	30.0	89.0	12.7	8.0	0.273	341	15.8							74.40	381.9	3.4			18.2		27.6	40.5	10.0	1.7	3.9	73.0							5.26	1.11	2.49
958	0	28	0	20220128
959	1	28	0	20220106																													29.4		45.1	46.1	7.7	1.0	6.8	78.8
960	0	28	0	20220611																																												1.62	5.55
961	0	28	0	20220628
962	0	28	0	20221026	10.98	0.02	0.50	3.27	0.09	7.10	3.87	123	0.385	319	31.8	99.5	12.2	10.2	0.250	246	11.7
963	0	28	0	20220214	9.19	0.02	0.7	2.9	0.03	5.6	4.65	133	0.412	323	28.6	88.6	13.5	10.9	0.300	279	13.0
964	1	28	0	20220617	10.20	0.10	0.8	4.2	0.20	5.0	5.25	150	0.434	345	28.5	82.7	13.0	7.9	0.228	288	16.4
965	1	28	0	20220328	5.70	0.00	0.4	2.2	0.10	2.9	5.00	156	0.444	351	31.2	88.9	12.4	8.1	0.212	262	17.0
966	0	28	0	20221207	7.27	0.04	0.4	2.4	0.04	4.4	4.65	146	0.416	352	31.5	89.5	12.0	9.6	0.243	252	16.4							70.30	322.5	5.3		57.3	6.8	17.1	13.4	43.6	9.9	1.9	0.7	77.6							4.82
967	0	28	0	20220630	5.84	0.05	0.4	2.4	0.14	2.8	4.28	104	0.327	317	24.3	76.5	15.5	10.7	0.284	266	16.2	13.9	37.8	17.6	2.23
968	0	28	0	20220309	7.30	0.10	0.6	2.0	0.20	4.4	5.38	109	0.340	322	20.3	63.2	15.1	11.4	0.246	216	17.4
969	1	28	0	20220318
970	0	28	0	20220914	8.11	0.01	0.3	2.9	0.12	4.7	5.02	158	0.445	355	31.5	88.6	12.3	8.7	0.269	308	15.9						0.72	82.80	270.6	4.3			10.3			47.8				88.4							4.72	1.96	3.56
971	1	28	0	20220521	9.81	0.05	0.8	2.8	0.16	6.0	5.47	162	0.496	327	29.6	90.7	12.6	9.6	0.370	381	11.1
972	0	28	0	20220803
973	1	27	0	20220924																									402.4
974	0	27	0	20220719																													14.8	19.1	13.0	42.7	9.2	1.9	3.0	79.6			117.2	16.0	149.0
975	0	27	0	20220627		0.00	0.2	1.5	0.30	2.2		135	0.382	354	30.9	87.2	13.0	10.2	0.215	210	16.7							62.80		4.0				17.5							7.7	1.6	58.4	9.0	216.4		4.57
976	0	27	0	20220628																		12.7	37.0	16.6	3.22				355.2			56.0	10.6	17.8	20.8	45.5	8.7	2.0	3.7	83.0								1.18	2.99
977	0	27	0	20220516
978	0	27	0	20220525
979	0	27	0	20220926	7.79	0.01	0.3	3.1	0.04	4.4	4.27	141	0.390	361	33.0	91.5	12.1	9.3	0.190	204	16.1
980	0	27	0	20220527	6.30	0.00	0.4	2.0	0.00	3.8	4.67	137	0.385	356	29.4	82.4	13.1	10.2	0.180	176	17.7	14.0	35.3	15.2	2.89				482.6			68.3	10.4	18.7	11.0	47.2	22.7	5.0	3.6	74.3			115.6		181.0	129.0
981	1	27	0	20220119	8.00	0.00	0.7	1.6	0.10	5.6	5.26	160	0.465	344	30.5	88.5	13.6	8.4	0.246	292	17.0
982	1	27	0	20220315																								73.50	410.6	3.8																	4.19
983	0	27	0	20220311																							0.64	72.80	365.5	4.8						42.9				76.4
984	1	27	0	20220808	5.56	0.02	0.4	2.3	0.08	2.7	5.30	155	0.445	347	29.2	84.1	12.9	10.1	0.172	171	17.8
985	0	27	0	20220628
986	1	27	0	20220606	8.40	0.10	0.7	2.8	0.40	4.5	4.80	156	0.424	367	32.4	88.3	12.2	9.3	0.174	187	17.6
987	1	27	0	20220824	6.92	0.06	0.5	2.4	0.29	3.7	4.70	144	0.426	338	30.6	90.7	13.3	7.6	0.181	238	16.5							103.70	553.5	3.2			18.7		14.2	45.3	17.7	3.7	1.1	75.0							4.67	1.40	2.56
988	0	27	0	20220824	5.51	0.01	0.7	2.3	0.00	2.5	4.25	112	0.338	331	26.4	79.5	12.8	9.7	0.190	199	10.4
989	1	27	0	20220330	10.57	0.04	0.6	2.4	0.39	7.1	5.40	164	0.496	331	30.4	91.9	13.0	9.3	0.250	270	10.6
990	1	27	0	20220608																														25.1									188.3	12.2	176.4
991	0	27	0	20220917	7.23	0.03	0.4	2.1	0.15	4.6	4.21	125	0.376	332	29.7	89.3	13.4	8.9	0.194	217	16.7
992	0	27	0	20220301	3.00						27.00
993	0	27	0	20220415	6.70	0.01	0.5	1.4	0.13	4.7	4.34	135	0.415	325	31.1	95.6	13.2	9.4	0.330	357	10.0
994	0	27	0	20220914
995	0	27	0	20220525
996	0	27	0	20220528
997	0	27	0	20220927
998	1	27	0	20220428	8.70	0.00	0.7	3.6	0.40	3.9	5.36	159	0.426	373	29.7	79.5	12.5	7.9	0.197	250	17.3																											1.03	3.58
999	1	27	0	20220308	4.60	0.00	0.3	1.5	0.20	2.6	4.48	147	0.417	352	32.7	93.1	12.6	7.6	0.196	258	16.8
1000	1	27	0	20220114	13.51	0.03	0.5	2.8	0.20	9.9	5.49	171	0.512	334	31.1	93.3	13.4	10.4	0.240	235	11.4
1001	1	27	0	20220124	6.70	0.00	0.3	2.2	0.10	4.1	5.91	127	0.396	321	21.5	67.1	13.5	8.0	0.163	203	16.9	12.1	33.6	16.8	2.19								44.8		17.2	44.7			6.4	67.9
1002	1	27	0	20220420	5.30	0.00	0.3	1.8	0.10	3.0	5.74	124	0.386	321	21.6	67.1	14.2	8.5	0.172	201	17.0	13.0	33.8	18.2	2.00
1003	1	27	0	20220206	6.42	0.01	0.3	2.1	0.10	3.9	5.89	177	0.523	338	30.1	88.8	13.5	11.2	0.220	198	14.4
1004	0	27	0	20220211	7.80	0.00	0.6	1.3	0.00	5.9	4.21	126	0.383	328	29.9	91.1	13.2	12.7	0.208	164	17.9
1005	0	27	0	20220713	1.00						0.00
1006	0	27	0	20220102
1007	0	27	0	20220913	625.00						14.00
1008	1	27	0	20220624	4.61	0.02	0.4	1.7	0.04	2.5	5.42	167	0.507	329	30.8	93.5	12.4	10.8	0.250	236	12.9
1009	1	27	0	20220819	+						0
1010	1	27	0	20220505
1011	0	27	0	20220510
1012	0	27	0	20220505	6.00						0.00
1013	1	27	0	20230104
1014	1	27	0	20220630		0.00	0.4	2.1	0.10	3.2		151	0.423	357	29.3	82.2	13.4	7.0	0.209	300	16.3	15.0	36.1	16.7	3.02			90.70		5.5				23.2							18.5	2.30	124.0	10.0	236.9		4.97
1015	1	27	0	20220701																									436.1			62.3	26.8	23.9	23.3	45.5	9.1	2.4	11.4	78.2								1.09	2.92
1016	1	27	0	20220709							0
1017	1	27	0	20220620																													27.8	20.9	29.0	45.6	12.1	2.2	4.4	73.4
1018	0	27	0	20221014	7.35	0.04	0.4	2.3	0.10	4.5	5.27	153	0.439	348	29.0	83.3	12.9	8.4	0.258	306	16.7
1019	0	27	0	20220930
1020	0	27	0	20221012	6.10						7.20
1021	0	27	0	20220201	10.00						6.00
1022	0	27	0	20220217
1023	1	27	0	20220106	6.67	0.13	0.5	1.5	0.49	4.0	5.27	162	0.476	340	30.7	90.3	12.9	11.3	0.310	271	14.4
1024	0	27	0	20230104	5.22	0.03	0.46	2.20	0.01	2.52	3.90	119	0.344	346	30.5	88.2	13.2	8.1	0.172	212	17.4													17.3								1.6	48.8	6.0	145.0
1025	1	27	0	20220621
1026	0	27	0	20220823																		13.1	35.8	18.2	2.74								662.2		64.3	44.1	13.2	2.6	16.2	79.6
1027	0	27	0	20220520																						1422
1028	1	26	0	20220127																		22.2
1029	1	26	0	20220113	8.10	0.00	0.7	2.3	0.10	5.0	5.14	149	0.441	337	28.9	85.8	13.4	8.6	0.244	285	17.1
1030	1	26	0	20220105	7.50	0.00	0.5	1.7	0.20	5.1	5.34	156	0.452	345	29.3	84.8	13.1	6.4	0.187	294	16.1
1031	0	26	0	20220630
1032	1	26	0	20220715		0.00	0.5	2.1	0.20	6.0		143	0.412	348	32.1	92.4	13.4	7.8	0.173	222	16.6	13.1	33.9	17.3	2.65			91.20		7.1				21.9							14.5	1.6	127.2	8.0	192.9		5.20
1033	1	26	0	20220716																									270.6			64.1	17.7	20.8	32.0	45.4	9.9	2.6	6.4	77.1								1.06	2.19
1034	0	26	0	20220627		0.00	0.5	2.1	0.10	4.6		108	0.335	322	19.0	59.0	16.4	9.4	0.274	291	16.7	13.5	35.1	16.2	2.44			60.40	335.1	3.3		43.7	11.6		14.8	41.7	14.2	3.2	3.2	74.4	11.0	1.6	47.1	5.0	140.1		4.88	1.19	2.42
1035	1	26	0	20220908																								80.8	357.4	7.5			18.1	19.7	53.3	44.1	9.1	1.4	1.7	72.1							5.4
1036	1	26	0	20220416
1037	0	26	0	20220428																													19.8		32.6	45.1	24.2	3.9	3.2	80.2
1038	1	26	0	20221130
1039	0	26	0	20220315	1.00						1.00
1040	1	26	0	20220727	4.20	0.03	0.3	2.0	0.11	1.8	5.12	164	0.482	340	32.0	94.3	12.9	11.4	0.204	179	16.6						0.69		315.8				61.8			42.3			31.9	70.5							4.80	1.40	6.45
1041	1	26	0	20220521	4.21	0.02	0.3	2.1	0.17	1.7	5.20	165	0.481	343	31.7	92.3	12.8	11.4	0.205	180	16.4						0.80		366.6				31.0			43.5			19.1	73.7							4.65	1.27	4.71
1042	1	26	0	20220325	4.20	0.00	0.4	1.9	0.10	1.8	5.24	158	0.463	340	30.0	88.3	12.7	9.6	0.156	163	17.2						0.92		476.6				43.5			42.8			6.3	73.1							4.74	1.08	2.13
1043	1	26	0	20220315	7.60	0.10	0.5	1.8	0.10	5.1	5.51	161	0.461	349	29.2	83.7	13.3	8.6	0.242	281	16.7												40.8	26.7	87.5	42.8	20.8	5.2	21.5	72.8
1044	0	26	0	20220301
1045	0	26	0	20220303
1046	0	26	0	20220521																									278.1
1047	1	26	0	20221219
1048	0	26	0	20220701	7.40	0.00	0.5	2.3	0.10	4.5	4.14	128	0.368	348	30.9	88.7	12.3	8.3	0.215	258	16.4							73.10	373.9	3.6			15.8	21.0	19.4	43.1	16.1	3.5	3.0	73.4
1049	0	26	0	20220706
1050	0	26	0	20220721																								64.30	341.6	3.7				17.0							9.9	2.10	92.2	6.0	164.4
1051	1	26	0	20220309	4.30	0.00	0.3	1.5	0.40	2.0	4.99	147	0.429	343	29.5	86.0	13.2	9.2	0.174	189	16.8
1052	1	26	0	20220430																																												1.23	2.56
1053	0	26	0	20220625																									243.6				10.1	19.3	9.4	41.2	23.7	4.2	29.4	73.0
1054	1	26	0	20221028	12.00	0.03	0.9	2.6	0.11	8.4	5.61	170	0.515	330	30.3	91.8	12.2	9.5	0.300	321	11.0
1055	1	26	0	20221115
1056	1	26	0	20220124																								81.80	574.7	6.0																	5.94
1057	0	26	0	20220721
1058	0	26	0	20220902
1059	1	26	0	20221215	5.28	0.05	0.3	1.5	0.17	3.2	5.28	156	0.448	348	29.5	84.8	12.8	8.6	0.226	262	15.5							92.10	367.3	5.4		80.9	9.7	20.4	15.6	47.7	10.0	1.8	4.9	80.8							5.56
1060	0	26	0	20220110
1061	0	26	0	20220308	6.50	0.00	0.6	2.5	0.10	3.2	3.78	106	0.316	336	28.1	83.6	14.9	8.6	0.291	338	16.2							71.60		4.9																	5.13
1062	0	26	0	20220311
1063	1	26	0	20220422	5.54	0.03	0.3	1.7	0.10	3.4	4.91	151	0.458	329	30.7	93.3	12.6	9.1	0.183	202	16.1													16.3	16.5	44.4				77.6							5.00
1064	1	26	0	20220818	5.67	0.02	0.4	2.3	0.17	2.9	5.09	148	0.43	344	29.1	84.5	12.6	9.4	0.250	270	10.9
1065	0	26	0	20221107	3.75	0.02	0.3	1.9	0.14	1.4	4.69	147	0.420	349	31.2	89.4	12.3	8.2	0.204	247	15.9
1066	0	26	0	20221205	3.49	0.03	0.3	1.6	0.14	1.3	4.69	146	0.419	348	31.1	89.3	12.4	8.2	0.184	225	16.0
1067	0	26	0	20221021	3.41	0.02	0.4	1.4	0.13	1.5	4.45	142	0.406	349	31.9	91.3	12.5	8.2	0.164	200	15.9
1068	0	26	0	20221008	4.47	0.03	0.3	1.5	0.16	2.5	4.41	140	0.402	348	31.7	91.2	12.3	8.7	0.207	237	15.9												11.0		11.7	45.3	8.7	1.8	6.7	69.9
1069	0	26	0	20220804	4.91	0.10	0.3	2.0	0.17	2.3	4.23	124	0.366	338	29.3	86.6	13.3	8.4	0.177	211	17.1						0.63	59.70	267.0	4.3			7.6			43.8				75.4
1070	0	26	0	20220601		0.05	0.6	3.0	0.15	5.0		129	0.39	331	30.4	92.0	12.7	10.6	0.270	259	13.0
1071	1	25	0	20220208	10.47	0.02	0.7	0.7	0.04	9.1	5.69	175	0.537	326	30.8	94.4	12.9	11.7	0.200	168	15.4
1072	0	25	0	20220604		0.00	0.4	1.5	0.00	2.0		125	0.351	355	28.3	79.7	14.3	7.7	0.255	330	16.4						0.82		356.6				18.0		14.5		8.6	2.0	3.9								5.04
1073	1	25	0	20220712																									485.5			55.2	20.5	16.7	18.0	47.5	35.3	5.2	5.3	74.1			113.9		135.6	80.9
1074	0	25	0	20220525																													8.5		12.9	44.1	10.2	1.5	4.1	77.0
1075	1	25	0	20220411	0.00						10.00
1076	1	25	0	20220826
1077	1	25	0	20220825	3.00						1.50
1078	1	25	0	20220223	4.90	0.00	0.4	1.9	0.00	2.5	6.00	115	0.357	322	19.2	59.5	16.7	9.2	0.280	304	16.6						0.59		356.0				12.6	16.7	10.6	47.3	91.6	12.7	5.2	70.8			94.8	7.0	146.3	120.0
1079	1	25	0	20220914																									298.7				9.3			44.0				65.7
1080	1	25	0	20220322																													8.2	15.5	14.8	43.5	16.7	3.8	8.5	68.9
1081	1	25	0	20220214
1082	1	25	0	20220524	8.60	0.00	0.7	3.2	0.20	4.4	4.99	151	0.424	358	30.4	84.9	13.5	8.3	0.243	294	16.6
1083	1	25	0	20220304	7.00	0.10	0.5	1.8	0.40	4.3	4.52	138	0.396	349	30.6	87.7	13.5	8.0	0.166	207	16.7
1084	1	25	0	20220323																									427.9																			1.29	3.21
1085	1	25	0	20220126	7.40	0.00	0.6	2.3	0.20	4.2	5.57	151	0.440	344	27.2	79.0	12.8	7.5	0.192	257	16.2
1086	1	25	0	20220304	7.17	0.04	0.5	2.2	0.06	4.3	5.52	167	0.498	335	30.3	90.2	14.3	9.7	0.290	299	10.7
1087	1	25	0	20220616																													50.0	27.8	79.0	47.8	22.9	2.7	19.0	75.1
1088	1	25	0	20220217																													25.7			47.5			3.6	80.8
1089	1	25	0	20220304	7.80	0.10	0.7	1.7	0.20	5.1	5.70	170	0.487	348	29.8	85.5	13.9	11.2	0.222	199	18.5	12.4	36.8	16.7	3.48			101.40	362.4	4.7			24.0	20.7	21.3	45.0	12.3	2.2	4.1	77.3							4.56
1090	0	25	0	20220706		0.00	0.4	2.0	0.20	3.7		120	0.355	339	27.7	81.8	13.0	7.8	0.242	309	16.0	12.7	33.8	16.0	3.20			62.90	264.6	3.6		38.2	7.5		19.0	44.2	6.4	1.3	1.9	79.0	12.1	2.50	109.4	12.0	173.1		5.29	1.41	2.74
1091	1	25	0	20220330	11.02	0.06	0.7	4.1	0.47	5.8	5.33	169	0.485	348	31.7	91.1	12.6	9.4	0.269	285	16.2							76.6	596.3	5.3																	5.3
1092	1	25	0	20220106	4.50	0.00	0.5	1.8	0.20	2.0	4.99	155	0.458	339	31.2	91.8	12.8	9.5	0.162	170	16.9						0.81		315.3				54.3			39.8			6.8	68.3							4.91	1.26	1.67
1093	1	25	0	20220911	13.20	0.08	1.0	3.3	0.44	8.4	5.09	153	0.443	347	30.1	87.0	12.9	8.5	0.313	369	16.9						0.85	88.90	502.7	5.3			82.3			47.7			6.6	78.2								0.93	4.20
1094	1	25	0	20220413	5.60	0.00	0.3	2.1	0.10	3.1	5.07	156	0.442	353	30.7	87.1	13.1	8.7	0.177	203	17.0
1095	0	25	0	20220309
1096	0	25	0	20220509	8.20	0.01	0.6	2.2	0.02	5.4	4.10	123	0.386	319	30.0	94.1	13.6	11.1	0.270	242	13.8
1097	1	25	0	20221025																								84.90	327.3	5.2			76.4		101.7	53.1	18.2	3.3	2.5	81.0							4.88	1.14	4.23
1098	1	25	0	20220110	0.00						0.00																	90.20		6.7																	4.60
1099	1	25	0	20220805	4.00						5.00
1100	1	25	0	20220122																								101.30	588.1	6.2																	7.10
1101	1	25	0	20221028	9.60	0.04	0.6	3.1	0.15	5.8	5.57	165	0.492	335	29.6	88.4	12.6	9.4	0.233	247	17.6
1102	1	25	0	20220726	59.00						5.00
1103	1	25	0	20220104
1104	1	25	0	20220113
1105	0	25	0	20220514																														17.6							9.4	4.90	74.7	6.0	128.1
1106	1	25	0	20220127																													16.0		30.6	48.8	6.9	1.0	12.5	72.8
1107	1	25	0	20220225																									588.3
1108	1	25	0	20220325																									276.0
1109	0	25	0	20220422
1110	1	25	0	20220211	9.70	0.10	0.9	3.6	0.20	5.0	4.92	149	0.442	337	30.3	89.9	13.0	8.6	0.280	324	16.5	12.9	42.9	16.3	3.70			88.40		5.2			45.5		53.6	45.7	12.8	1.8	3.7	74.9							4.65
1111	1	25	0	20220217																													32.8	25.2	53.4	47.3	17.2	2.6	4.6	76.0
1112	0	25	0	20220506	7.34	0.03	0.5	2.6	0.25	4.0	4.69	141	0.405	349	30.2	86.4	12.4	10.9	0.224	205	16.6								400.0				14.5	20.1	12.1
1113	0	25	0	20230104																													23.5		11.1	43.7	14.4	2.9	4.5	79.1
1114	0	25	0	20221213	8.72	0.04	0.6	2.1	0.10	5.9	4.63	134	0.391	344	29.0	84.3	13.0	11.2	0.246	219	16.6							68.20	301.7	3.2		40.4	28.6	31.1	26.0	47.0	8.1	1.4	4.3	77.0							5.33
1115	0	25	0	20220111
1116	1	25	0	20221109	5.21	0.03	0.37	1.88	0.21	2.71	5.23	148	0.445	333	28.4	85.2	12.6	8.6	0.257	301	16.4						0.96						37.6		18.8	48.0	21.0	3.5	4.4	76.9							4.99
1117	1	25	0	20220330	6.90	0.10	0.6	2.4	0.10	3.6	5.04	151	0.443	340	29.9	88.0	12.9	8.6	0.223	261	16.3
1118	1	25	0	20220801	7.23	0.06	0.3	2.6	0.13	4.2	5.37	165	0.457	361	30.8	85.2	13.1	9.1	0.277	304	15.8												150.4		90.6	45.8	16.7	3.4	13.7	75.0
1119	1	25	0	20220920
1120	0	25	0	20220418
1121	0	25	0	20220812	5.01	0.07	0.6	1.9	0.23	2.2	4.62	150	0.427	351	32.4	92.4	12.5	8.3	0.209	252	15.8
1122	0	25	0	20220805	3.29	0.05	0.4	1.5	0.12	1.2	4.52	144	0.421	342	31.8	93.1	12.6	8.0	0.154	194	15.9						0.59	56.70	154.2	2.2			14.6		16.8	41.5	14.5	3.1	6.1	67.9
1123	0	25	0	20220902	2.95	0.03	0.3	1.5	0.15	1.0	4.46	142	0.412	345	31.9	92.4	12.4	8.1	0.180	222	15.8						0.60	57.30	189.4	3.9			19.3		14.8	42.9	12.8	2.8	1.5	69.7
1124	0	25	0	20220519	5.50	0.00	0.4	2.1	0.10	2.9	4.84	138	0.394	350	28.5	81.5	15.2	8.1	0.214	264	16.2						0.48	60.90	222.7	5.0			12.5			41.5			3.1	72.8								1.31	2.80
1125	0	25	0	20220107	6.40	0.00	0.4	1.8	0.10	4.0	4.46	138	0.406	340	30.9	91.0	13.8	8.5	0.266	313	16.6
1126	1	25	0	20220108	7.40	0.10	0.6	2.4	0.20	4.1	5.48	162	0.464	349	29.5	84.6	12.6	7.9	0.193	243	16.3
1127	1	25	0	20220112
1128	1	25	0	20220113																							0.86	98.70	356.6	3.5			61.5			46.4			45.7	75.6
1129	1	25	0	20220115
1130	1	25	0	20220117
1131	1	25	0	20220305																							0.92	99.50	422.5	3.9						45.6				76.1
1132	1	25	0	20220503
1133	1	25	0	20220520
1134	1	25	0	20220528																							0.97	97.90	462.2	4.1			33.5
1135	1	25	0	20220530
1136	1	25	0	20220924
1137	1	25	0	20220929																							0.86	96.80	489.6	3.3						46.8				73.8
1138	1	25	0	20220426	5.00	0.00	0.5	1.5	0.10	2.9	6.14	124	0.375	331	20.3	61.2	15.9	8.6	0.211	245	16.8
1139	1	25	0	20220429
1140	1	25	0	20220418	5.70	0.00	0.5	2.7	0.30	2.3	4.97	156	0.432	360	31.4	87.0	12.4	7.5	0.179	238	16.5												26.2			45.6				79.9
1141	0	25	0	20220806	5.41	0.04	0.3	2.4	0.24	2.4	4.14	130	0.376	345	31.3	90.8	12.7	8.7	0.248	284	15.9
1142	1	25	0	20221226		0.03	0.6	2.3	0.07	3.4		154	0.432	356	32.2	90.4	12.9	8.7	0.230	266	15.9						0.90	76.00	336.9	5.2			15.3		15.8	47.2	12.0	2.0	1.6	76.3								1.22	2.62
1143	0	25	0	20221206	8.39	0.02	0.49	1.90	0.11	5.88	4.71	138	0.407	338	29.3	86.5	13.2	9.7	0.277	287	18.1
1144	1	25	0	20220714	12.60	0.10	1.1	3.9	0.20	7.3	5.97	180	0.497	363	30.2	83.2	12.8	9.2	0.284	308	17.2							115.60	502.5	5.1			28.9	26.1	52.7	48.8	16.9	2.2	2.7	81.6							6.03	0.93	3.45
1145	0	25	0	20220809	5.51	0.03	0.3	1.5	0.06	3.6	4.18	126	0.376	336	30.2	89.9	12.5	8.5	0.165	194	16.5
1146	0	25	0	20220810
1147	0	25	0	20220929	5.86	0.05	0.3	2.7	0.19	2.6	4.42	102	0.308	331	23.0	69.6	15.9	8.5	0.370	435	15.9						0.53	74.80	277.8	4.1			8.4	14.5	13.2	44.6	6.4	1.2	3.8	74.8			68.7	6.0	162.3	101.0	3.78	1.51	2.94
1148	1	25	0	20220215
1149	1	24	0	20220224																									243.1				17.1	18.7	28.1	48.4	16.7	2.5	5.7	77.6
1150	1	24	0	20220715	5-8
1151	0	24	0	20220326
1152	0	24	0	20220205
1153	0	24	0	20220121	4.60	0.00	0.3	1.9	0.00	2.4	4.95	141	0.404	350	28.5	81.6	13.0	8.0	0.209	262	17.1
1154	0	24	0	20220817																													15.4			42.9				72.2
1155	0	24	0	20221009
1156	1	24	0	20220621																													37.3		59.2	44.4	19.4	4.2	5.2	82.2
1157	1	24	0	20220419																								79.0	414.4	5.8			13.2		15.0				5.4
1158	1	24	0	20220519
1159	0	24	0	20220716																									288.4			68.3
1160	1	24	0	20221018	1.00						0.00																	104.20		5.4																	5.07
1161	0	24	0	20220726																													12.4	19.1	9.8	43.3	13.1	2.9	9.9	76.2
1162	0	24	0	20220712	7.02	0.03	0.3	2.8	0.05	3.9	4.63	132	0.399	330	28.5	86.3	12.8	10.7	0.215	201	16.0								290.8			41.7	27.2	21.1	10.2	41.8	11.9	1.7	4.6	75.5			64.0		171.9	110.0
1163	0	24	0	20220527	5.13	0.01	0.3	2.4	0.09	2.3	4.20	128	0.404	317	30.5	96.2	12.7	9.9	0.230	237	11.9
1164	0	24	0	20220608	6.40	0.00	0.4	2.7	0.10	3.1	4.04	120	0.340	352	29.6	84.0	14.6	9.4	0.235	249	16.4							64.20	314.7	2.7			15.1		17.4	41.3	11.1	1.6	5.0	73.7							5.27	1.32	4.53
1165	0	24	0	20220305	4.50	0.00	0.3	2.2	0.10	1.8	4.27	128	0.366	350	30.1	85.9	12.4	7.9	0.175	221	16.4							64.80	320.0	4.9			10.4	18.6	9.8	45.9	10.0	1.9	5.0	77.1							4.40	1.48	2.74
1166	0	24	0	20221213	17.00						7.00
1167	1	24	0	20230104	5.02	0.02	0.62	1.43	0.21	2.75	4.57	147	0.424	346	32.1	92.9	12.2	7.4	0.139	187	16.3							87.40	375.9	6.4	2.15		20.5	25.9	114.5	44.0	13.5	2.6	0.8	71.7							5.08
1168	0	24	0	20220520	7.40	0.00	0.6	2.4	0.10	4.4	4.06	127	0.355	358	31.4	87.6	13.1	7.8	0.208	267	16.1	11.8	29.9	17.2	3.05
1169	0	24	0	20221121																							1.01	81.00	453.5	4.3			9.6			49.0			1.4	84.0
1170	1	24	0	20220519																									452.3
1171	0	24	0	20220620	5.82	0.07	0.2	1.5	0.05	4.0	4.21	129	0.379	340	30.6	89.9	11.9	9.1	0.315	345	16.1	12.7	43.0	16.4	3.05
1172	1	24	0	20220305																														18.6							14.8	2.00	65.9	5.0	148.0
1173	0	24	0	20220621
1174	0	24	0	20220413	+
1175	0	24	0	20220419	1.00						4.00
1176	0	24	0	20220708																													5.0	13.1	10.0	41.5	7.3	1.6	3.6	72.6
1177	1	24	0	20220507	9.19	0.01	0.6	3.0	0.10	5.4	5.40	163	0.471	346	30.2	87.2	12.2	9.0	0.250	277	10.0
1178	0	24	0	20220318																													8.1	14.3	9.4	40.6	6.0	1.1	7.3	71.1
1179	1	24	0	20220129	13.40	0.10	1.3	4.1	0.30	7.6	4.81	156	0.432	361	32.3	89.7	12.8	7.5	0.262	351	16.1
1180	0	24	0	20220114																													45.3	25.0	22.7	48.0	15.7	3.4	3.2	76.6
1181	0	24	0	20220803
1182	1	23	0	20220624																									504.8				15.4	21.2	30.7	45.2	13.8	2.9	4.3	74.9
1183	0	23	0	20221213	5.66	0.02	0.2	1.9	0.06	3.5	4.35	127	0.376	336	29.1	86.4	12.2	8.6	0.213	248	15.8							72.50	302.4	3.6		35.9	10.3	16.6	10.0	45.9	17.4	3.0	2.7	72.7							4.76
1184	0	23	0	20221008	5.77	0.02	0.3	2.2	0.03	3.3	4.30	131	0.386	340	30.5	89.6	12.5	10.2	0.292	286	16.3	12.5	35.2	17.6	3.50			77.00		6.3			11.6		12.7	48.3	8.0	1.5	5.3	76.8							5.19
1185	0	23	0	20220302	6.30	0.10	0.5	2.4	0.20	3.2	4.62	123	0.379	325	26.6	81.9	17.4	7.7	0.258	334	16.2	12.2	33.2	16.9	3.14			82.60	292.6	6.7			7.7			40.6			6.4	73.1							3.96
1186	1	23	0	20221108
1187	0	23	0	20221010	7.37	0.05	0.5	2.5	0.08	4.2	4.19	135	0.397	341	32.3	94.8	12.1	9.6	0.340	353	15.7	12.9	36.2	16.7	3.09
1188	1	23	0	20220106
1189	0	23	0	20220211	8.50	0.10	0.6	3.1	0.10	4.6	4.23	127	0.375	340	30.1	88.7	12.8	8.0	0.226	283	15.9
1190	0	23	0	20220520
1191	1	23	0	20220801	9.76	0.04	0.6	2.3	0.25	6.7	5.66	170	0.489	348	30.0	86.4	12.8	9.6	0.320	337	10.7
1192	1	23	0	20220707																													22.9	18.6	24.1	48.8	51.1	7.8	1.3	77.6
1193	1	23	0	20220528
1194	0	23	0	20220517	5.00	0.00	0.4	2.1	0.10	2.3	4.07	129	0.363	355	31.7	89.2	13.0	7.9	0.166	210	16.2							75.20	365.2	4.5			11.8	16.1	18.3	43.0	14.4	3.4	7.1	72.7			81.2	10.0	191.3	132.0	4.62	1.75	2.29
1195	0	23	0	20220411	6.20	0.00	0.5	2.3	0.20	3.1	4.30	137	0.402	342	32.0	93.5	13.5	10.6	0.185	174	16.9
1196	1	23	0	20220116	6.40	0.00	0.5	1.9	0.00	3.9	4.91	151	0.444	340	30.8	90.5	13.1	8.6	0.254	294	16.8
1197	1	23	0	20220402	6.50	0.00	0.6	2.5	0.20	3.2	5.00	145	0.431	336	28.9	86.1	13.4	7.5	0.176	235	16.1
1198	0	23	0	20220419																									302.9																			1.11	2.83
1199	0	23	0	20220822
1200	1	23	0	20220304	8.23	0.01	0.6	2.9	0.20	4.5	6.17	157	0.487	322	25.4	78.9	14.2	9.2	0.280	303	9.6
1201	1	23	0	20220212
1202	1	23	0	20220305
1203	1	23	0	20220127	7.10	0.10	0.5	2.4	0.30	3.9	4.74	146	0.426	344	30.9	89.9	13.7	8.7	0.258	295	16.6							109.10	550.1	5.6			38.3	22.5	59.6	46.7	19.1	3.0	7.1	79.7			343.9	11.0	233.9		5.20	1.21	3.79
1204	0	23	0	20220419																								78.70		4.2																	5.41
1205	0	23	0	20220606																									321.6
1206	0	23	0	20221024	5.00						1.00
1207	0	23	0	20220307																													6.6			44.3			6.8	75.7
1208	0	23	0	20220526	0.00						0.00
1209	1	23	0	20221026	7.47	0.05	0.51	2.44	0.29	4.18	5.04	146	0.447	327	29.0	88.7	12.0	9.1	0.310	336	9.8
1210	1	23	0	20221209																													28.9	24.3	17.2	43.4	17.1	2.6	4.9	72.8
1211	0	23	0	20220707	1.00						0.00
1212	0	23	0	20220331																									455.0																			1.50	3.06
1213	1	23	0	20220914	7.05	0.04	0.5	2.1	0.09	4.3	5.24	139	0.417	334	26.6	79.6	13.3	8.7	0.171	196	17.1							76.50		3.7																	5.39	1.51	4.57
1214	0	23	0	20220518	6.00	0.00	0.3	2.0	0.10	3.6	4.20	112	0.336	334	26.7	80.0	16.3	9.8	0.176	179	17.3							66.10		4.5			6.9	14.9	10.9	47.5	13.9	2.8	4.2	82.0							4.72	1.37	2.56
1215	0	23	0	20220309	4.80	0.00	0.7	1.3	0.00	2.8	3.95	115	0.338	340	29.1	85.5	12.8	8.9	0.176	198	17.0
1216	1	23	0	20220526	1.00						1.00
1217	1	23	0	20220609	0.00						0.00
1218	0	23	0	20220225	5.66	0.01	0.3	2.0	0.05	3.3	4.00	106	0.32	330	26.4	80.0	14.8	11.1	0.211	191	17.1
1219	0	23	0	20220219
1220	0	23	0	20220707	7.00	0.10	0.4	2.9	0.30	3.4	4.62	134	0.395	340	29.1	85.5	13.0	6.6	0.199	302	15.7							66.70	228.2	3.8			9.2	17.8	20.1	46.5	14.9	2.8	1.0	81.7			42.8	9.0	136.4	92.0	4.36	2.14	3.96
1221	1	23	0	20220707	1.00						0.00
1222	0	23	0	20220630		0.00	0.3	2.5	0.10	3.3		132	0.379	348	31.1	89.5	12.8	7.7	0.306	396	16.0	15.1	36.8	16.3	3.52			64.00		4.1				16.3							7.8	2.10	61.1	10.0	168.7		4.79
1223	0	23	0	20220701																									212.1			50.9	8.2	17.1	19.7	46.0	5.2	1.1	8.0	82.1								1.13	2.42
1224	0	23	0	20221028	7.33	0.02	0.5	2.0	0.05	4.7	4.26	124	0.367	338	29.1	86.2	12.8	7.6	0.175	231	16.4												13.2	16.5	9.8	38.7	15.2	2.5	3.9	68.8
1225	0	23	0	20220821																						94
1226	0	22	0	20220622	6.00	0.00	0.6	0.7	0.20	4.4	4.57	100	0.312	322	21.9	68.2	17.9	7.7	0.263	342	16.5
1227	0	22	0	20220713	11.70						26.40
1228	1	22	0	20220810	8.76	0.02	0.4	1.1	0.04	7.2	5.28	157	0.462	340	29.7	87.5	13.0	11.2	0.340	303	13.3
1229	0	22	0	20220120	9.70	0.10	0.7	4.4	0.50	3.9	4.65	142	0.407	349	30.6	87.5	12.3	7.7	0.302	389	16.7							77.60	641.7	4.4			113.8	66.9	148.6	46.8	23.5	4.2	5.4	79.5							4.74	1.32	3.73
1230	0	22	0	20220624	9.30	0.10	0.8	4.1	0.50	3.9	4.44	138	0.391	352	31.1	88.2	12.3	8.4	0.305	364	17.0							73.00	608.2	3.8			93.2		126.9	44.0	22.5	3.9	6.5	71.2							4.84	1.21	4.29
1231	0	22	0	20220211																													80.9	50.2	125.8	47.1	22.5	3.5	9.0	78.5
1232	0	22	0	20220812																									641.9				99.6		148.9	48.1	20.6	2.8	6.2	82.5								1.39	4.43
1233	1	22	0	20221013
1234	0	22	0	20221104																													9.1		14.5	47.5	11.5	2.0	5.4	78.6
1235	0	22	0	20220630	8.73	0.03	0.4	2.6	0.10	5.5	4.74	141	0.419	337	29.7	88.4	12.0	11.9	0.260	220	15.1
1236	1	22	0	20220711		0.10	0.6	1.9	0.10	4.0		156	0.438	357	30.2	84.5	12.9	8.0	0.168	209	16.6							82.90	479.1	6.2		83.1	148.1	49.0	30.2	45.2	12.9	2.4	2.1	78.6							5.89	1.45	3.96
1237	0	22	0	20220708
1238	0	22	0	20220113																													12.0			43.9				74.3
1239	0	22	0	20221214																													9.4			44.2			2.9	77.6
1240	0	22	0	20220507	4.89	0.05	0.3	1.7	0.07	2.8	4.04	134	0.385	350	33.3	95.3	11.7	9.2	0.223	243	15.8
1241	1	22	0	20220302	6.03	0.02	0.4	1.5	0.12	3.9	5.63	160	0.494	324	28.4	87.7	12.9	11.5	0.230	197	14.8
1242	0	22	0	20220713		0.00	0.3	2.3	0.10	2.5		131	0.370	353	30.0	85.1	12.9	9.2	0.269	292	16.5	13.7	36.4	16.7	2.89			74.50		4.4				22.2							13.3	1.6	114.6	6.0	196.1		5.27
1243	0	22	0	20220714																									247.3			77.0	19.3	22.5	21.2	44.6	13.8	3.6	3.9	75.0								1.05	2.16
1244	0	22	0	20221018
1245	0	22	0	20220113	7.35	0.02	0.5	2.7	0.25	3.9	4.96	147	0.461	319	29.6	92.9	12.9	10.9	0.300	273	13.6
1246	1	22	0	20220623																													44.1	32.3	37.1	46.1	9.8	1.7	6.4	76.5
1247	1	22	0	20220829	4.24	0.04	0.4	1.8	0.19	1.8	4.70	132	0.393	336	28.1	83.7	13.3	9.7	0.200	205	17.4
1248	0	22	0	20220324	12.60						12.05
1249	0	22	0	20220402	10.10	0.00	0.5	2.9	0.20	6.5	4.46	133	0.400	333	29.8	89.6	13.0	8.5	0.244	286	16.2
1250	1	22	0	20220308	7.50	0.00	0.5	2.5	0.10	4.3	4.77	147	0.419	350	30.8	87.8	12.6	7.3	0.219	302	16.7
1251	1	22	0	20220325	6.00	0.00	0.6	1.7	0.20	3.6	5.28	145	0.433	334	27.4	82.0	14.9	9.6	0.208	216	16.9												21.5	24.4	23.6	46.2	16.3	3.3	11.3	75.7
1252	0	22	0	20220524	7.20	0.00	0.6	2.1	0.10	4.4	4.07	122	0.343	355	29.9	84.2	12.7	7.3	0.194	268	15.8
1253	1	22	0	20220719	5.20	0.00	0.4	1.9	0.10	2.8	4.54	144	0.407	355	31.8	89.6	12.8	7.1	0.154	218	16.2
1254	0	22	0	20220713	26.20						11.00
1255	1	21	0	20220328	1.00						0.00
1256	1	21	0	20220810																													25.3	19.4	23.4	43.7	7.9	1.4	5.0	67.1
1257	0	21	0	20220926	3.90						4.80
1258	1	21	0	20220623		0.10	0.6	2.2	0.10	4.3		155	0.444	349	30.3	86.6	13.0	10.1	0.203	201	17.3	13.7	34.4	16.9	3.33			102.80		4.9				18.1							20.3	74.30	295.8	10.0	204.8		5.16
1259	1	21	0	20220624																									441.4			57.0	7.6	17.1	13.4	46.9	20.9	3.9	15.4	76.8								1.17	2.53
1260	1	21	0	20220707	9.00	0.00	0.6	2.5	0.00	5.8	5.81	176	0.487	361	30.3	83.9	13.6	7.8	0.245	313	16.1							93.60	407.8	5.7			21.3	18.5	42.2	49.2	40.6	6.7	1.6	80.7
1261	0	21	0	20221022	9.64	0.08	0.5	2.9	0.39	5.9	4.48	134	0.389	345	29.9	86.7	12.9	11.4	0.337	297	16.0							75.60	251.6	8.7			13.0			42.0			3.1	73.2							4.37	1.53	2.52
1262	0	21	0	20220615		0.00	0.5	2.4	0.10	1.8		137	0.387	353	28.9	82.0	12.9	8.3	0.158	191	17.0	12.6	36.1	16.8	3.29			75.10		3.2				23.1							11.8	1.6	81.7	6.0	207.3		4.85
1263	0	21	0	20220616																									335.9			53.3	18.0	23.3	20.8	46.4	13.6	2.6	10.3	81.7								1.45	3.31
1264	1	21	0	20220630	5.70	0.00	0.4	1.5	0.10	3.6	5.36	163	0.464	350	30.3	86.5	12.8	8.4	0.187	223	17.2
1265	0	21	0	20220427	9.48	0.03	0.6	4.0	0.24	4.6	4.18	135	0.391	346	32.4	93.7	12.0	7.9	0.239	304	15.2
1266	1	21	0	20220627		0.00	0.7	2.7	0.20	4.1		135	0.412	327	20.9	64.1	14.3	8.7	0.248	285	16.8							99.50		5.4				18.4							22.0	2.20	176.9	10.0	181.4		5.72
1267	1	21	0	20220628																		12.8	37.0	17.8	2.48				388.6			70.3	13.1	17.4	22.0	47.5	11.2	2.6	4.8	81.2								0.94	2.75
1268	0	21	0	20220903	6.64	0.08	0.4	2.7	0.25	3.3	4.44	129	0.378	342	29.2	85.3	13.9	9.8	0.261	267	15.9
1269	1	21	0	20221015
1270	0	21	0	20220903	7.76	0.03	0.4	2.3	0.26	4.8	4.48	111	0.338	328	24.7	75.4	18.6	7.5	0.271	361	14.8
1271	0	21	0	20220117
1272	1	21	0	20220506																													25.0		33.8	44.1	14.3	3.1	9.7	73.3
1273	1	21	0	20220507
1274	0	21	0	20220524																													13.2			46.2				77.7
1275	0	21	0	20220627	16.00						12.00
1276	0	21	0	20220715
1277	0	21	0	20220214																								58.80		4.4																	4.87
1278	1	21	0	20220706	8.20	0.00	0.7	1.3	0.10	5.9	5.61	161	0.457	353	28.8	81.5	12.7	9.8	0.145	148	18.6							91.90	528.0	5.3			26.3	22.6	32.2	49.4	21.2	4.3	1.1	79.9
1279	1	21	0	20220913	11.15	0.02	0.5	1.8	0.12	8.8	7.16	147	0.455	324	20.5	63.5	15.6	10.7	0.252	235	15.8
1280	1	21	0	20221103																													45.6			47.0				75.0
1281	0	21	0	20220909																													35.7	36.6	11.4	41.0	15.7	2.9	16.8	78.1
1282	1	21	0	20221208
1283	1	21	0	20220903	3.77	0.03	0.3	0.9	0.06	2.5	4.59	145	0.419	345	31.5	91.3	12.6	10.7	0.230	215	16.4
1284	0	21	0	20220815
1285	1	21	0	20220129	5.30	0.00	0.5	2.0	0.20	2.6	5.09	159	0.473	335	31.1	92.9	13.5	8.7	0.142	163	16.5												38.6	31.1	25.8	43.5	12.9	2.3	5.1	73.4
1286	1	21	0	20220831																								90.70		3.9			12.1	17.5	11.8	45.6	16.5	3.2	0.7	71.3							4.52
1287	0	21	0	20220929	4.46	0.02	0.2	2.2	0.08	2.0	4.69	146	0.417	349	31.1	89.0	13.4	10.3	0.196	191	16.3						0.70	100.50	419.9	5.4			11.2	17.3	13.0	41.7	8.3	1.5	4.1	72.4			68.8	9.0	154.8	106.0	4.07	2.00	3.96
1288	1	20	0	20220624																													25.4	41.3	17.9	46.2	19.9	4.3	3.1	78.1
1289	1	20	0	20220314	5.60	0.10	0.5	2.1	0.20	2.7	6.26	137	0.434	316	21.9	69.3	14.9	9.9	0.234	236	17.2							114.60		4.2																	5.10
1290	1	20	0	20220523																								111.70	641.8	4.0
1291	0	20	0	20220217
1292	0	20	0	20221202
1293	0	20	0	20221208	8.43	0.03	0.39	1.94	0.06	6.00	4.52	135	0.398	340	30.0	88.2	12.2	7.4	0.196	263	16.5							66.10	298.8	3.1			11.8		13.4	44.8	11.0	2.2	3.5	74.6							5.11
1294	0	20	0	20220720																													6.7		15.5	47.2			0.8	80.4
1295	0	20	0	20220909	16.00						32.00
1296	1	20	0	20221213	11.00						72.00
1297	0	20	0	20220714																													11.5	20.0	20.7	44.9	10.7	2.6	5.5	76.4
1298	1	20	0	20221013																								91.90	381.7	4.9
1299	1	20	0	20220225	12.96	0.02	0.5	3.1	0.04	9.3	5.17	153	0.455	336	29.6	88.0	13.2	11.4	0.230	198	14.5
1300	1	20	0	20220517	6.80	0.10	0.5	2.2	0.40	3.6	5.18	160	0.443	360	30.8	85.5	12.8	10.1	0.206	204	16.5												20.6	23.5	26.8	43.0	14.0	2.9	3.3	70.1
1301	1	20	0	20221026	5.40	0.02	0.3	1.1	0.15	3.8	5.16	152	0.447	339	29.4	86.7	13.1	8.4	0.179	214	16.1							70.2	389.9	7.5		44.0	42.2	27.9	22.5	44.8	13.2	2.2	8.8	70.4			137.9		156.0	102.6	5.4
1302	1	20	0	20220304	10.30	0.04	0.8	2.8	1.02	5.7	5.38	166	0.488	340	30.9	90.7	12.4	9.1	0.280	305	10.1
1303	1	20	0	20221026	5.18	0.03	0.4	1.9	0.22	2.6	5.60	162	0.480	337	28.9	85.6	13.5	8.9	0.201	226	17.8							101.20		7.0			37.2	32.2	36.4	44.2	14.8	2.2	5.3	75.7							5.25	1.11	4.17
1304	1	20	0	20221231	5.37	0.05	0.35	2.40	0.20	2.38	4.88	141	0.416	339	28.9	85.3	12.8	8.7	0.241	278	17.6
1305	1	20	0	20220822	6.76	0.03	0.5	2.9	0.11	3.2	5.55	151	0.445	340	27.3	80.2	13.6	7.8	0.248	319	16.5							86.30	555.3	6.4			21.1		44.0	45.8	32.7	5.2	9.0	76.3							4.83	1.60	3.22
1306	1	20	0	20220802	6.70	0.07	0.7	2.2	0.07	3.7	5.47	160	0.459	348	29.1	83.9	12.4	8.5	0.173	203	16.8						0.90		454.4				14.0	24.0	22.5	46.0	22.9	4.5	6.3	76.9			109.8	13.0	205.7	130.0
1307	1	20	0	20220225																												78.2	26.0	26.3	17.2	47.7	13.1	2.9	4.1	82.8			104.8		208.7	136.0
1308	0	20	0	20220919	7.75	0.03	0.6	1.8	0.10	5.2	5.55	117	0.366	320	21.1	66.0	17.7	8.4	0.376	446	15.4							28.1	422.5	4.6		187.9	37.1	31.2	23.1	39.2	9.8	1.9	2.6	71.3			33.3		140.7	87.1	5.9
1309	1	20	0	20220812																													11.3			41.9				69.5
1310	1	20	0	20220507	6.38	0.01	0.4	2.5	0.08	3.4	5.71	165	0.485	340	28.9	85.0	12.1	9.6	0.182	190	16.7
1311	1	20	0	20220509																								97.5	508.7	6.1		89.9	16.4	21.9		48.5				79.7			243.1		148.4	84.8	6.2
1312	1	20	0	20220819	9.40	0.02	0.5	2.4	0.10	6.4	5.68	164	0.482	340	28.9	84.9	12.5	9.3	0.200	216	9.7
1313	1	20	0	20221025	6.35	0.04	0.4	2.3	0.15	3.5	5.29	151	0.442	342	28.6	83.6	12.8	7.3	0.168	230	16.5
1314	1	20	0	20220519	5.90	0.00	0.4	1.8	0.10	3.6	5.41	157	0.463	339	29.0	85.5	13.9	8.1	0.197	242	16.3						0.55	92.10	304.6	4.5			32.4			43.0			3.0	74.2								1.18	3.12
1315	1	19	0	20220302	8.10	0.10	0.7	2.6	0.50	4.2	4.98	153	0.446	342	30.6	89.6	12.9	8.4	0.238	283	16.6							92.10	502.2	4.3		78.2	34.9	21.4	23.2	44.9	21.5	3.7	3.5	77.7			122.4		192.0	117.0	4.65
1316	0	19	0	20220903	6.02	0.02	0.4	2.1	0.16	3.4	4.00	121	0.351	346	30.3	87.7	15.5	8.9	0.224	252	15.6
1317	0	19	0	20220920																													10.9			47.6				79.2
1318	1	19	0	20220128																									507.4
1319	1	19	0	20220310	6.62	0.06	0.5	1.5	0.07	4.5	5.45	111	0.356	312	20.4	65.3	14.6	9.3	0.201	217	15.2
1320	0	19	0	20220720	6.08	0.02	0.3	2.9	0.11	2.8	4.35	122	0.354	345	28.1	81.3	14.1	11.1	0.276	248	16.5							57.10	268.0	3.1			8.4	16.7	11.3	44.5	10.1	1.7	1.9	74.4							4.96	1.63	3.51
1321	0	19	0	20220726	105.00						7.00
1322	1	19	0	20220127	4.78	0.04	0.4	2.4	0.15	1.8	5.09	149	0.461	323	29.3	90.6	13.6	11.4	0.290	252	14.4
1323	1	19	0	20220611	7.70	0.10	0.7	1.9	0.50	4.6	5.61	157	0.453	348	28.0	80.7	14.0	8.7	0.264	303	16.5								309.5			78.2	76.2	51.0	59.6	45.8	23.7	4.0	5.3	83.2			205.2		210.6	118.0		1.19	2.75
1324	1	19	0	20220407	11.29	0.03	0.8	2.0	0.35	8.2	5.34	160	0.484	331	30.0	90.6	12.2	11.0	0.340	307	12.6
1325	1	19	0	20220510		0.10	0.8	2.2	0.50	6.8		155	0.426	364	29.0	79.6	13.0	9.7	0.224	231	16.9
1326	1	19	0	20220810
1327	1	19	0	20220404	7.00	0.00	0.4	1.4	0.10	5.1	5.03	150	0.434	345	29.7	86.2	12.9	7.2	0.167	231	16.4
1328	1	19	0	20220424																								95.30		4.8																	4.75
1329	1	19	0	20220626		0.00	0.2	2.2	0.00	2.1		155	0.428	362	32.5	89.9	12.3	8.4	0.227	269	16.3	13.8	40.7	18.4	2.64			90.50		5.4				17.9							13.2	1.6	107.4	14.0	176.6		3.71
1330	1	19	0	20220627																									500.4			108.6	10.4	19.4	17.7	48.6	18.4	4.1	4.3	80.7								1.04	2.56
1331	0	19	0	20220825	5.14	0.03	0.4	1.9	0.09	2.7	4.17	123	0.366	336	29.5	87.7	12.9	9.7	0.192	197	17.8							70.20		4.6			9.0		10.0	43.4	10.5	2.0	5.0	66.2							4.80
1332	0	18	0	20220818																													10.0	20.3	13.9	43.1	20.2	3.9	1.9	78.0
1333	1	18	0	20220617		0.00	0.4	1.9	0.10	1.9		145	0.424	343	29.4	85.6	12.7	8.5	0.122	145	16.6	12.1	36.7	16.5	2.99			88.60	315.2	3.2		126.2	10.8		19.6	45.1	7.8	1.9	4.0	74.2	15.5	1.6	151.6	11.0	195.0		4.14	1.09	2.08
1334	1	18	0	20220223	6.54	0.03	0.3	2.2	0.33	3.7	5.46	133	0.421	317	24.5	77.1	14.7	9.6	0.194	202	16.1							78.00	730.4	4.3			15.1	16.1		47.5			6.0	84.9			78.7	9	161.0		8.33
1335	1	18	0	20220209																									513.9																			0.85	2.52
1336	0	18	0	20220311
1337	0	62	0	20220110
1338	1	61	0	20221212
1339	1	59	0	20220725
1340	1	59	0	20220607
1341	1	59	0	20220608
1342	0	58	0	20220516
1343	0	58	0	20220218
1344	0	58	0	20221009
1345	0	58	0	20220223
1346	0	57	0	20220609
1347	0	56	0	20220214
1348	0	56	0	20221101
1349	0	56	0	20220303
1350	0	55	0	20220622
1351	0	55	0	20220607
1352	1	55	0	20220705
1353	0	55	0	20220615
1354	0	55	0	20220914
1355	0	54	0	20220926
1356	1	53	0	20220224
1357	1	53	0	20220726
1358	0	53	0	20220913
1359	0	53	0	20220221
1360	0	53	0	20220223
1361	1	52	0	20220616
1362	0	52	0	20220112
1363	0	52	0	20220217
1364	0	51	0	20220923
1365	0	50	0	20221130
1366	1	50	0	20220914
1367	0	50	0	20220316
1368	0	49	0	20220427
1369	1	49	0	20220907
1370	0	48	0	20220407
1371	0	47	0	20220606
1372	1	47	0	20220913
1373	0	44	0	20220424
1374	1	44	0	20221014
1375	0	43	0	20220914
1376	1	41	0	20220505
1377	0	41	0	20220525
1378	0	41	0	20220801
1379	0	40	0	20220304
1380	1	39	0	20220221
1381	1	39	0	20220228
1382	0	36	0	20220802
1383	1	35	0	20220722
1384	0	32	0	20220915
1385	1	32	0	20221230
1386	0	26	0	20220421
1387	0	26	0	20220309
1388	0	24	0	20220510
1389	1	24	0	20220124
1390	0	21	0	20220706
1391	1	36	1	20230106	8.90	0.06	0.5	1.8	0.18	6.3	4.74	146	0.422	346	30.8	89.0	13.1	8.6	0.538	623	16.1	13.5	36.6	18.4	2.43	193		97.50		4.7	2.24			16.2							20.3	2.90	103.0	9	273.5		5.35
1392	1	54	1	20230103																								180.00		13.4				24.4							35.6	8.30	24.7	8.0	147.8		23.51
1393	0	58	1	20221230		0.04	1.0	2.9	0.10	6.0		75	0.226	331	24.0	72.4	18.1	10.4	0.463	443	15.7	13.6	39.5	15.9	4.77	740		52.50		3.4			22.6	20.7	13.1	38.2	26.6	5.6	5.5	71.4	15.0	3.60	42.6	6	203.9		5.44
1394	0	33	1	20230102																		13.2	31.7	20.4	3.01	134		65.80		4.9	1.08		39.4	17.5	199.6	39.7	10.3	1.7	3.7	78.0	16.4	3.60	35.2	12	189.9		9.72
1395	1	59	1	20230103		0.00	0.9	2.1	0.00	10.9		140	0.404	346	31.2	90.1	13.1	9.8	0.450	457	16.1	12.9	37.5	19.5	4.56	270
1396	1	33	1	20230106	8.99	0.00	1.3	0.8	0.00	7.0	3.42	103	0.318	323	30.0	92.9	13.0	10.4	0.444	427	15.6							90.90		13.3																	5.98
1397	1	54	1	20230102		0.01	0.72	0.23	0.00	11.05		107	0.316	340	27.1	79.8	13.4	7.1	0.428	606	16.9										3.92		21.6		160.3	28.8	9.0	3.0	1.5	58.8
1398	1	47	1	20230104																		14.0	37.2	16.8	3.19	1298		89.20		4.4											130.2	74.50	397.9	16	309.2		6.75
1399	0	50	1	20221231	9.89	0.01	0.7	2.2	0.04	7.0	4.15	129	0.379	341	31.1	91.2	13.7	8.6	0.388	449	16.2	12.8	36.1	18.2	3.51	208
1400	1	60	1	20230106		0.00	0.3	0.7	0.00	10.1		123	0.354	348	29.8	85.8	12.7	9.5	0.384	404	16.0	14.3	35.0	17.5	8.88	10000		75.40		7.0			24.2	34.7	128.6	32.4	11.8	3.2	19.5	63.8	42.0	11.20	103.8	9	790.0		13.61
1401	1	59	1	20221230	15.56	0.01	1.1	2.0	0.07	12.5	4.38	137	0.389	351	31.2	88.9	13.1	10.2	0.376	370	16.3	13.7	39.7	16.9	6.24	357		70.20		5.0																	7.10
1402	0	47	1	20230104																		13.1	34.2	20.4	5.86	1309		83.10		15.3	4.70										307.0	26.40	190.2	36	1001.0		9.44
1403	0	36	1	20221227	8.25	0.03	0.5	2.1	0.13	5.5	4.27	137	0.381	359	32.0	89.1	11.6	7.8	0.368	469	15.4	13.8	34.2	16.0	8.16	503		55.20		3.2				19.7							6.4	2.80	34.3	11	157.2		5.16
1404	0	25	1	20221228		0.04	0.38	3.20	0.23	3.90		132	0.388	341	31.1	91.3	12.3	6.2	0.367	589	16.0							59.90	167.7	3.5		83.9	27.7		40.9	44.5	6.6	0.9	5.7	67.4	9.9	2.40		8.0		154.0	5.64	0.77	2.87
1405	1	59	1	20230106																													119.1		163.6	35.7	7.8	2.0	2.5	64.3
1406	0	23	1	20230104		0.04	0.62	2.31	0.03	4.20		130	0.385	338	28.6	84.6	13.2	7.9	0.357	451	16.4							77.90	251.4	6.9		44.1	8.6	16.1	11.6	47.4	13.7	2.2	1.1	81.7	16.2		72.8	5.0	163.6		5.09	1.39	3.05
1407	1	48	1	20230104	53.09	0.18	0.53	45.45	0.31	6.61	3.73	125	0.360	346	33.4	96.6	14.4	7.4	0.352	474	15.8
1408	0	50	1	20221228	6.71	0.06	0.5	2.0	0.18	3.9	4.05	125	0.369	337	30.8	91.3	13.5	8.9	0.343	384	16.0	13.0	36.2	17.1	4.10	278
1409	0	64	1	20230102	6.86	0.03	0.55	1.86	0.15	4.27	4.80	107	0.334	320	22.2	69.5	13.8	7.2	0.341	476	16.8							73.10		5.5																	6.16
1410	0	29	1	20221226	5.21	0.01	0.17	0.56	0.00	4.47	4.29	136	0.390	348	31.7	91.1	12.9	7.9	0.338	430	16.4
1411	1	45	1	20230102	7.83	0.03	0.5	1.4	0.43	5.5	3.86	126	0.350	360	32.6	90.6	12.5	10.3	0.333	324	15.9	13.6	28.4	14.5	5.40	317		104.80		7.6				17.6							18.3	5.00	48.8	8	216.7		10.61
1412	1	54	1	20221231	10.15	0.03	1.41	0.57	0.23	7.91	4.46	121	0.350	345	27.1	78.5	12.6	8.0	0.330	412	17.9	12.1	38.4	15.2	5.92	1330		130.30		7.4				23.7							88.4	10.40	78.4	9.0	180.9		13.95
1413	0	31	1	20230104		0.04	0.76	2.83	0.06	5.29		120	0.355	338	27.1	80.3	15.5	8.0	0.330	411	16.4							71.50	275.3	5.9		72.1	6.9		13.1	43.1	5.7	1.0	3.9	74.4	14.7			5.0		111.0	4.94
1414	0	63	1	20230102	5.50	0.03	0.4	1.9	0.24	2.9	4.10	113	0.334	337	27.4	81.5	12.9	8.5	0.328	386	15.4	13.5	32.8	21.2	5.81	1695		69.30		4.2	2.53		76.7	97.9	171.5	30.1	18.8	7.2	3.2	70.6	24.6	3.00	73.7	6	242.5		7.15
1415	0	65	1	20230103	5.63	0.01	0.6	1.8	0.13	3.1	3.64	117	0.332	353	32.2	91.4	11.7	9.5	0.325	342	16.0	13.1	36.7	17.3	5.77	867		61.30		8.0				17.4							14.3	3.80	53.5	7	225.5		5.15
1416	1	60	1	20230105		0.02	0.2	0.6	0.11	10.0		130	0.371	351	29.9	85.3	12.6	9.5	0.318	333	16.0							78.00		5.2	1.88		25.3	29.8	162.0	30.7	22.6	7.8	8.6	60.0	32.3	11.10	56.9	8	713.1		7.35
1417	1	65	1	20230102	7.50	0.04	0.6	2.8	0.25	3.8	4.36	136	0.392	348	31.3	90.0	11.9	8.5	0.318	376	15.6	13.4	38.7	19.5	3.07			85.60		4.0																	4.48
1418	0	52	1	20221227		0.06	0.67	2.14	0.05	5.57		133	0.404	328	26.3	80.1	14.2	7.7	0.317	413	16.5							80.30	589.3	4.4		87.2	7.3		33.6	41.6	14.3	2.4	1.6	79.6	32.8	2.90		9.0		144.0	5.53	0.96	2.93
1419	1	24	1	20221229		0.03	0.33	2.23	0.16	4.34		141	0.417	339	28.6	84.4	12.6	8.6	0.317	369	16.8							83.10	276.0	2.7		51.5	20.6		24.2	45.8	14.4	2.6	3.4	81.5	15.2	2.10		7.0		116.0	4.54
1420	1	28	1	20230101		0.02	0.65	2.56	0.10	3.26		160	0.461	347	28.8	82.9	12.2	8.0	0.316	396	16.6							92.50		4.2				27.9							19.0	2.80	155.9	7.0	231.2		5.19
1421	0	23	1	20221230		0.05	0.53	1.82	0.07	1.87		118	0.362	325	26.6	81.6	13.7	8.7	0.311	359	16.7							53.90	277.2	4.8		57.6	8.4	19.7	10.4	48.6	13.6	2.7	14.6	85.6	10.8		79.1	10.0	146.2		3.56
1422	1	38	1	20221229	6.84	0.03	0.7	2.3	0.19	3.7	5.11	156	0.431	362	30.6	84.4	12.3	8.6	0.310	362	15.8													16.3							12.2	2.30	98.0	8	184.6	110
1423	0	23	1	20221228		0.04	0.27	2.66	0.04	3.46		138	0.415	333	29.0	87.1	11.8	7.2	0.310	429	16.0							66.50		2.5				22.2							8.9		72.0	9.0	191.0		4.81
1424	0	24	1	20221225		0.04	0.62	1.82	0.15	3.96		138	0.412	334	29.0	86.8	12.7	8.2	0.303	370	17.0							67.20		4.0				19.1							15.4		79.6	8.0	215.1		5.64
1425	0	47	1	20230104	4.01	0.03	0.3	1.9	0.08	1.7	3.59	105	0.306	343	29.3	85.3	12.0	9.2	0.303	328	15.8	14.0	39.4	20.6	2.46	106		64.40		3.4			19.3	20.7	18.9	37.0	13.7	2.2	2.4	61.3	16.6	3.40	70.6	7	132.2		4.67
1426	1	24	1	20230103		0.03	0.75	2.50	0.15	7.13		159	0.454	349	30.7	87.9	13.0	8.1	0.302	372	16.7							83.20	354.7	4.0		93.6	36.2		29.0	47.3	15.3	3.1	2.2	77.8	27.5	3.30		11.0		136.0	5.06
1427	0	47	1	20221229		0.00	0.1	0.5	0.00	6.7		89	0.269	330	28.2	85.4	17.0	10.0	0.300	301	16.2	12.3	39.3	17.4	6.45	1681		100.70		10.4	8.55		11.4	29.7	226.1	25.1	4.8	1.0	26.0	54.4	37.8	8.20	33.4	34	371.8		5.17	1.24	3.37
1428	0	22	1	20221222		0.03	0.36	1.90	0.14	3.65		113	0.339	331	24.9	75.2	15.7	7.0	0.297	423	16.9							71.40	186.7	3.4		49.1	8.4		11.6	42.2	8.4	1.8	1.3	76.1	14.2			7.0		111.0	5.03
1429	0	51	1	20221229		0.04	0.59	1.62	0.10	4.07		135	0.401	336	27.8	82.9	13.4	8.4	0.295	350	17.3							65.30	343.7	3.7		47.6	20.6		34.5	41.2	10.1	1.6	3.2	80.9	15.3	4.80		8.0		104.0	5.83	1.06	3.49
1430	1	56	1	20230103	7.42	0.01	0.6	1.0	0.04	5.8	4.03	120	0.350	342	29.7	86.9	12.7	9.2	0.291	318	16.2							154.00		5.4			80.3		218.1	32.7	13.7	3.3	4.9	66.9	51.7	4.40	155.1	10	245.4		8.54
1431	0	59	1	20230103	8.22	0.02	0.7	2.1	0.04	5.3	4.35	118	0.352	336	27.2	80.9	12.4	8.0	0.288	361	15.5	13.0	33.1	18.3	4.04	817		97.00		7.9				23.1							59.4	4.10	123.5	17	279.3		6.26
1432	1	65	1	20230106		0.04	0.75	1.50	0.13	3.40		132	0.397	332	30.2	90.9	13.6	8.3	0.286	344	16.9							87.10	297.8	8.1		88.1	14.0	21.5	20.9	48.7	10.7	1.9	3.3	71.4	22.0	3.50	124.8	10.0	204.9		5.47	1.28	3.70
1433	0	47	1	20230102	4.63	0.03	0.5	2.1	0.10	1.9	3.89	115	0.331	348	29.6	85.1	12.1	8.8	0.284	321	15.5							71.00		3.4																	5.04
1434	0	54	1	20230102		0.01	0.66	1.17	0.00	11.30		102	0.304	334	29.1	87.0	14.5	7.5	0.281	373	17.5							66.90	345.7	6.1	3.63		38.8		136.5	29.5	7.5	1.6	4.6	58.8							13.21	0.97	3.61
1435	0	59	1	20230104		0.01	0.8	2.4	0.07	10.4		121	0.345	350	29.0	82.9	12.6	11.6	0.279	240	16.4	12.8	34.4	17.8	7.00	482		63.20		4.9			29.6	24.4	22.3	35.3	6.0	0.9	2.5	64.1	30.3	4.60	27.8	9	243.6		4.63
1436	0	27	1	20230102		0.05	0.36	2.18	0.20	2.47		127	0.371	342	29.1	84.9	12.9	8.7	0.277	320	17.5							64.40		2.9				16.3							9.7	2.20	42.6	6.0	140.4		5.52
1437	0	24	1	20230104		0.04	0.65	2.03	0.13	2.81		126	0.361	349	29.7	85.1	12.4	8.1	0.272	334	16.6							74.30	424.9	4.5		58.4	14.5		14.5	48.5	10.8	1.7	2.2	78.7	8.9			8.0		112.0	5.06	1.31	3.72
1438	0	54	1	20221230		0.05	0.88	1.62	0.21	4.95		103	0.312	329	23.2	70.3	14.0	6.8	0.271	401	16.2	13.2	38.5	17.6	6.62	620		53.10		3.6	1.68		33.4	25.7	127.1	36.6	8.3	1.7	4.5	68.6	10.7	2.40	36.6	8.0	189.9		6.36
1439	0	30	1	20221223		0.03	0.34	2.25	0.14	3.64		137	0.405	339	29.3	86.4	12.5	8.3	0.271	327	16.6							65.20	303.1	2.8		67.1	20.8		47.1	43.6	11.6	2.9	1.3	83.7	17.8			9.0		140.0	4.65	1.21	3.44
1440	1	31	1	20230102		0.05	1.04	2.91	0.17	4.49		150	0.437	344	30.2	87.8	12.6	7.7	0.271	353	17.8							90.30	471.8	3.3		76.4	40.9		88.8	45.7	16.8	3.4	7.9	81.0	24.1			5.0		112.0	5.68	0.86	2.55
1441	1	24	1	20230102	3.52	0.01	0.3	1.6	0.11	1.5	5.31	168	0.472	357	31.8	88.9	13.0	9.9	0.270	274	16.2													21.8							10.1	6.40	37.0	7	203.9
1442	1	54	1	20230105	14.02	0.01	1.00	0.27	0.00	12.75	3.99	109	0.332	328	27.2	83.1	14.2	6.7	0.270	402	17.0	14.0	36.5	17.9	3.00	7890		159.60		11.8			22.9	12.5	253.1	33.4	6.8	2.3	3.4	63.3	78.6	13.20	21.1	9.0	185.3		15.00
1443	1	61	1	20230103	10.24	0.06	0.89	1.26	0.17	7.85	4.28	137	0.389	352	31.9	90.8	13.7	7.7	0.266	347	16.7					1357		89.70		8.3			58.8	30.2	31.5	28.9	11.4	2.5	3.5	57.1	28.5	3.80					3.89
1444	1	33	1	20230105		0.08	0.65	1.47	0.25	3.22		151	0.454	333	28.1	84.6	14.8	8.6	0.266	309	16.9							82.40	320.3	3.5		74.8	26.5		25.4	46.5	10.7	1.5	2.1	76.4	22.2			12.0		123.0	4.64	1.30	4.30
1445	0	46	1	20221226		0.01	0.30	1.70	0.13	1.77		149	0.440	338	30.6	90.5	12.8	8.0	0.265	332	17.0							54.50		3.6				19.9							13.3	2.50	52.4	10.0	189.7		7.69
1446	0	60	1	20230103	10.02	0.00	0.7	1.2	0.04	8.1	4.42	134	0.375	358	30.3	84.7	11.4	8.8	0.265	300	15.7	14.1	36.3	18.4	7.12	1028		51.70		1.8				20.3							15.5	4.20	33.6	12	244.5		14.40
1447	0	54	1	20221222	11.91	0.05	1.39	0.80	0.00	9.67	4.52	135	0.414	326	29.9	91.7	13.4	10.0	0.264	264	17.4
1448	0	59	1	20230106	7.69	0.02	0.3	1.8	0.14	5.5	4.20	120	0.350	342	28.5	83.4	12.7	10.4	0.264	253	16.6	13.3	36.9	17.9	7.84	736
1449	0	58	1	20230101		0.04	0.35	1.23	0.11	2.19		128	0.382	335	30.3	90.2	12.7	9.4	0.264	281	17.4							53.90		4.9				27.4							14.7	3.40	48.4	9.0	188.1		4.36
1450	1	32	1	20221225		0.05	0.57	2.00	0.08	4.07		148	0.431	344	29.1	84.6	12.0	8.5	0.263	309	17.5							101.10		5.2				42.0							25.8		131.1	8.0	231.9		4.85
1451	1	42	1	20221224		0.02	0.37	2.11	0.25	4.41		143	0.421	340	28.0	82.4	13.3	7.6	0.262	346	16.4							102.80	621.2	4.9		61.2	12.1		19.3	42.2	11.6	2.0	14.1	80.4	22.4	2.20		11.0		153.0	4.56	0.96	3.85
1452	1	20	1	20230104		0.05	0.58	3.35	0.16	2.55		153	0.434	353	30.5	86.4	12.8	8.0	0.262	326	16.5							86.00	392.3	4.5		88.4	64.9		37.7	48.8	12.0	2.4	3.3	83.9	8.1	2.10		7.0		139.0	5.06
1453	0	23	1	20221223		0.03	0.38	1.25	0.20	1.62		122	0.368	332	30.9	93.1	13.1	8.4	0.260	307	16.6							66.00	268.1	3.5		36.5	10.9		13.1	43.4	9.9	2.0	4.3	82.7	19.2	2.30		7.0		121.0	4.57
1454	1	44	1	20230105	8.68	0.01	0.8	1.0	0.07	6.8	4.23	130	0.372	348	30.6	88.0	12.1	8.2	0.260	316	15.8							83.30		4.0			155.1	57.8	91.0	35.9	9.5	1.8	5.0	64.0	21.1	2.90	62.3	9	302.1		5.14
1455	0	36	1	20230104		0.02	0.30	1.30	0.02	2.90		113	0.347	326	26.9	82.5	14.9	7.7	0.260	339	16.4							55.60	194.0	3.1		36.4	19.9	20.1	20.3	45.0	10.5	1.7	2.6	73.5	9.6		53.0	9.0	151.3		5.49	1.33	2.93
1456	1	27	1	20230103		0.08	0.76	2.88	0.52	3.77		141	0.417	339	29.2	86.4	12.5	6.9	0.259	378	16.1							113.60	472.8	6.6		31.6	25.3		19.9	46.2	9.5	1.7	8.2	75.4	27.5	2.70		7.0		144.0	4.59
1457	1	26	1	20221227		0.05	0.70	1.97	0.41	4.76		154	0.454	340	29.4	86.6	12.3	8.8	0.256	293	17.2							103.00	571.0	4.1		87.9	28.6		45.3	49.0	14.0	2.3	4.1	85.1	34.2	2.50		6.0		156.0	5.36	0.99	4.49
1458	0	29	1	20230103		0.03	0.60	2.82	0.17	2.85		135	0.403	335	28.1	83.9	12.1	8.8	0.255	291	16.8							71.50	243.5	2.3		56.6	9.7		12.0	47.3	11.1	2.0	5.4	79.1	15.4	2.40		10.0		119.0	4.25	1.06	3.45
1459	1	27	1	20221225		0.03	0.60	2.24	0.15	3.17		154	0.444	348	28.2	81.2	13.0	7.4	0.253	343	16.6							95.90		5.9				23.0							17.3	3.00	101.1	7.0	211.6		5.59
1460	0	39	1	20221228		0.04	0.52	2.25	0.11	3.82		134	0.384	349	29.7	85.1	12.2	8.2	0.253	307	17.4							62.30	274.9	4.3		54.4	32.2		28.3	47.6	18.2	2.9	1.4	76.1	12.3			7.0		139.0	6.09	1.05	3.42
1461	1	42	1	20221227		0.05	0.51	2.65	0.48	2.90		158	0.458	345	29.4	85.4	12.6	7.5	0.252	337	17.0							90.80	483.3	4.3		63.8	33.6		66.6	47.8	19.7	3.5	3.3	85.9	22.2			9.0		129.0	5.76	1.16	2.87
1462	1	60	1	20230105	5.78	0.05	0.4	2.0	0.13	3.2	5.30	162	0.469	346	30.6	88.4	12.9	9.2	0.252	274	16.1	13.3	41.3	17.8	4.11	161		100.90	444.4	8.6	2.12		15.3	18.5	55.7	44.6	10.8	1.6	3.0	78.5	22.2	2.80	45.3	6	185.2		5.43	1.06	4.56
1463	0	33	1	20221228		0.01	0.2	2.3	0.05	2.6		158	0.452	349	29.7	85.1	13.2	10.5	0.250	239	16.2	13.2	47.8	18.5	4.50	477		71.00		3.8	2.69		35.2	49.5	117.8	39.8	12.3	2.3	3.7	78.4	33.0	4.20	218.7	10	228.9		6.31
1464	0	29	1	20221228		0.03	0.35	1.68	0.07	2.43		122	0.363	336	28.6	85.2	13.8	6.7	0.248	372	16.3							68.20	376.6	4.6		88.8	19.6		18.4	42.5	7.8	0.9	2.4	83.4	16.1			8.0		122.0	5.07
1465	1	65	1	20230105																								126.00		14.9				52.5							66.1	27.80	34.0	14.0	518.7		7.06
1466	1	54	1	20230106		0.00	1.02	0.48	0.00	9.51		111	0.332	336	27.7	82.6	14.0	7.0	0.247	355	17.3	13.9	37.3	17.1	3.67	5597		138.00		10.9																	11.72
1467	1	57	1	20221229	7.11	0.02	0.75	1.49	0.09	4.76	4.55	123	0.374	330	27.1	82.2	14.5	6.9	0.246	357	16.2	12.2	35.8	19.0	5.42	1447		72.10		3.5				21.8							17.2	4.30	58.1	6.0	168.1		9.92
1468	1	27	1	20230102		0.06	0.58	2.05	0.25	3.44		151	0.449	337	31.4	93.2	12.8	9.2	0.246	269	16.5							86.60	533.9	4.0		73.9	36.2		44.9	43.4	11.3	2.3	1.9	76.8	35.4	2.10		10.0		175.0	5.70
1469	0	60	1	20221230	6.93	0.06	0.50	2.38	0.10	3.90	4.14	119	0.353	336	28.6	85.3	13.5	8.7	0.245	281	16.7	13.4	34.0	18.1	6.08	1757		87.80		4.9				44.4							41.4	3.40	119.9	11.0	285.0		8.02
1470	1	25	1	20230102		0.04	0.84	1.90	0.09	4.35		152	0.442	343	29.5	86.1	12.4	7.3	0.245	334	16.4							94.70		4.2				23.7							19.9	16.00	111.9	7.0	153.1		5.00
1471	1	26	1	20221222		0.12	1.02	2.94	0.29	7.09		145	0.424	342	29.0	84.7	13.3	7.5	0.244	324	17.2							85.60		4.6				21.9							14.8	7.80	210.9	10.0	282.6		5.70
1472	1	56	1	20230105	6.52	0.01	1.4	1.3	0.00	3.8	4.46	132	0.391	338	29.7	87.7	14.5	9.0	0.243	270	17	13.9	30.8	22.0	3.88	782		77.90		10.2				51.4							24.1	29.90	19.1	7.0	203.4		7.61
1473	1	40	1	20221225		0.02	0.43	1.62	0.14	3.17		140	0.412	339	29.2	86.0	12.6	7.8	0.241	310	16.5							108.30		6.0				22.8							26.2		76.9	8.0	174.0		5.36
1474	1	56	1	20230104		0.02	0.59	1.34	0.17	2.21		148	0.437	338	28.8	85.2	13.4	7.7	0.241	312	17.3	12.0	39.2	19.8	4.79	460		93.60		5.7	2.56		25.9	19.3	67.8	35.8	9.1	1.8	1.9	63.8	31.2	5.70	132.4	9.0	175.3		9.43
1475	0	23	1	20221229		0.03	0.50	2.30	0.06	4.26		139	0.418	332	30.3	91.3	13.5	9.5	0.240	254	17.4							68.20	294.8	3.7		60.4	22.2		25.3	45.0	10.8	2.2	0.8	81.0	17.6	4.10		10.0		117.0	4.67
1476	0	22	1	20221228		0.04	0.76	2.31	0.09	3.30		121	0.365	332	29.4	88.5	12.9	8.2	0.240	293	16.8							59.30		3.6				18.9							7.7		46.5	7.0	155.4		5.06
1477	0	60	1	20221229		0.05	0.52	1.42	0.09	4.20		115	0.335	342	29.5	86.1	13.4	7.5	0.239	317	16.5	13.2	36.5	16.9	4.67	3764		67.70		5.9	1.91		9.3	11.8	20.7	33.8	10.9	1.8	2.7	56.9	21.1	3.30	28.1	10.0	138.2		4.83
1478	1	38	1	20221230		0.04	0.34	2.18	0.36	2.27		154	0.451	341	29.9	87.7	12.4	7.4	0.239	322	16.7							88.00	578.3	3.7		69.7	34.5	33.6	49.5	45.7	14.4	2.7	1.6	79.3	14.5		61.3	10.0	185.4		4.96	1.41	3.58
1479	0	32	1	20230104	6.04	0.03	0.5	2.5	0.28	2.7	4.11	118	0.348	339	28.8	84.8	12.9	10.1	0.239	237	16.2							66.90		4.7				20.7							14.2	1.80	87.8	7	179.0		5.44
1480	0	38	1	20221225		0.05	0.28	1.77	0.12	4.30		128	0.380	335	29.1	86.8	12.6	9.0	0.237	265	17.1							67.20		3.5				17.6							14.1		170.4	10.0	228.8		4.75
1481	0	24	1	20230104		0.02	0.36	1.80	0.09	2.83		135	0.394	342	30.0	87.6	12.7	8.6	0.237	277	16.7							76.30	264.2	5.7		74.4	10.9		12.4	43.8	7.1	1.3	3.9	72.3	16.6			8.0		118.0	4.74
1482	1	54	1	20230105																		13.2	35.4	20.6	3.29	395
1483	1	45	1	20230105		0.09	0.63	2.11	0.13	6.62		176	0.510	344	32.8	95.5	13.1	6.6	0.236	357	16.5							112.00	480.7	3.5		89.6	53.5	30.8	66.1	45.4	19.7	3.2	2.4	73.9	32.2	2.80	97.3	10.0	209.3		5.12	1.23	4.39
1484	1	45	1	20221228		0.00	0.8	1.4	0.00	4.8		141	0.406	347	31.4	90.4	11.8	10.6	0.235	221	16.5	14.2	35.1	16.5	6.76	592		85.00	218.0	3.9	1.86		24.6	28.8	90.5	40.5	18.1	4.5	2.0	72.1	87.8	2.90	295.9	9	237.9		6.04
1485	1	59	1	20230103		0.01	0.68	0.15	0.00	8.59		133	0.385	344	30.5	88.5	13.9	8.1	0.234	287	17.4							93.40		12.2				50.8							58.2	1240.10	55.3	23.0	564.8		9.97
1486	0	35	1	20221226		0.01	0.44	1.97	0.09	5.35		123	0.366	336	27.7	82.3	13.2	8.3	0.233	280	16.9							71.50		4.0				15.7							15.7		70.6	15.0	184.7		5.00
1487	1	65	1	20230106	9.13	0.00	0.2	0.4	0.00	8.5	5.06	97	0.302	321	19.1	59.7	15.1	9.9	0.233	236	15.7							167.30		17.9			34.5		162.0	30.1	6.3	1.4	3.5	50.6	135.8	14.80	397.4	18	457.6		11.26
1488	1	24	1	20221231	3.87	0.01	0.4	1.6	0.12	1.7	5.13	164	0.454	361	31.9	88.5	12.8	9.8	0.232	238	16.2
1489	0	54	1	20230101		0.02	0.15	0.94	0.00	2.45		112	0.330	341	30.0	87.9	14.4	7.5	0.231	307	17.4	13.9	42.0	20.6	10.97									79.4							17.4	6.10	85.0	6.0	432.4
1490	1	30	1	20230102		0.03	0.21	1.75	0.29	3.40		151	0.447	337	27.9	82.7	12.7	8.4	0.231	276	17.2							86.00	432.2	3.9		92.6	57.3		90.6	47.3	9.6	1.4	5.6	78.0	18.9	2.10		9.0		127.0	5.16	0.88	3.91
1491	0	29	1	20221231		0.03	0.30	2.21	0.10	3.44		154	0.453	340	28.7	84.7	12.6	8.1	0.229	283	16.5							64.60	392.0	4.1		57.7	20.1	21.4	52.6	45.8	9.6	2.0	1.8	85.9	23.1	2.10	108.7	11.0	280.1		5.34
1492	1	56	1	20230103	6.50	0.00	0.7	0.5	0.02	5.3	3.94	116	0.328	354	29.4	83.2	12.9	8.0	0.229	288	15.7	14.0	35.9	17.8	5.27	2472							9.4	15.9	144.8	24.8	12.6	3.3	4.7	61.4	219.6	29.70	69.4	6	274.0
1493	1	64	1	20230102	6.06	0.02	0.6	1.4	0.17	3.9	3.87	118	0.326	363	30.6	84.4	12.5	9.0	0.229	254	16.0	13.8	42.9	16.8	6.28	451		82.60		4.4				21.4							19.8	2.90	48.3	9	229.7		5.59
1494	1	65	1	20221229	12.09	0.02	0.57	0.51	0.00	11.00	3.55	107	0.317	338	30.2	89.3	14.5	7.7	0.228	297	16.6							178.00		15.0				65.6							93.9	332.60	52.2	9.0	453.6		7.38
1495	1	38	1	20230103		0.04	0.49	2.55	0.36	2.67		138	0.399	347	30.6	88.2	12.5	7.2	0.228	316	16.6							97.10	607.8	3.5		59.7	20.5	19.1	37.1	38.8	13.2	2.2	2.1	69.7	21.6		94.9	10.0	171.3		4.37	1.33	3.16
1496	0	55	1	20221231	3.97	0.04	0.4	1.1	0.03	2.4	3.76	110	0.332	331	29.3	88.5	13.6	9.9	0.227	228	16.2	15.0	35.1	21.9	3.45	784
1497	0	62	1	20221229	6.47	0.02	0.4	2.1	0.27	3.7	4.41	122	0.366	335	27.8	83.0	12.7	8.6	0.227	265	15.5							77.60		2.9				40.4							38.6	4.20	201.9	7	292.3		9.77
1498	0	31	1	20230102		0.02	0.39	1.76	0.06	2.69		122	0.363	337	30.5	90.7	12.3	6.8	0.227	336	16.4							69.40	332.6	5.9		52.4	8.6		11.8	43.0	11.4	2.1	8.4	75.0	12.8	2.20		6.0		98.0	5.03
1499	1	32	1	20221230		0.03	0.65	2.42	0.16	2.37		142	0.411	344	30.0	87.1	12.7	7.4	0.226	308	16.7	12.0	35.6	19.7	4.14	398	0.78	83.50	399.7	5.8	1.66		26.0		29.1	38.8	12.1	1.6	1.9	70.1	12.7	2.60				143.0	5.05	0.81	4.31
1500	0	26	1	20221225		0.01	0.34	2.24	0.05	2.70		134	0.396	337	30.4	90.1	12.3	7.4	0.226	307	16.5							74.40		4.1				16.7							14.7		83.5	9.0	199.8		5.32
1501	0	55	1	20230103	4.60	0.02	0.40	0.65	0.01	3.53	3.50	104	0.299	348	29.7	85.4	14.0	7.1	0.226	321	16.6	13.2	38.0	18.2	5.90	3695		72.20		3.8				23.4							15.3	6.40	60.8	13.0	295.6		11.28
1502	0	39	1	20221226		0.03	0.36	2.03	0.08	3.54		134	0.398	337	28.5	84.5	12.4	7.3	0.225	310	16.0							64.40		4.8				20.5							14.3	2.60	83.5	11.0	191.5		6.79
1503	0	46	1	20221230		0.03	0.45	0.71	0.01	2.21		89	0.293	303	18.7	61.8	19.9	8.8	0.225	256	16.8							69.10	257.8	3.3		49.3	20.1	31.3	14.2	48.5	11.3	1.7	3.3	87.5	13.8	18.10	79.3	8.0	198.0		6.04
1504	1	43	1	20230103		0.02	0.6	1.6	0.08	3.7		148	0.423	350	29.5	84.1	12.7	9.1	0.225	247	15.9	13.7	41.2	18.1	2.92	541		100.60	290.6	4.1			23.6	21.0	37.7	37.6	17.6	3.0	5.8	70.0	21.6	3.70	101.6	9	195.4		4.83	0.91	3.29
1505	1	51	1	20221231		0.01	0.6	1.3	0.18	4.2		133	0.377	352	32.1	91.2	11.7	10.1	0.224	222	16.1	14.5	40.0	15.0	5.33	200		88.70		4.4	1.89		15.0	19.6	18.3	37.4	23.0	4.2	2.1	65.4	19.2	11.90	86.4	7	197.4		4.61
1506	0	47	1	20221229		0.02	0.4	2.0	0.14	2.3		123	0.355	346	29.7	85.7	12.1	9.8	0.224	229	15.9	14.0	34.8	17.0	3.70	208		72.70		3.4	1.55		16.8	17.9	18.4	37.2	14.3	2.5	1.4	66.0	19.4	6.30	54.3	10	139.1		4.94
1507	0	28	1	20221228		0.04	0.72	0.83	0.00	4.09		144	0.432	333	29.8	89.5	12.3	7.5	0.221	294	15.9							89.60	278.1	4.6		59.0	11.5	20.0	18.0	51.1	10.4	2.0	5.1	80.2	9.2	2.10	83.5	10.0	201.8		4.99	2.15	3.97
1508	0	42	1	20221231		0.01	0.41	1.97	0.04	3.16		122	0.353	347	31.8	91.7	11.9	6.4	0.221	346	16.0							65.20	234.7	3.3		48.9	29.7	19.0	23.3	44.3	13.0	2.6	3.0	78.2	9.7		58.6	7.0	193.6		5.10
1509	1	36	1	20230104		0.05	0.84	2.47	0.17	7.07		163	0.472	346	31.1	89.9	13.5	8.5	0.221	259	16.9							72.20	348.7	2.4		70.4	28.7	20.7	22.5	49.2	93.5	46.0	1.8	79.1	21.4	2.00	58.6	10.0	191.0		5.46	1.26	3.83
1510	0	29	1	20221223		0.03	0.29	0.51	0.05	2.88	3.63	117	0.329	354	32.2	90.7	12.7	8.1	0.220	271	16.4	12.4	32.5	17.1	3.72	477		58.50		4.9			32.6	35.3	49.5	35.6	15.1	3.1	4.3	72.3	15.0		73.9	17.0	323.9		4.95
1511	0	32	1	20221231		0.03	0.8	2.3	0.12	1.5		119	0.345	345	29.1	84.4	12.9	11.0	0.219	199	15.9	12.7	39.2	15.7	3.97	449		65.10		3.1			34.4		26.5	39.6	5.8	1.1	1.5	70.8							5.43
1512	1	32	1	20230101		0.02	0.34	1.54	0.06	2.55		148	0.434	341	32.6	95.6	11.9	7.6	0.219	289	16.6							79.60		4.3				18.6							26.7	2.00	75.1	8.0	156.9		4.42
1513	1	38	1	20221226		0.04	0.41	1.90	0.20	3.79		160	0.485	330	25.6	77.6	16.8	7.3	0.218	297	16.9							96.50		4.4				32.5							32.8	4.00	120.1	13.0	203.0		5.02
1514	0	22	1	20221226		0.03	0.64	2.14	0.04	3.67		137	0.403	339	31.3	92.3	13.7	8.2	0.218	267	16.8							67.90		5.8				22.3							15.5		94.3	11.0	190.2		4.90
1515	1	59	1	20230106	7.69	0.00	0.48	0.24	0.00	6.97	4.37	132	0.386	342	30.2	88.4	13.4	8.0	0.218	272	17.3							90.90		10.9				54.0							46.7	564.00	77.0	28.0	711.7		5.69
1516	0	24	1	20221223		0.02	0.35	1.60	0.08	1.16		116	0.352	331	28.4	86.0	13.1	9.3	0.217	233	16.8							74.40	330.0	3.8		29.0	10.4		12.7	42.0	11.6	2.2	3.4	76.0	12.5	2.10		7.0		115.0	4.53
1517	1	34	1	20221224		0.02	0.56	1.86	0.06	4.64		148	0.442	335	28.9	86.3	13.0	9.7	0.216	222	17.7							86.90	347.0	4.7		78.6	53.3		60.0	43.5	13.4	2.7	1.2	75.5	33.8	2.60		13.0		180.0	5.33	0.62	2.87
1518	1	25	1	20221227		0.01	0.40	2.13	0.18	2.77		152	0.450	337	29.2	86.4	12.5	8.4	0.216	257	17.1							95.40	537.9	4.1		94.3	14.6		45.1	48.1	12.7	2.4	1.9	83.7	24.9			9.0		135.0	4.69	0.87	3.15
1519	1	58	1	20230105		0.02	0.3	1.1	0.04	2.5		118	0.343	345	30.6	88.8	12.6	9.7	0.216	223	16.1	15.2	40.0	17.8	2.95	193		75.10		2.7	1.44		14.4	15.7	19.4	36.8	13.0	2.9	1.3	64.2	23.1	4.10	50.9	8	128.4		5.44
1520	0	46	1	20230103		0.02	0.27	1.03	0.03	1.63		78	0.261	301	18.9	62.8	19.9	9.2	0.215	234	17.0							71.50	251.5	3.6		44.3	11.6	18.3	12.6	43.4	8.0	1.5	2.6	77.9	17.6	2.80	53.8	6.0	181.8		5.65
1521	1	31	1	20221228		0.04	0.66	1.96	0.24	3.53		147	0.437	337	30.8	91.3	12.7	8.7	0.214	246	17.4							94.10	414.2	4.1		46.3	38.4		31.4	45.3	9.3	1.6	4.9	71.1	20.2	2.20		10.0		157.0	5.08	1.19	4.16
1522	0	37	1	20230104		0.02	0.38	1.94	0.03	3.46		128	0.374	343	29.8	86.7	13.2	7.8	0.214	275	16.4							68.70	310.0	3.7		69.5	16.4	18.7	22.0	46.9	11.9	1.7	1.7	75.7	13.2		56.4	7.0	191.4		5.74	1.26	3.42
1523	0	59	1	20221222	4.71	0.01	0.56	1.48	0.08	2.59	4.51	126	0.378	333	27.9	83.8	12.2	8.9	0.213	239	16.7	13.1	35.3	19.1	5.10	396		62.80		3.0			25.2	32.4	22.8	39.5	8.9	1.8	5.4	68.7	45.8	5.20	391.3	19.0	321.8		5.92
1524	1	63	1	20221231		0.00	1.67	0.23	0.00	2.89		91	0.267	341	33.2	97.2	15.7	7.0	0.213	303	16.5	14.5	44.1	18.9	5.55	2221		81.60		6.4	2.83		51.1	44.4	73.2	33.8	10.6	2.6	23.7	66.8	29.7	7.40	140.6	11.0	333.2		19.75
1525	0	43	1	20221224		0.01	0.36	2.12	0.18	3.49		130	0.384	338	29.8	88.4	13.5	7.6	0.213	283	16.4							71.90	381.2	4.2		45.3	20.7		19.5	43.2	9.7	1.6	1.1	74.9	14.0			8.0		144.0	5.21	1.29	3.47
1526	0	41	1	20230102		0.02	0.47	1.43	0.10	5.59		153	0.441	348	31.7	91.2	11.5	8.3	0.213	258	17.5							69.40	333.2	4.8		59.4	17.6		17.4	47.3	23.2	3.9	6.6	78.9	15.3	2.70		9.0		159.0	4.57
1527	1	43	1	20221224		0.03	0.49	1.35	0.14	2.78		144	0.425	338	28.4	84.0	13.4	7.4	0.212	288	17.1							75.20	282.8	4.8		74.1	42.5		40.3	44.9	8.3	2.0	1.2	78.7	16.6	3.20		15.0		131.0	4.52
1528	1	35	1	20230102		0.03	0.54	2.13	0.12	2.62		154	0.465	331	29.1	87.9	12.5	7.3	0.212	289	16.6							100.20	443.2	6.9		78.8	39.9	25.2	118.4	45.5	12.2	2.1	6.8	78.6	17.9		81.6	11.0	192.5		5.53	1.21	3.02
1529	1	39	1	20230101		0.01	0.35	2.28	0.07	3.67		132	0.388	340	30.3	89.0	12.6	10.9	0.210	196	12.8							72.40		8.6				23.8							16.6	2.60	121.3	10.0	207.6		5.76
1530	0	44	1	20230104		0.02	0.31	2.13	0.22	1.53		134	0.381	351	32.4	92.4	12.5	8.4	0.210	251	16.9							73.60	316.0	4.4		44.5	10.9	23.1	20.1	48.6	7.9	1.2	1.2	79.6	13.9		58.7	5.0	197.2		5.06	1.90	4.81
1531	0	26	1	20221225		0.03	0.34	1.81	0.10	4.43		130	0.388	335	29.3	87.4	13.2	9.6	0.209	219	17.4							67.20		2.6				14.8							9.3		39.0	7.0	175.2		5.15
1532	0	46	1	20230105		0.02	0.5	2.3	0.10	1.8		117	0.344	342	28.2	82.5	12.6	7.9	0.209	265	17	12.8	38.5	18.2	3.76	366		63.40		4.4			9.2	15.2	17.1	40.5	13.5	2.2	5.1	66.8	12.7	2.90	39.7	7.0	163.6		4.89
1533	0	29	1	20230104		0.04	0.46	2.59	0.06	2.12		131	0.385	341	29.1	85.5	12.9	8.3	0.209	253	17.2							69.40	226.0	5.0		58.7	12.8	24.9	12.9	47.3	16.9	3.5	6.7	83.6	18.3		131.1	10.0	219.3		4.74
1534	0	32	1	20221223		0.01	0.27	1.75	0.04	1.53		130	0.384	339	30.7	90.5	12.9	8.7	0.208	239	16.5							70.20	297.8	4.0		66.0	13.2		11.3	43.5	12.8	2.6	1.5	80.3	14.3			8.0		100.0	5.27	1.43	3.83
1535	0	37	1	20221228		0.04	0.50	2.72	0.23	3.65		123	0.371	332	27.2	81.7	13.6	7.8	0.208	267	16.5							65.10	302.7	3.7		62.6	27.3		16.7	44.5	7.0	1.2	3.0	78.6	10.6			7.0		122.0	5.56
1536	0	64	1	20221228		0.01	0.45	0.88	0.03	2.42		98	0.311	314	21.9	69.8	13.3	7.0	0.207	297	16.6	13.4	40.8	17.1	6.06	840		66.50		3.0	2.47		39.2	42.8	130.3	37.2	8.1	1.8	1.5	68.4	29.1	4.70	64.9	9.0	356.0		7.07	0.95	2.99
1537	0	24	1	20230101		0.03	0.48	2.72	0.42	3.63		132	0.388	340	30.0	88.0	13.6	8.2	0.207	254	17.2							62.70		5.7				16.5							11.9		66.6	9.0	228.0		4.77
1538	1	65	1	20221227																		13.2	45.6	17.2	7.15	2326		195.20		11.7				44.4							109.8	1201.80	83.3	9.0	514.5		7.91
1539	0	28	1	20221222		0.01	0.43	1.87	0.15	3.39		138	0.410	337	26.7	79.3	13.7	7.2	0.206	286	16.6							64.60	251.2	2.1		50.6	7.9		20.3	41.5	10.4	1.7	1.9	71.9	13.8			8.0		99.0	5.16	1.13	3.44
1540	0	59	1	20221223		0.02	0.47	2.21	0.33	2.31		135	0.398	339	30.1	88.8	13.5	7.1	0.206	289	17.1							65.20	211.2	5.2		70.0	30.0		20.5	41.3	10.0	1.8	9.6	81.2	22.2	2.00		7.0		138.0	5.20	1.08	4.03
1541	0	62	1	20221230	2.66	0.00	0.4	0.6	0.01	1.7	1.84	71	0.210	338	38.5	114.0	16.0	10.4	0.205	197	17.3	21.1	38.6	21.7	6.13	1013		97.70		7.8				37.6							19.7	3.40	74.6	6	404.8		16.05
1542	0	37	1	20230104	3.92	0.01	0.67	1.46	0.14	1.63	3.63	112	0.317	354	30.9	87.5	12.2	9.6	0.205	214	17.8							65.30		3.8																	4.94
1543	1	53	1	20230105	6.49	0.00	0.6	1.8	0.05	4.0	4.64	132	0.386	342	28.4	83.2	12.9	9.4	0.205	218	15.8					594		74.50		5.8			25.7	26.5	243.3	29.2	19.8	4.0	5.9	66.8	19.7	3.00	39.9	17	180.7		5.56
1544	1	21	1	20221226		0.03	0.65	3.28	0.29	3.71		137	0.405	338	28.6	84.4	13.0	9.0	0.204	227	16.7							81.30		5.2				24.6							15.7	3.50	206.7	8.0	185.2		4.68
1545	0	28	1	20221224		0.02	0.64	2.10	0.10	3.25		135	0.392	345	28.6	83.0	13.1	8.0	0.203	254	16.7							81.10	279.2	4.5		31.1	24.7		22.5	42.4	10.7	2.4	1.6	75.2	18.4			15.0		127.0	4.50
1546	0	21	1	20221227		0.03	0.47	2.70	0.11	3.81		136	0.401	340	29.0	85.3	13.7	7.6	0.203	266	16.4							67.20	348.1	4.5		65.1	13.1	15.3	24.9	44.0	8.2	1.4	2.6	79.4	10.1		75.7	4.0	214.5		5.47	1.06	4.35
1547	0	44	1	20221231		0.04	0.76	1.67	0.30	2.12		143	0.415	345	32.4	94.1	12.6	8.4	0.203	241	16.8							69.60	344.9	3.5		49.2	11.4	22.3	23.4	47.5	9.0	1.5	2.0	84.0	7.6	2.20	72.4	7.0	214.3		5.35	2.49	5.33
1548	0	53	1	20230106		0.04	0.71	1.16	0.04	2.87		138	0.413	335	32.7	97.3	12.8	9.0	0.203	226	16.7							83.60	266.7	5.5		64.8	10.2	21.9	21.2	46.9	14.7	2.8	2.2	87.2	41.4	2.30	73.5	5.0	208.0		4.51	1.28	3.43
1549	1	36	1	20221225		0.06	0.57	3.22	0.15	3.05		152	0.483	315	21.0	66.8	16.1	6.9	0.202	292	16.4							109.60		4.4				20.1							24.1		87.5	9.0	157.0		5.34
1550	1	31	1	20230104		0.03	0.88	1.90	0.05	8.21		147	0.426	345	29.4	85.3	12.6	7.9	0.202	254	16.5							88.80	340.0	2.7		74.7	11.7	19.8	22.7	48.5	13.0	2.4	0.5	88.5	17.7		147.0	12.0	225.2		5.16
1551	0	57	1	20230105	4.16	0.01	0.4	1.4	0.09	2.3	3.23	100	0.291	345	31.1	90.1	12.9	7.0	0.201	287	16							72.60		3.6																	4.42
1552	1	65	1	20230102		0.01	1.59	1.04	0.06	7.31		89	0.284	314	26.2	83.3	15.2	10.7	0.201	187	17.9	14.9	45.2	18.1	3.47	304		71.20		6.0			5.4	12.0	10.7	28.3	6.1	1.1	2.7	54.0	28.9	5.00	21.5	13.0	148.7		4.17
1553	0	61	1	20221217	5.45	0.01	0.55	2.08	0.04	2.77	3.63	117	0.348	337	32.2	95.7	13.2	8.5	0.200	236	16.6							62.00		5.2			16.8	16.5	14.5	34.8	9.2	1.5	3.7	61.5	9.4	2.40	44.8	9.0	184.3		5.85
1554	0	33	1	20221225		0.03	0.33	1.63	0.06	2.93		124	0.375	331	26.7	80.7	14.4	7.6	0.200	265	16.8							65.20		6.5				16.2							13.8		43.2	9.0	183.1		4.52
1555	1	26	1	20230105		0.01	0.27	2.43	0.05	3.29		170	0.510	333	30.6	91.8	14.5	9.2	0.200	218	17.4							103.50	678.7	4.2		72.2	74.6		103.2	45.6	14.8	2.0	5.4	75.3	34.1	3.30		13.0		115.0	6.56	1.13	3.71
1556	0	33	1	20221230		0.04	0.38	1.15	0.12	3.32		138	0.421	329	28.5	86.7	12.7	11.1	0.199	179	17.7							71.30	226.7	3.3		68.6	14.0	24.7	22.6	49.1	10.4	1.8	3.1	82.3	12.6	2.00	65.6	8.0	174.2		4.86
1557	1	42	1	20230103		0.04	0.78	2.03	0.08	2.37		137	0.401	341	30.3	89.0	13.5	8.2	0.199	242	16.3							92.20	366.0	4.0		62.2	15.2	21.6	37.3	41.9	10.7	2.1	5.0	70.0	22.7	2.60	118.6	9.0	202.2		5.43	1.03	3.18
1558	0	37	1	20230102	3.62	0.01	0.58	1.11	0.09	1.84	3.82	115	0.339	340	30.2	88.8	12.4	10.1	0.198	196	18.2							71.20		3.5																	5.26
1559	1	40	1	20230106		0.02	0.35	1.06	0.01	5.46		144	0.426	339	31.3	92.4	12.9	8.9	0.198	222	16.9							84.80	259.0	5.5		83.9	15.4	21.6	15.0	43.5	15.7	2.6	0.9	76.2	17.8	3.90	89.9	7.0	202.1		4.94	1.30	3.41
1560	1	51	1	20221227		0.09	0.81	2.34	0.27	3.13		150	0.445	337	30.9	91.9	14.2	8.3	0.196	235	17.2							101.30	361.1	3.7		43.7	7.0		15.8	41.1	12.2	2.0	3.3	72.1	20.3	2.00		10.0		147.0	4.75	1.34	4.26
1561	1	44	1	20230106	6.64	0.01	0.7	1.3	0.01	4.7	4.16	107	0.319	337	25.8	76.5	13.4	8.7	0.196	226	16.1							138.70		4.8			34.6		116.6	36.1	10.5	2.0	2.3	57.5	32.8	4.90	51.6	13	487.5		4.13
1562	1	60	1	20230103	4.07	0.01	0.1	0.7	0.00	3.3	4.68	145	0.408	356	31.1	87.1	12.2	8.9	0.195	219	16.1	12.9	39.6	18.2	5.86	547		92.20		5.2				29.5							28.3	4.40	71.0	14	269.2		8.28
1563	0	28	1	20230101		0.02	0.34	1.18	0.04	1.39		140	0.427	329	29.6	89.9	12.2	7.3	0.195	266	16.0							79.60		3.8				21.4							12.3	2.00	87.3	10.0	194.0		4.91
1564	1	64	1	20221221	5.87	0.02	0.8	1.1	0.01	3.9	4.20	131	0.376	349	31.2	89.5	12.7	9.7	0.194	200	16.6	14.5	45.5	20.0	2.91	242		80.00		3.9	3.71		17.6	25.7	14.8	36.9	8.7	1.8	6.6	67.4	22.5	4.40	108.8	10	172.0		5.03
1565	1	33	1	20221223		0.02	0.53	2.52	0.14	4.28		169	0.490	345	28.1	81.2	13.0	8.2	0.193	237	17.2							83.60	335.5	4.5		59.0	10.4		13.9	44.4	9.5	2.0	5.7	78.2	16.1			12.0		137.0	4.91	1.03	2.76
1566	1	65	1	20230106	9.28	0.01	1.26	0.91	0.39	6.71	3.00	79	0.250	318	26.5	83.3	15.9	9.9	0.192	193	17.3							70.40		6.1			9.8		9.1	30.9	5.8	1.3	3.4	51.7							3.38
1567	0	23	1	20221222		0.02	0.25	0.98	0.24	3.84		129	0.387	334	28.9	86.3	12.6	9.0	0.191	212	17.2							71.40		3.7				19.2							7.5	6.70	65.9	11.0	231.3		5.09
1568	0	42	1	20221231		0.02	0.40	2.99	0.01	2.95		123	0.358	344	30.6	88.9	12.8	7.4	0.191	258	16.4	12.0	31.2	17.1	4.39	233		60.90		6.0	2.09		29.1	18.9	45.5	37.0	4.8	1.0	0.7	66.0	22.7	2.60	113.8	11.0	200.1		4.93
1569	1	28	1	20230102		0.02	0.27	1.78	0.18	2.91		154	0.446	344	30.4	88.2	12.1	7.9	0.191	243	16.9							81.70	418.4	3.9		78.3	33.7	28.1	35.2	47.7	7.1	1.3	1.1	82.8	20.6		107.6	26.0	300.7		5.09	1.00	3.13
1570	0	28	1	20230102		0.02	0.29	1.34	0.06	2.32		122	0.360	338	27.8	82.2	13.0	7.8	0.191	245	16.8							65.70		3.9				15.6							14.2		46.4	5.0	153.5		4.68
1571	1	31	1	20221229		0.04	0.53	2.13	0.08	2.81		161	0.477	339	29.4	86.9	13.4	8.1	0.190	236	16.4							83.70	366.5	4.5		60.9	22.7		39.5	42.6	8.9	1.5	2.6	70.9	25.1	4.40		5.0		97.0	6.73	0.78	3.33
1572	1	42	1	20221230		0.04	1.25	2.04	0.01	2.76		134	0.399	336	29.9	89.1	13.7	8.8	0.190	216	16.0							93.30	415.0	3.3		60.6	22.4	32.0	33.6	41.3	5.8	1.1	11.4	68.9	68.0	7.40	173.7	10.0	209.0		5.57
1573	1	35	1	20221230		0.02	1.18	1.26	0.01	7.66		138	0.406	339	29.8	87.8	13.5	7.9	0.190	240	16.2							98.70	389.4	3.8		53.2	37.3	35.3	81.5	49.4	19.6	3.1	4.7	79.2	17.2	2.60	97.2	7.0	199.7		5.46	1.24	3.51
1574	0	62	1	20221231		0.00	0.5	0.8	0.00	3.8		62	0.189	328	38.0	115.7	15.4	10.7	0.189	177	17.3								417.7		2.68		18.7		81.4	32.4	6.3	1.1	0.6	66.3
1575	1	38	1	20221227		0.05	0.27	1.77	0.22	4.32		168	0.490	342	29.5	86.3	12.9	8.9	0.189	213	17.4							82.60	359.9	3.7		61.3	19.7		21.7	43.4	20.3	3.1	1.3	71.8	22.5			11.0		132.0	4.87	1.19	4.62
1576	0	26	1	20230101		0.03	0.59	2.18	0.14	2.88		124	0.377	329	29.5	89.9	12.9	8.9	0.189	212	17.7							59.50		4.1				30.1							12.9	2.10	130.2	15.0	241.5		5.26
1577	1	29	1	20230104		0.04	0.89	2.73	0.17	3.52		152	0.431	354	31.2	88.1	13.1	10.3	0.189	185	17.8							85.30	265.9	3.7		118.3	17.1		27.6	47.8	8.4	1.4	8.2	76.6	17.7	3.60		11.0		168.0	4.77	1.07	3.05
1578	0	26	1	20230104		0.02	0.42	2.25	0.08	2.68		133	0.387	343	30.0	87.5	13.4	7.2	0.189	263	17.1							54.90	287.1	5.0		45.9	10.8	20.7	11.8	46.6	9.6	1.5	10.9	76.0	9.8	2.20	78.2	14.0	288.4		5.64	0.95	2.88
1579	1	35	1	20230101		0.03	0.21	1.88	0.09	1.94		156	0.470	332	29.4	88.5	13.2	8.0	0.188	236	16.5							100.60		4.3				26.9							21.5	9.50	117.1	6.0	187.4		4.45
1580	0	54	1	20221224	3.19	0.02	0.66	1.40	0.01	1.11	4.18	131	0.382	342	31.2	91.3	12.5	7.7	0.187	242	16.1							74.40		5.0				37.5							51.7	5.10	187.8	11.0	249.4		6.00
1581	1	24	1	20221224		0.05	0.69	2.16	0.28	3.34		154	0.447	345	28.8	83.5	12.3	8.1	0.186	230	17.3							93.60	570.1	4.8		65.9	23.6		30.5	46.9	10.1	1.8	4.2	83.0	17.7			9.0		157.0	5.17	1.13	4.00
1582	1	63	1	20230102	7.67	0.00	1.84	0.15	0.00	5.69	2.81	94	0.274	343	33.4	97.5	16.0	6.4	0.186	289	16.3							82.90		9.3																	23.66
1583	1	29	1	20221223		0.02	0.46	1.34	0.09	2.81		145	0.411	352	29.1	82.7	12.7	7.8	0.185	238	17.2							97.00	457.6	7.2		43.4	40.8		40.4	48.5	20.0	4.0	2.8	82.2	23.0			7.0		134.0	5.26
1584	0	40	1	20230101		0.01	0.51	0.47	0.01	4.56		150	0.444	339	29.8	88.0	12.9	8.4	0.185	219	16.0							74.80	215.7	4.3		51.2	14.0	26.8	14.4	46.9	9.3	2.2	5.1	82.1	21.8		73.1	8.0	180.6		5.56
1585	0	24	1	20221229		0.03	0.46	2.59	0.33	3.25		137	0.405	337	30.9	91.6	12.2	7.7	0.184	238	16.5							72.40	346.3	3.4		55.4	16.7		19.7	44.6	14.3	2.5	1.9	82.2	18.5			7.0		137.0	5.08	1.06	3.45
1586	0	50	1	20230106		0.02	0.5	1.3	0.05	4.2		106	0.321	331	28.0	84.6	14.5	10.1	0.184	183	16.0	12.5	33.4	18.5	3.38	758		126.10	389.2	11.0	3.06	100.1	41.8		456.6	36.0	6.9	1.3	4.3	59.4	23.6	6.00	53.4	10	407.0		5.91	1.99	4.98
1587	1	35	1	20230103		0.02	0.30	2.39	0.16	2.32		142	0.412	344	30.0	87.2	13.1	7.5	0.184	245	16.5							90.80	331.2	3.0		46.1	31.7	26.0	67.8	49.7	13.5	2.0	2.6	81.9	16.3	2.00	105.6	9.0	213.0		5.05	1.30	4.35
1588	1	30	1	20221225		0.06	0.39	1.79	0.44	3.76		153	0.453	338	29.0	85.7	13.6	9.0	0.183	205	17.4							84.10		4.8				22.5							23.5	9.00	84.9	9.0	143.4		4.53
1589	1	30	1	20230103		0.04	0.35	1.73	0.16	2.18		150	0.424	353	30.2	85.6	12.0	8.0	0.183	229	16.6							95.00	340.2	3.7		60.7	21.2		18.0	47.1	17.8	3.5	1.7	80.8	26.2	2.90		11.0		96.0	5.19	1.12	3.18
1590	1	45	1	20230104		0.04	0.47	2.02	0.09	2.69		153	0.433	354	31.5	89.2	13.4	7.8	0.183	235	16.7							108.80	505.1	3.8		72.8	15.6		18.7	42.7	12.0	1.9	3.6	73.1	25.7	2.60		11.0		130.0	5.55	0.92	3.22
1591	0	24	1	20221227		0.02	0.47	0.58	0.00	3.17		134	0.405	329	27.9	84.6	13.4	8.9	0.182	204	16.9							81.10	150.7	4.7		50.8	8.1	16.2	8.7	47.5	7.8	1.5	5.1	80.8	11.5		35.5	5.0	143.4		5.22	1.97	4.18
1592	0	27	1	20230103		0.02	0.47	1.62	0.21	2.65		127	0.371	344	31.7	92.3	11.9	8.2	0.182	222	17.3							66.70	265.5	3.5		59.1	18.4		22.7	46.2	13.4	2.3	4.6	76.9	16.8			9.0		46.0	4.79	1.13	3.10
1593	0	60	1	20230103	6.58	0.04	0.54	1.45	0.09	4.46	3.67	109	0.314	348	29.7	85.4	13.2	8.0	0.181	226	16.8							58.30		2.0																	5.62
1594	0	39	1	20230104	6.44	0.00	0.4	0.9	0.05	5.1	3.77	124	0.372	332	32.8	98.7	12.3	10.0	0.181	182	16.6	13.5	34.0	19.3	5.55	1064		58.30		5.1																	6.76
1595	0	62	1	20221227	5.11	0.02	0.4	1.7	0.07	3.0	4.43	120	0.360	334	27.2	81.4	12.9	8.9	0.180	202	15.6	13.9	37.1	21.2	5.43	784		86.10		2.9				64.0							65.5	5.60	283.5	9	338.2		17.18
1596	0	62	1	20230104																		13.7	30.1	20.4	4.19	974
1597	0	42	1	20230102		0.02	0.36	1.23	0.04	1.29		133	0.397	335	29.8	89.0	13.3	8.0	0.180	225	17.0							66.90	185.7	3.5		64.8	11.8		14.6	43.9	7.9	1.4	1.6	80.7	13.1	2.00		6.0		130.0	5.42
1598	1	44	1	20230102		0.01	0.37	1.87	0.10	1.28		122	0.400	305	20.7	67.8	13.9	8.8	0.178	201	17.2							76.80	246.9	4.7		42.8	17.6		18.3	45.1	13.5	2.2	1.4	74.7	12.6			8.0		101.0	5.42	1.44	4.33
1599	1	60	1	20221229	5.27	0.03	0.77	1.09	0.10	3.29	4.77	148	0.433	341	30.9	90.7	13.5	7.9	0.177	225	16.5	12.4	41.2	17.6	5.45	282		76.60		4.6				39.4							42.2	4.30	168.0	11.0	235.7		7.53
1600	1	28	1	20221229		0.02	0.87	1.06	0.03	4.19		151	0.443	341	30.3	88.9	12.3	8.9	0.177	198	17.4							86.00	406.3	3.3		75.0	33.6	30.5	36.2	47.1	10.4	1.8	1.7	81.3	18.6		131.0	12.0	204.6		5.57	1.05	2.84
1601	0	45	1	20221223		0.01	0.35	1.62	0.21	1.62		131	0.384	341	32.4	95.1	12.5	7.0	0.177	255	16.2							67.70	195.1	2.8		41.0	14.1		16.5	41.6	9.0	1.6	5.5	74.8	12.7	2.60		8.0		114.0	4.80	1.61	3.81
1602	0	25	1	20230105		0.02	0.39	1.35	0.05	2.13		132	0.385	343	29.5	86.0	12.6	7.2	0.176	246	16.4							65.70	238.5	3.2		76.1	17.0	19.2	19.0	48.1	7.9	1.7	2.7	84.7	14.9		95.7	9.0	210.8		5.31
1603	0	24	1	20221229		0.01	0.26	1.79	0.04	3.05		132	0.394	336	26.6	79.4	13.4	7.8	0.175	225	16.7							59.30	260.2	3.1		52.1	9.9		10.2	43.5	10.4	2.0	5.2	74.2	14.8			8.0		124.0	5.39
1604	1	35	1	20221226		0.02	0.48	2.08	0.05	2.17		169	0.497	340	31.8	93.6	13.5	10.1	0.175	173	17.4							71.50		3.7				59.3							14.3	2.00	45.7	9.0	176.0		5.27
1605	1	40	1	20230106
1606	0	28	1	20230101		0.04	0.48	1.91	0.42	3.30		129	0.379	341	31.4	91.9	12.2	8.0	0.175	218	16.1							76.40		4.2				16.8							19.1		107.6	8.0	191.6		5.15
1607	1	28	1	20230101		0.01	1.09	0.71	0.06	4.66		148	0.445	332	29.4	88.8	12.8	8.7	0.175	202	17.2							108.60	533.7	3.4		48.1	16.9	21.7	24.9	47.5	9.8	2.0	3.9	85.1	16.2	3.20	100.6	7.0	150.1		4.80
1608	1	43	1	20230105		0.03	1.94	1.65	0.04	4.94		157	0.458	344	30.4	88.3	13.9	7.8	0.175	225	17.0							95.80	405.9	3.7		63.3	37.2	38.8	144.8	54.8	17.4	3.1	4.6	86.5	15.0	2.00	107.4	8.0	218.8		5.44	1.74	4.02
1609	0	28	1	20221224		0.02	0.60	2.69	0.14	3.10		124	0.355	348	29.1	83.7	13.2	6.9	0.173	250	16.2							60.20	203.9	3.1		53.2	15.4		13.5	40.6	13.5	3.0	1.7	74.7	19.3	2.20		245.0		129.0	4.42
1610	0	28	1	20221228		0.03	1.23	1.26	0.18	4.42		130	0.381	341	31.6	92.6	12.4	8.3	0.173	210	16.2							74.80	306.5	4.7		56.4	31.9	21.9	12.9	48.6	9.8	1.7	2.3	88.3	17.7		100.1	9.0	206.1		4.93	1.48	3.96
1611	1	55	1	20221227		0.01	0.8	1.1	0.01	3.9		145	0.421	345	30.0	86.9	13.0	8.4	0.172	205	15.7	13.5	37.0	16.1	5.38	373		69.20		5.3			20.2	26.7	22.0	35.2	10.1	2.1	4.0	62.3	24.6	3.00	75.9	17	261.5		5.65
1612	0	26	1	20221227		0.03	0.28	2.24	0.22	1.99		133	0.409	326	26.4	81.1	13.6	7.8	0.172	219	17.2							65.20	264.9	3.3		46.7	12.3		12.9	46.4	11.5	2.4	4.7	77.3	17.4			6.0		110.0	5.22
1613	1	26	1	20221229		0.01	0.39	2.98	0.10	2.19		162	0.479	338	28.6	84.7	13.1	7.2	0.171	237	16.7							87.20	324.9	4.3		53.3	22.2		21.5	45.7	14.1	2.9	2.3	81.1	17.9	4.20		7.0		137.0	5.55	1.05	3.94
1614	0	54	1	20221217	9.47	0.00	1.18	0.79	0.00	7.50	4.19	131	0.380	345	31.2	90.6	13.3	9.3	0.170	183	16.7							62.70		3.4				25.2							47.0	7.60	270.5	17.0	238.3		8.51
1615	1	41	1	20221228		0.03	0.39	2.43	0.27	1.44		153	0.466	327	26.7	81.7	13.4	7.9	0.170	215	16.8							81.10	370.4	5.9		62.6	18.4		17.7	47.1	8.8	1.7	3.2	78.0	27.2	7.20		35.0		161.0	4.92	1.26	3.37
1616	1	23	1	20230101		0.02	0.25	1.29	0.04	1.81		149	0.444	336	30.3	90.1	12.7	8.6	0.169	196	16.7							104.60		4.8				21.5							22.0		137.7	8.0	122.4		5.10
1617	1	37	1	20221228		0.05	0.34	2.10	0.22	3.32		151	0.441	342	29.9	87.3	11.8	9.4	0.168	179	18.0							78.10	323.4	5.4		47.4	48.5		33.7	46.6	17.4	2.6	4.7	73.9	14.6	2.40		12.0		160.0	5.44	0.96	4.37
1618	0	37	1	20221231		0.01	0.87	0.62	0.00	6.21		132	0.392	338	29.6	87.8	13.6	7.9	0.167	210	16.2							73.20	265.6	4.2		78.7	24.1	38.2	21.1	45.8	21.5	3.8	3.5	76.1	13.0		50.7	9.0	193.3		6.63
1619	0	25	1	20230101		0.01	0.71	1.23	0.00	3.96		137	0.408	337	29.6	87.9	13.0	7.0	0.166	236	16.6							72.40	332.2	3.6		69.8	21.3	22.1	19.0	49.0	8.3	2.0	1.9	88.6	14.2		105.5	9.0	193.1		5.08
1620	1	32	1	20221227		0.01	0.41	1.95	0.08	2.39		167	0.488	342	30.1	88.0	12.7	7.8	0.165	210	17.0							93.70	356.5	3.9		74.8	14.9		26.4	49.8	18.6	3.8	1.2	76.9	14.3	2.10		6.0		120.0	4.98
1621	1	50	1	20230105	4.47	0.01	0.3	0.8	0.00	3.4	4.66	147	0.410	358	31.5	88.0	12.7	9.2	0.165	180	15.9	12.9	38.4	16.8	5.97	339		145.80		9.9				69.9							317.8	10.00	828.9	15	276.2		6.67
1622	1	59	1	20230105	5.19	0.01	0.89	0.66	0.03	3.61	4.45	136	0.401	340	30.6	90.0	13.7	8.9	0.164	183	17.1	12.8	37.5	17.3	6.19	836								37.1							76.2	5.40	255.9	10.0	270.8
1623	0	30	1	20230106		0.03	0.21	1.46	0.01	2.72		121	0.354	343	32.0	93.4	13.2	8.4	0.164	197	16.8							80.10	264.2	2.8		60.4	9.5	16.2	9.8	46.6	14.1	2.9	3.1	71.8	15.4		65.9	7.0	148.7		4.43
1624	1	52	1	20221229	4.97	0.01	0.59	1.15	0.05	3.17	3.35	106	0.297	357	31.6	88.5	11.8	6.9	0.163	235	15.9	12.9	38.7	17.3	5.15	327		97.10		6.5				20.3							32.4	2.50	116.6	6.0	196.5		8.95
1625	0	39	1	20221226		0.01	0.54	1.40	0.04	3.91		131	0.384	341	31.3	91.9	12.9	8.4	0.162	191	16.6							64.40		3.7				25.5							18.6		73.4	9.0	175.0		5.59
1626	0	26	1	20221231		0.02	0.39	1.84	0.12	2.08		144	0.429	337	29.9	88.7	13.5	7.4	0.162	219	16.3							57.10	326.6	4.7		53.0	13.5	23.4	13.1	48.6	5.5	1.2	3.9	85.4	11.4	2.70	100.6	11.0	200.4		5.75
1627	0	33	1	20230103		0.03	0.20	1.71	0.09	2.30		121	0.350	346	29.2	84.3	12.8	10.3	0.162	157	18.1							73.60	227.0	3.1		58.9	10.4	19.4	19.6	44.4	15.5	2.6	1.2	72.1	16.8	2.20	56.8	7.0	182.0		4.80
1628	1	33	1	20230106		0.02	1.51	0.76	0.03	5.90		136	0.391	348	29.8	85.6	14.1	9.2	0.162	175	16.7							106.50	428.7	3.9		58.1	79.5	56.0	120.6	47.1	11.3	2.5	5.3	74.2	20.4	4.10	89.0	5.0	210.8		5.18	1.27	3.66
1629	0	33	1	20221223		0.03	0.39	1.38	0.19	2.01		114	0.343	333	26.0	78.1	14.9	8.7	0.160	184	17.2							63.50	207.2	4.0		60.4	12.8		21.7	40.0	8.3	1.8	3.9	79.2	17.3	2.50		10.0		119.0	4.55
1630	0	56	1	20230104	5.35	0.03	0.54	2.29	0.24	2.24	3.96	120	0.356	338	30.4	89.9	13.2	8.9	0.160	180	16.3	13.0	37.4	19.5	3.22	237		100.00		4.9				25.7									111.8	16.0	238.2		4.66
1631	1	61	1	20221229	7.34	0.02	0.60	0.48	0.06	6.18	4.16	130	0.376	346	31.2	90.2	13.6	7.6	0.158	209	17.3	13.2	33.5	17.7	5.18	430		88.80		6.2				26.5							29.7	5.40	54.5	14.0	313.6		11.02
1632	0	40	1	20230105		0.01	0.31	1.02	0.02	1.46		139	0.402	345	29.9	86.7	13.0	8.1	0.158	195	16.5							66.40	164.1	3.5		54.0	16.6	27.1	14.2	45.2	7.8	1.4	2.0	78.0	28.6	2.40	93.6	8.0	174.5		5.46	1.22	2.67
1633	0	23	1	20221223		0.03	0.34	1.82	0.15	3.82		126	0.369	342	29.1	85.0	13.5	10.6	0.156	148	17.3							61.90	269.7	4.3		57.5	10.3		10.3	43.3	8.8	1.9	1.1	81.5	12.2	2.10		16.0		123.0	4.71
1634	1	27	1	20221224		0.08	0.60	2.61	0.40	4.27		159	0.451	352	31.3	88.9	12.2	7.8	0.156	202	17.3							92.00	337.1	3.8		46.4	69.7		29.5	42.2	10.8	2.0	1.6	76.6	23.1			12.0		158.0	3.99
1635	1	25	1	20221225		0.02	0.17	1.27	0.05	1.40		151	0.445	340	30.7	90.4	12.1	8.1	0.156	192	17.4							80.90		4.3				21.3							18.3		118.3	9.0	203.2		5.15
1636	0	30	1	20221228	4.15	0.01	0.4	1.7	0.01	2.0	4.73	156	0.446	348	32.9	94.5	12.3	10.3	0.155	150	16.4	12.4	38.9	17.3	2.99	219		73.30		3.1																	6.08
1637	0	27	1	20221226		0.04	0.36	1.74	0.16	2.83		123	0.367	334	26.8	80.1	12.0	8.5	0.155	182	17.4							62.60		4.0				17.7							13.4		41.9	9.0	162.0		4.82
1638	0	26	1	20221229		0.02	0.29	1.52	0.04	1.36		143	0.425	337	30.3	89.9	12.8	8.0	0.155	192	16.7							74.20	283.7	3.3		45.9	17.0		19.4	45.4	10.4	2.2	4.6	80.1	19.3	3.60		10.0		149.0	4.90
1639	0	34	1	20230103		0.03	0.61	1.63	0.01	1.76		139	0.393	354	30.0	84.9	13.5	8.4	0.154	184	17.5							79.80	311.9	4.0		64.2	19.6	30.3	14.3	45.9	8.9	1.6	2.1	82.1	21.0		91.4	10.0	198.9		4.85	1.23	3.19
1640	1	32	1	20230102		0.03	0.59	2.70	0.49	2.69		160	0.462	346	32.3	93.4	11.6	7.9	0.153	195	16.4							89.70	344.5	7.3		84.6	15.9		19.7	39.4	14.0	2.6	4.5	66.3	23.2	2.10		14.0		126.0	4.06	0.91	2.75
1641	0	34	1	20230103	3.79	0.01	0.2	1.7	0.04	1.9	4.40	134	0.395	340	30.5	89.8	11.5	10.8	0.153	142	16.4							67.50		4.6				15.3							9.1	1.60	41.7	9	195.0		6.03
1642	1	23	1	20221228		0.02	0.62	0.98	0.02	3.40		152	0.454	334	30.3	90.7	12.8	9.2	0.152	165	16.5							115.70	449.4	6.1		52.1	11.2	24.4	23.8	47.7	9.0	2.0	1.6	80.4	21.1	2.50	185.9	12.0	157.2		4.96
1643	0	24	1	20221227		0.04	0.44	2.04	0.17	3.42		141	0.422	333	29.6	88.8	13.4	7.4	0.150	202	16.8							66.50		4.1				22.2							19.3	3.00	217.8	11.0	211.7		5.34
1644	0	24	1	20221231		0.02	0.30	1.53	0.04	2.24		124	0.377	330	27.8	84.4	13.3	9.0	0.148	164	17.1							65.20	159.4	4.8		52.5	8.5	16.0	11.0	44.2	5.9	1.3	1.4	74.9	12.5		31.2	7.0	161.1		4.70	1.65	3.85
1645	0	33	1	20221227		0.02	0.33	1.85	0.11	2.02		132	0.400	330	27.0	81.9	13.5	8.7	0.148	170	17.9							61.10	268.5	3.5		45.5	17.8		36.8	42.9	10.4	2.0	40.2	77.4	13.8			8.0		133.0	5.54
1646	1	52	1	20230104
1647	1	26	1	20221222		0.02	0.42	0.99	0.19	2.62		162	0.483	335	28.0	83.5	13.7	8.5	0.147	174	17.4							95.10		4.7				24.7							16.9	7.40	85.9	6.0	241.5		3.67
1648	1	54	1	20230102
1649	1	36	1	20230101		0.02	0.73	2.38	0.04	4.36		142	0.430	331	27.1	82.1	12.8	7.9	0.147	187	17.3							78.00		3.2				17.3							17.3		89.5	6.0	205.8		5.44
1650	0	27	1	20230104		0.03	0.43	1.14	0.03	2.91		153	0.435	352	29.7	84.2	13.2	9.4	0.146	156	17.1							63.20	264.7	3.2		72.5	8.0	16.1	17.7	46.0	11.6	2.0	1.4	81.7	7.7		39.1	9.0	189.7		4.92
1651	0	33	1	20221226		0.01	0.18	1.25	0.17	0.85		138	0.396	348	30.9	88.9	12.2	9.5	0.145	154	17.7							50.90		2.8				22.0							13.1	2.00	70.8	11.0	203.2		5.03
1652	0	54	1	20230105	4.75	0.01	0.4	1.1	0.01	3.3	4.59	147	0.425	345	31.9	92.7	12.1	8.0	0.145	181	15.5	13.9	35.8	17.8	4.44	547		68.10	259.8	3.3	2.23		7.6	16.7	15.6	41.7	13.0	2.5	6.5	84.2	12.8	2.30	23.7	6	152.0		5.72	0.99	3.48
1653	1	26	1	20230103		0.04	0.74	1.32	0.12	2.77		157	0.456	344	28.8	83.9	13.0	8.4	0.145	174	17.4							106.70	418.4	4.6		85.4	36.8	32.0	29.0	46.7	12.3	2.4	2.3	76.6	22.8	3.60	125.8	10.0	243.0		4.98	1.53	3.54
1654	0	37	1	20230104		0.01	0.88	0.56	0.01	2.93		141	0.409	346	31.5	91.1	13.7	8.5	0.145	171	17.1							81.20	319.2	3.6		84.4	31.3	36.2	12.9	47.6	7.2	1.2	0.5	81.4	11.3		59.9	7.0	167.2		5.21	2.26	4.66
1655	0	27	1	20221231		0.02	0.71	1.05	0.00	2.61		164	0.475	344	29.5	85.8	13.4	10.1	0.143	142	17.3							74.00	411.7	4.8		83.7	8.1	18.3	15.4	47.4	8.5	1.8	5.2	88.5	9.4		42.2	10.0	172.4		4.28
1656	1	24	1	20230102		0.04	0.57	2.41	0.10	3.95		164	0.482	340	28.4	83.7	12.4	8.2	0.142	173	17.7							90.30	383.9	4.0		95.4	22.7		38.8	45.8	10.1	1.6	3.3	78.6	15.8	3.30		9.0		153.0	5.17	0.86	2.84
1657	0	31	1	20230104		0.01	0.24	1.54	0.04	2.19		128	0.361	354	30.6	86.5	12.6	7.6	0.142	186	17.2							71.50	257.8	5.0		38.8	6.4		12.3	44.6	14.3	2.6	2.0	75.4	12.7			8.0		117.0	5.70
1658	0	54	1	20230103	5.53	0.00	0.1	0.7	0.00	4.7	3.56	110	0.328	335	30.8	92.1	13.5	9.2	0.141	152	16.2
1659	0	58	1	20221227	5.71	0.01	0.4	1.2	0.00	4.1	4.03	127	0.361	353	31.6	89.5	12.4	8.8	0.140	159	16.0	13.3	37.7	16.8	5.37	548		71.00		4.2				24.5							33.0	5.20	174.6	10	188.6		8.20
1660	0	26	1	20221225		0.02	0.32	1.40	0.20	2.41		123	0.373	330	26.2	79.4	13.2	9.6	0.140	145	18.5							69.10		3.1				16.4							13.6		56.3	7.0	196.1		4.67
1661	0	29	1	20221223		0.02	0.34	1.83	0.10	3.55		111	0.318	349	31.8	91.0	12.8	7.6	0.140	184	16.5							66.00	230.7	2.6		37.1	21.5		10.8	40.3	8.0	2.0	5.1	76.3	13.8			7.0		110.0	4.86
1662	0	34	1	20221226		0.02	0.22	1.51	0.10	2.25		133	0.390	341	29.8	87.6	12.2	8.4	0.140	167	17.5							68.80		4.6				16.7							14.4		55.4	7.0	173.4		5.06
1663	0	24	1	20221229		0.01	0.46	0.50	0.02	2.13		138	0.411	336	30.9	91.9	13.0	9.4	0.140	149	17.0							61.70	264.8	2.5		48.9	8.4	16.1	9.4	45.1	9.8	1.8	1.7	76.6	11.0		64.8	9.0	144.6		5.12
1664	1	39	1	20230105		0.01	0.39	1.65	0.05	2.75		146	0.425	342	30.4	88.8	12.5	7.9	0.140	176	18.3							85.50	383.6	5.0		63.8	10.6		17.6	42.3	9.1	1.4	3.0	74.3	20.6			9.0		122.0	5.76	0.90	3.33
1665	1	55	1	20230104	3.17	0.00	0.2	0.4	0.00	2.7	3.36	104	0.304	344	31.1	90.4	13.4	8.6	0.140	163	15.9												15.9	29.9	12.3	30.1	9.5	2.4	4.1	48.4
1666	1	30	1	20230103		0.01	0.36	1.58	0.05	1.30		155	0.444	349	32.3	92.8	11.9	7.7	0.140	183	16.6							90.20	336.5	2.9		45.6	15.6	25.8	19.2	48.9	10.3	1.9	5.1	81.1	31.3		154.1	9.0	184.0		5.46	1.33	3.40
1667	1	53	1	20221231	6.05	0.02	0.48	1.17	0.05	4.33	4.92	145	0.429	338	29.5	87.2	11.9	6.6	0.139	211	16.6
1668	1	37	1	20221225		0.01	0.26	1.61	0.04	1.84		150	0.441	340	31.1	91.7	12.5	12.0	0.139	115	18.7							97.80		4.5				19.1							14.7		85.2	5.0	175.1		5.22
1669	1	56	1	20221229	7.91	0.00	0.3	0.4	0.00	7.2	4.00	120	0.328	367	30.1	82.1	13.1	9.2	0.138	150	16.1	13.0	36.0	20.5	5.81	2980		986.30		23.6				46.9							1220.7	64.60	389.5	10	502.0		9.75
1670	1	51	1	20221230	3.06	0.00	0.4	0.8	0.06	1.8	4.25	117	0.348	337	27.5	81.8	13.6	9.6	0.138	143	16.3
1671	0	24	1	20221226		0.01	0.28	1.70	0.04	1.44		126	0.377	335	29.5	87.9	12.0	8.0	0.138	173	16.8							64.40		2.9				20.5							25.5		167.5	11.0	173.3		5.00
1672	0	40	1	20221230		0.02	0.38	1.28	0.06	1.42		139	0.421	330	28.0	85.0	12.5	8.2	0.138	168	16.3							60.70	214.6	2.4		52.4	32.1	37.3	24.0	44.1	10.4	1.9	1.5	77.7	23.0	2.20	173.7	14.0	225.1		4.84
1673	1	36	1	20230106		0.02	0.6	1.3	0.03	2.8		135	0.390	346	27.5	79.3	12.8	10.5	0.138	131	15.9	13.0	44.0	17.1	2.81	183		101.10		5.1			8.7		21.7	39.6	17.5	3.8	1.2	61.2							5.03
1674	1	28	1	20230105		0.02	0.54	1.55	0.16	1.38		142	0.408	347	29.6	85.4	12.7	8.8	0.138	156	17.7							98.60	413.4	4.1		46.4	15.1	21.8	27.4	46.7	12.2	2.5	1.8	82.3	17.5	2.60	90.8	13.0	183.9		5.54
1675	1	25	1	20230106		0.03	0.42	1.84	0.09	3.44		151	0.430	352	31.7	90.1	12.7	7.2	0.138	194	16.0							86.50	293.3	6.2		55.5	20.7	20.8	15.2	51.1	9.3	2.0	6.7	77.9	14.2	2.50	76.5	10.0	143.9		5.25
1676	1	54	1	20230105	1.93	0.00	0.1	0.2	0.00	1.7	6.22	129	0.380	339	20.7	61.1	16.4	9.0	0.137	146	14.4	14.1	48.1	17.4	3.29	345		257.30		15.8				21.2							89.0	9.90	47.9	9	188.5		24.28
1677	1	38	1	20221229		0.01	0.4	0.7	0.02	3.6		127	0.367	346	29.6	85.5	12.6	9.7	0.136	140	15.9	14.4	43.3	19.5	4.59	423		70.90		2.8	1.86		20.5	29.2	14.6	34.2	10.3	2.4	4.1	65.7	29.4	3.00	355.6	11	177.7		5.59
1678	1	20	1	20221229		0.04	1.47	1.10	0.06	6.13		142	0.415	341	28.8	84.5	12.9	6.9	0.136	196	16.5							92.00	509.2	4.3		70.3	17.3	32.9	31.3	47.3	9.8	2.0	3.5	84.1	18.0	5.40	110.8	11.0	183.5		5.67
1679	1	35	1	20221228		0.03	0.49	1.31	0.12	3.39		144	0.450	319	27.7	87.0	13.3	7.4	0.136	183	16.5							101.50	442.8	4.1		58.5	41.4	33.0	41.7	49.2	12.0	2.1	1.3	84.4	37.4	10.90	145.8	14.0	216.0		4.71
1680	0	24	1	20230102		0.02	0.32	1.40	0.04	0.85		145	0.429	338	30.6	90.6	13.0	9.3	0.135	145	17.1							66.90	291.6	2.7		47.7	9.2	20.2	10.6	44.9	5.4	0.7	1.8	76.7	11.7		82.0	10.0	165.9		5.59
1681	1	34	1	20230105		0.01	0.48	1.52	0.02	1.61		145	0.424	342	28.7	83.8	14.2	7.7	0.134	174	16.2							102.80	318.8	5.2		39.4	62.8	50.6	48.9	50.4	6.5	1.2	1.7	86.6	14.6		110.7	9.0	205.1		5.72
1682	0	39	1	20230102	8.46	0.00	0.2	0.5	0.01	7.8	3.72	124	0.364	339	33.2	97.8	12.6	11.0	0.132	121	17.3	11.9	22.5	15.5	2.65	1097		48.30		5.1				25.1							32.7	3.70	28.7	12	357.3		8.39
1683	1	65	1	20230104	2.68	0.01	0.2	0.5	0.09	1.9	4.26	130	0.395	329	30.5	92.7	14.3	8.6	0.131	153	16.2							47.40		4.7				10.0							10.9	5.80	13.4	6	128.2		5.99
1684	1	53	1	20230102		0.00	0.9	1.1	0.00	3.9		134	0.394	340	28.7	84.4	13.2	10.2	0.130	128	16.5							71.00		5.7	1.82		21.2	34.6	272.4	32.1	13.3	3.2	17.0	69.3	16.5	3.20	56.6	17	220.7		7.83
1685	1	20	1	20230102		0.05	0.47	1.88	0.05	1.85		160	0.466	344	28.5	82.8	12.9	7.0	0.130	186	16.7							85.40	484.3	5.1		56.7	10.0	27.1	28.7	46.9	10.3	1.9	4.8	87.8	28.9	2.70	120.1	11.0	186.9		5.45	0.95	3.05
1686	1	25	1	20230103		0.03	0.39	2.05	0.10	1.74		154	0.443	347	29.4	84.7	12.6	8.3	0.129	156	16.9							101.90	417.7	4.5		60.9	18.8		25.7	47.1	12.5	2.2	5.6	76.6	36.6	2.50		5.0		122.0	4.88	0.61	2.05
1687	0	28	1	20221224		0.01	0.15	1.28	0.07	1.09		139	0.403	346	30.5	88.1	12.0	9.6	0.128	134	17.1							66.90	329.3	3.7		40.4	7.2		12.6	43.4	9.1	2.0	1.0	75.0	15.3			9.0		111.0	4.54
1688	0	64	1	20230103																								70.50		3.9			39.8		195.4	30.5	9.1	2.4	10.9	71.0	21.0	6.40	26.5	18	299.1		5.21
1689	1	55	1	20230106	2.03	0.00	0.1	0.3	0.00	1.7	3.22	99	0.293	340	30.9	90.9	13.5	8.8	0.121	138	15.9							73.10		9.6																	10.34
1690	1	43	1	20221228		0.02	0.37	1.93	0.08	2.95		159	0.461	345	29.4	85.0	12.6	7.2	0.119	166	17.0							91.20	457.7	4.0		87.4	14.7		18.2	47.7	9.7	1.8	2.2	79.5	25.1	2.30		10.0		183.0	5.36	1.09	3.77
1691	1	65	1	20230102		0.01	0.3	0.6	0.17	1.2		133	0.404	329	30.5	92.7	14.5	8.9	0.119	134	16.1							53.00		2.8			9.3	12.2	15.0	30.1	11.0	2.8	1.5	66.7	13.0	5.00	14.3	8	128.5		4.28
1692	0	65	1	20230104	4.58	0.01	0.47	1.03	0.01	3.05	2.86	83	0.250	332	29.0	87.3	15.7	8.7	0.117	134	17.7	15.1	41.2	20.1	6.22	841
1693	0	32	1	20221228		0.01	0.29	1.24	0.02	0.88		124	0.359	346	30.3	87.5	11.8	9.1	0.115	126	17.4							50.50	173.4	1.5		35.3	9.6		13.7	42.7	14.6	3.7	1.9	77.6	8.2			6.0		113.0	5.09
1694	0	54	1	20230101	2.29	0.00	0.3	0.5	0.00	1.5	3.54	111	0.319	348	31.3	90.0	13.1	9.3	0.114	123	16.0	13.5	40.8	18.5	3.23	613		64.60		2.9																	13.41
1695	1	32	1	20221227		0.02	0.44	1.22	0.14	2.94		156	0.465	336	28.0	83.2	12.7	6.7	0.112	166	16.1							113.00	284.4	5.1		61.7	18.6	23.3	13.2	42.4	13.4	2.7	1.7	77.4	33.1	3.20	213.7	7.0	200.0		8.28
1696	1	60	1	20230106		0.00	0.1	0.6	0.03	2.3	2.66	81	0.245	330	30.4	92.0	13.6	12.2	0.110	90	16.8	13.8	46.6	16.4	4.61	3323		108.80	371.5	6.7	6.54	55.3	8.9		12.4	27.6	16.8	5.3	2.8	45.6	23.2	79.10	35.5	9	302.5		3.85
1697	0	54	1	20221230	1.87	0.00	0.2	0.5	0.00	1.2	3.74	116	0.336	346	31.1	89.7	13.3	9.2	0.109	118	16.0	12.7	41.3	18.8	3.43	970		73.40		3.2				54.5							16.0	7.00	79.2	8	266.2		8.88
1698	1	64	1	20230106	7.35	0.00	0.1	0.5	0.00	6.8	4.57	124	0.363	342	27.2	79.4	14.1	9.3	0.106	113	16.3							117.20		11.1																	13.96
1699	1	51	1	20221227	2.80	0.00	0.6	0.6	0.01	1.6	4.51	125	0.365	342	27.7	81.0	13.7	10.0	0.105	105	16.4	13.9	41.5	19.6	4.24	471		99.00		6.5				32.6							35.4	6.00	143.7	9	256.6		6.05
1700	1	64	1	20230103	10.72	0.00	0.7	0.7	0.04	9.3	3.52	111	0.326	339	31.4	92.7	12.3	10.1	0.105	104	17.1	13.3	35.1	16.4	4.50	1772								33.5							44.0	4.90	81.5	17	251.7
1701	1	54	1	20221230	2.10	0.00	0.10	0.63	0.00	1.36	5.17	154	0.450	342	29.8	87.0	12.5	8.6	0.102	119	17.8	12.7	39.7	17.7	4.98	602		84.10		6.1				36.1							21.1	4.40	43.4	12.0	323.4		11.35
1702	1	33	1	20230104		0.01	0.50	1.72	0.04	1.15		149	0.432	344	29.7	86.4	12.4	8.5	0.101	119	17.3							85.30	271.5	5.8		58.2	18.1	27.0	34.1	48.6	9.3	1.8	1.9	79.8	29.5		65.5	7.0	204.0		4.96	1.09	3.83
1703	1	34	1	20221228		0.01	0.31	1.97	0.04	2.22		163	0.479	340	28.9	85.1	12.7	8.3	0.099	119	18.6							92.00	311.7	4.5		93.2	16.2		29.4	45.0	13.2	2.2	1.4	75.9	24.7			11.0		128.0	5.15	0.86	3.16
1704	1	60	1	20221228		0.01	0.2	1.1	0.00	3.7		137	0.381	358	31.4	87.8	12.4	10.8	0.096	89	15.6							114.90		8.9			22.5	59.8	41.6	36.9	11.9	3.0	4.4	63.7	165.3	17.50	1152.4	15	240.6		3.97	0.48	1.39
1705	0	39	1	20230103	4.42	0.00	0.3	1.3	0.01	2.8	3.10	101	0.307	328	32.5	99.3	18.1	9.9	0.095	95	16.5							122.80		5.7			64.7	37.2	331.9	36.6	6.6	1.3	17.6	68.5	25.8	4.80	46.7	14	412.1		4.73
1706	0	28	1	20221223		0.01	0.23	0.83	0.04	1.15		127	0.373	341	28.8	84.5	13.1	9.0	0.092	102	17.7							66.00	223.5	3.8		44.1	6.1		7.6	41.5	10.6	2.4	1.9	75.6	18.8			12.0		121.0	5.13
1707	0	37	1	20221229		0.01	0.56	0.90	0.02	7.67		103	0.300	343	30.3	88.3	12.4	10.2	0.090	89	18.0										2.44		37.9		13.1	33.4	8.7	1.8	2.4	62.1
1708	1	64	1	20230105	9.04	0.00	0.1	0.6	0.00	8.3	4.84	132	0.382	345	27.3	79.1	14.1	9.1	0.087	96	16.1							113.80		10.5																	14.46
1709	1	53	1	20221230	3.45	0.01	0.6	1.4	0.01	1.5	5.05	147	0.429	343	29.1	85.0	13.3	10.2	0.086	84	16.1	13.5	44.9	19.9	4.90	611		84.90		3.2				64.8							46.0	5.60	148.2	17	303.2		6.35
1710	0	64	1	20221230	6.07	0.01	0.5	0.5	0.00	5.0	2.34	86	0.244	352	36.6	103.9	12.1	10.4	0.073	70	17.7
1711	1	46	1	20221229		0.02	0.44	0.49	0.02	2.83		139	0.404	345	29.6	86.0	12.5	7.0	0.069	97	16.4	13.2	41.3	18.0	4.74	485		128.30		4.8				38.5							100.0	11.60	336.1	11.0	278.9		8.78
1712	0	64	1	20221228	1.67	0.01	0.2	0.4	0.01	1.0	2.44	88	0.253	347	36.0	103.8	12.4	10.3	0.064	62	17.8	13.2	35.9	17.2	6.26	652		86.70		2.6				34.4							38.5	7.50	113.7	16	298.9		7.21
1713	1	65	1	20230103	8.82	0.00	0.2	7.1	0.00	1.5	2.51	76	0.229	331	30.2	91.2	17.2	9.0	0.063	70	15.9							74.10		5.4			15.4	9.9	18.5	30.7	13.0	2.8	5.4	59.7							6.86
1714	1	65	1	20230101	5.42	0.01	0.1	4.7	0.01	0.6	2.46	75	0.224	335	30.5	90.9	17.3	9.3	0.058	62	16.2
1715	1	63	1	20230105		0.00	0.2	0.6	0.00	1.1	4.17	117	0.335	351	28.2	80.3	13.8	10.1	0.052	51	15.3
1716	0	64	1	20221229		0.00	0.1	0.3	0.00	0.9		73	0.208	348	36.0	103.5	11.8	9.6	0.047	49	17.0												28.7		163.0	37.4	13.5	4.0	7.8	78.6
1717	1	63	1	20230104		0.01	0.1	0.6	0.00	0.8		118	0.348	339	28.0	82.5	13.7	9.7	0.047	59	15.6	13.3	41.0	18.9	5.50	2512		190.10	270.2	13.4	7.61	68.7	22.2		66.2	31.9	14.6	3.3	6.8	60.0	41.3	13.70	78.6	68	490.8		9.54	0.95	3.03
1718	1	65	1	20221230	6.37	0.00	0.3	4.8	0.01	1.4	2.64	81	0.238	339	30.6	90.2	17.5	8.9	0.042	47	15.5	14.6	41.2	17.8	6.27	422		99.00		5.4				15.9							42.3	4.30	104.3	6	247.5		6.27
1719	1	21	1	20221227																									409.1			65.1	29.1	27.4	32.7	49.0	6.7	1.3	2.5	80.8			209.9		231.3	152.0		0.88	2.14
1720	1	56	1	20221230	2.00						5.00																				78.47		9.5		109.5	23.0	11.3	2.8	2.2	57.3								0.88	2.91
1721	1	56	1	20221231	47.00						38.00																	976.20		25.4																	8.78
1722	1	61	1	20221230																											2.26		31.7		28.0	31.2	22.5	5.6	1.4	57.1
1723	0	61	1	20221218
1724	0	50	1	20221229
1725	0	29	1	20221224
1726	0	60	1	20221231							2.00																				2.02		45.7		31.9	34.9	10.3	2.0	2.1	64.8
1727	1	65	1	20221231
1728	1	65	1	20221231																													12.8	14.7	18.4	30.2	16.6	4.0	3.7	55.2								0.87	2.05
1729	0	60	1	20221231																						591
1730	0	58	1	20221228																													17.1		17.4	37.4	16.2	2.7	2.3	65.6
1731	0	58	1	20221229
1732	0	58	1	20221230
1733	0	60	1	20221219																													30.2		52.2	41.4	8.0	1.0	5.0	70.8
1734	1	57	1	20221231
1735	1	64	1	20221223
1736	1	64	1	20221227
1737	0	33	1	20221226
1738	0	33	1	20221231																														19.2							12.7	2.10	75.1	8.0	157.1
1739	0	47	1	20221228
1740	0	47	1	20221230
1741	1	48	1	20221229																											2.78		3.1	17.4	20.1	35.7	15.4	3.4	2.5	88.7
1742	1	48	1	20221230
1743	0	54	1	20221214
1744	0	54	1	20221215																								76.40		6.1	3.26			28.1							63.4	6.30	218.9	16.0	307.5		9.95
1745	0	54	1	20221216
1746	0	54	1	20221218
1747	0	54	1	20221219
1748	0	54	1	20221223
1749	0	54	1	20221226
1750	0	54	1	20221227
1751	0	54	1	20221228
1752	1	64	1	20221219																													16.3		27.8	35.9	8.7	1.3	4.6	61.2
1753	0	59	1	20221223
1754	0	59	1	20221224
1755	1	55	1	20221228
1756	1	55	1	20221230
1757	0	36	1	20221228																													19.4		23.8	37.0	17.0	3.8	0.7	71.0
1758	0	36	1	20221229
1759	0	36	1	20221230	6.00						4.00
1760	0	36	1	20221231
1761	1	54	1	20221231																													29.9		63.6	34.4	12.2	2.8	1.5	64.4
1762	1	51	1	20221229
1763	1	51	1	20221228	4.00						6.00																						15.4		66.9	33.8	10.9	2.8	1.5	65.1								0.59	2.07
1764	1	60	1	20221229
1765	1	63	1	20221230																								69.00		3.6																	10.16
1766	0	63	1	20221230																								67.80		4.4																	7.17
1767	0	33	1	20221229
1768	0	33	1	20221230
1769	1	45	1	20221229
1770	1	45	1	20221230
1771	1	45	1	20221231	5.00						0.00
1772	1	24	1	20221228
1773	1	24	1	20221229
1774	1	24	1	20221230																													51.9		84.8	42.0	11.8	2.0	2.6	70.9
1775	1	53	1	20221231																											2.45		22.9		329.1	35.1	11.6	3.2	4.9	68.7								1.25	3.93
1776	0	37	1	20221230
1777	0	47	1	20221231
1778	1	64	1	20221229																													19.1		91.9	30.3	18.6	7.6	6.8	57.0
1779	1	64	1	20221230							1.00
1780	1	38	1	20221230
1781	1	46	1	20221230																													25.4		55.8	36.9	9.8	2.0	3.4	65.0
1782	1	46	1	20221231
1783	1	61	1	20221231
1784	1	57	1	20221230																													13.5		31.0	35.9	11.0	2.0	2.2	72.7
1785	1	52	1	20221230																											2.35		20.0		40.1	39.3	16.4	3.7	14.3	71.5
1786	1	65	1	20221228																													35.5	46.9	110.4	36.3	15.7	5.5	11.6	67.4	82.0	1296.10	66.5	11	540.4
1787	0	54	1	20221231
1788	1	56	1	20221231																									341.9
1789	1	59	1	20221231																													170.7	89.9	199.2	32.7	10.2	2.5	2.2	63.9	11.3	3.10	23.8	7	330.3
1790	0	59	1	20221231																											1.96
1791	0	54	1	20221226																								65.20		3.7			21.7		14.1	31.9	4.8	1.5	3.1	58.8							4.87
1792	0	62	1	20221228																											2.87		57.6		155.0	33.7	22.0	8.9	5.4	67.5								0.69	2.76
1793	1	59	1	20221231	2.00						1.00																	92.50		11.4																	17.75
1794	0	54	1	20221231																						1397
1795	1	40	1	20221226																									390.4			51.4	26.5	24.4	17.9	46.1	14.1	2.6	3.6	76.9			76.9		201.7	130.0		0.93	3.52
1796	0	62	1	20221230
1797	1	28	1	20221230
1798	1	28	1	20221231
1799	0	28	1	20221230
1800	0	28	1	20221231
1801	1	36	1	20221226																									319.0			61.4	20.7	20.6	26.3	46.0	24.8	4.5	4.6	75.1			86.2		187.5	123.0		0.95	3.24
1802	1	20	1	20221231
1803	1	20	1	20221230
1804	0	26	1	20221226																									190.9			60.6	8.9	14.2	11.4	45.1	8.1	1.6	3.9	75.1			40.9		188.2	129.0		0.86	2.68
1805	0	24	1	20221227																									227.7			37.9	11.9	21.6	12.6	48.7	8.4	1.3	2.3	84.6			172.4		191.7	135.0		1.02	2.53
1806	0	39	1	20221227																									237.0			38.8	30.5	29.4	20.7	45.1	10.4	2.1	1.0	86.4			74.5		231.5	178.0		1.15	2.75
1807	0	46	1	20221227																									247.6			70.8	24.2	21.7	27.4	44.8	6.3	1.0	4.1	77.3			44.8		214.9	146.0		1.30	4.63
1808	0	26	1	20221226																									283.7			41.6	9.1	16.7	12.3	45.0	9.2	1.7	6.8	80.2			55.8		191.6	144.0		1.61	3.03
1809	1	60	1	20221230																											1.96		29.9		30.3	35.5	14.6	2.9	5.7	60.0
1810	0	23	1	20221226
1811	0	36	1	20221226
1812	0	28	1	20221227
1813	0	26	1	20221226
1814	0	24	1	20221228
1815	0	24	1	20221229
1816	0	24	1	20221230
1817	1	27	1	20221226																									390.6			65.5	42.5	23.4	54.1	47.6	13.4	2.5	1.5	80.6			106.2		228.9	151.0		0.98	3.96
1818	0	24	1	20221226
1819	1	26	1	20221227																									514.8			83.8	27.2	27.3	30.4	50.2	13.7	2.5	4.1	82.7			91.2		333.8	215.0		1.10	4.05
1820	1	26	1	20221225
1821	1	26	1	20221227																									341.9			85.9	20.8	24.4	40.6	45.0	8.8	2.0	7.3	83.3			220.1		342.5	216.0		1.14	2.88
1822	0	23	1	20221225
1823	0	23	1	20221227																									343.8			59.5	15.2	22.7	9.2	43.5	10.9	2.2	6.7	76.7			70.0		341.0	215.0		1.18	2.48
1824	1	33	1	20221226
1825	0	23	1	20221226
1826	0	32	1	20221226
1827	0	30	1	20221226
1828	0	59	1	20221226
1829	1	29	1	20221226
1830	1	32	1	20221226																									448.5			94.5	93.4	42.5	70.1	45.7	16.0	3.5	3.5	79.4			131.3		234.5	157.0		1.16	2.94
1831	1	25	1	20221226																									284.8			51.8	14.5	21.6	20.0	49.9	26.4	4.6	1.0	73.2			121.4		202.8	158.0		1.02	2.68
1832	0	24	1	20221226																									333.3			56.8	16.4	20.2	17.4	45.7	9.8	1.7	2.9	83.1			81.9		248.8	162.0		1.46	2.93
1833	0	33	1	20221226																									222.7			41.5	17.0	18.2	11.8	38.7	5.3	1.0	15.9	72.3			45.1		270.1	178.0		1.08	2.90
1834	0	26	1	20221226																									247.9			51.4	16.7	17.0	15.9	43.2	10.3	1.9	1.6	82.8			85.7		207.7	142.0		1.33	2.83
1835	1	37	1	20221226																									459.7			42.9	11.7	19.5	12.4	47.0	11.4	2.2	2.7	79.2			87.0		198.8	135.0		0.91	2.38
1836	1	30	1	20221226																									314.3			48.0	28.3	25.0	23.0	44.3	11.5	1.9	0.9	74.6			89.8		194.7	129.0		1.07	3.91
1837	0	33	1	20221227																									178.3			57.8	17.8	25.4	29.1	47.5	20.7	3.9	4.0	80.3			65.3		238.2	174.0		1.30	2.95
1838	0	35	1	20221227																									274.4			67.0	20.2	16.7	37.5	46.4	6.6	1.3	2.0	83.7			67.1		209.3	127.0		1.76	2.63
1839	0	39	1	20221227																									272.5			55.3	27.1	21.3	19.5	43.8	8.9	1.4	6.3	79.4			81.6		215.2	141.0		0.94	2.97
1840	0	34	1	20221227																									256.6			38.2	11.2	19.1	16.9	47.6	11.4	2.6	3.5	78.7			49.4		206.5	137.0		1.13	3.03
1841	0	27	1	20221227																									247.8			42.8	12.8	18.8	11.1	48.4	13.7	2.7	1.9	83.0			35.3		185.3	126.0		1.33	2.79
1842	1	35	1	20221227																									310.1			108.4	95.2	61.8	41.4	50.8	7.9	1.5	2.9	78.2			40.8		199.7	124.0		1.00	3.75
1843	1	38	1	20221227																									532.1			95.1	60.4	37.4	76.2	47.8	6.8	1.3	2.0	84.6			115.7		288.9	195.0		0.98	3.37
1844	0	22	1	20221227																									260.2			53.3	11.9		13.4	50.5	8.2	1.8	7.8	89.8				9.0				1.10	3.47
1845	0	24	1	20221228																									208.9			55.9	14.1	21.1	11.5	44.8	5.7	1.0	1.9	79.4			212.6		255.8	152.0		1.55	3.76
1846	0	23	1	20221229																									291.6			72.6	11.9	23.2	16.0	50.1	9.2	2.0	5.7	86.7			72.5		236.3	148.0		1.27	2.82
1847	0	22	1	20221229																									321.5			51.8	10.6	21.2	17.5	39.4	8.2	1.7	2.4	71.9			49.5		242.8	154.0		1.11	2.61
1848	1	32	1	20221228
1849	0	21	1	20221228
1850	0	28	1	20221230
1851	0	28	1	20221231
1852	1	23	1	20221230
1853	1	23	1	20221231
1854	1	35	1	20221229
1855	1	35	1	20221230
1856	1	35	1	20221231
1857	0	24	1	20221230
1858	0	24	1	20221231
1859	0	53	1	20221230
1860	0	38	1	20221226																									200.5			31.6	13.9	18.1	23.1	42.0	15.4	2.9	1.9	77.3			170.0		237.6	150.0		1.66	3.96
1861	0	54	1	20230105
1862	1	56	1	20230105																		13.4	35.1	18.2	4.45	2304								12.1							184.1	22.20	58.4	6	239.8
1863	1	56	1	20230106
1864	0	50	1	20230104
1865	1	40	1	20230105
1866	1	65	1	20230101
1867	1	65	1	20230103
1868	1	65	1	20230104
1869	1	64	1	20230104
1870	1	59	1	20230106																							1.12	85.90	275.1	5.1	2.75		23.9	33.9	24.1	37.3	12.5	3.0	1.7	63.8			173.5	11.0	288.8	183.0	8.25	1.11	2.58
1871	0	55	1	20230104	9.00						2.00																				2.11		10.3	24.5	24.9	34.2	8.2	1.0	6.6	73.2								1.16	3.98
1872	0	55	1	20230105
1873	0	55	1	20230106
1874	1	44	1	20230105
1875	1	65	1	20230102
1876	1	65	1	20230104
1877	1	65	1	20230105
1878	1	65	1	20230105
1879	1	56	1	20230105
1880	1	56	1	20230106
1881	1	60	1	20230102							70.00																						20.7		95.0	35.8	16.0	3.1	3.7	66.4
1882	1	60	1	20230103
1883	0	59	1	20230104																													17.7	18.6	21.7	34.5	6.8	1.1	5.8	60.0								1.44	4.88
1884	0	59	1	20230106
1885	1	58	1	20230106
1886	0	39	1	20230103																									239.6		1.17	70.6	24.3	24.8	30.9	33.7	7.0	1.1	5.1	59.8			34.4		369.9	239.0		1.62	5.40
1887	0	39	1	20230105																								57.60		5.8																	8.21
1888	0	39	1	20230106
1889	0	56	1	20230105																									208.4			58.2	17.8	23.7	23.7	40.6	14.9	2.8	1.0	69.7								1.78	2.93
1890	0	56	1	20230106
1891	0	56	1	20230106
1892	0	62	1	20230102
1893	0	62	1	20230103
1894	1	57	1	20230106																								182.20		12.5																	18.94
1895	0	54	1	20230102	6.00						1.00																		111.4		2.00		70.2		97.9	36.5	6.3	1.2	2.4	63.1								1.78	3.55
1896	1	51	1	20230104
1897	1	51	1	20230105																								86.80		8.5																	6.76
1898	1	51	1	20230106
1899	1	33	1	20230104
1900	1	63	1	20230103
1901	1	63	1	20230106
1902	0	47	1	20230102																											5.10		9.0		200.9	25.8	6.8	1.7	26.9	59.5
1903	0	47	1	20230103
1904	0	47	1	20230105
1905	1	60	1	20230105	1526						1000
1906	1	48	1	20230105
1907	0	36	1	20230103
1908	1	50	1	20230106																													85.8		184.9	39.3	14.1	3.3	3.5	71.6
1909	0	33	1	20230103
1910	0	33	1	20230104
1911	0	64	1	20230103
1912	0	64	1	20230105
1913	1	45	1	20230103
1914	0	37	1	20230103
1915	0	37	1	20230105
1916	0	64	1	20230102
1917	1	64	1	20230102
1918	1	64	1	20230105
1919	1	38	1	20230102
1920	1	38	1	20230105
1921	1	46	1	20230103
1922	1	61	1	20230104
1923	1	61	1	20230105
1924	1	52	1	20230103
1925	0	54	1	20230103
1926	0	54	1	20230104
1927	0	54	1	20230105
1928	0	55	1	20230105																		13.2	39.9	20.8	4.59	455		59.60		4.4				21.7							11.4		21.5	10.0	198.7		4.75
1929	1	56	1	20230105
1930	1	53	1	20230103																		13.6	34.3	19.4	4.20	1347
1931	1	53	1	20230104
1932	1	59	1	20230102
1933	1	59	1	20230104																											1.14
1934	0	32	1	20230103
1935	1	54	1	20230103
1936	1	54	1	20230104
1937	0	59	1	20230102
1938	0	59	1	20230103
1939	1	51	1	20230101
1940	1	51	1	20230103
1941	1	51	1	20230104
1942	1	65	1	20230103
1943	1	65	1	20230105
1944	0	60	1	20230101
1945	0	60	1	20230103
1946	0	60	1	20230104
1947	0	60	1	20230105
1948	1	63	1	20230103
1949	1	63	1	20230104
1950	1	63	1	20230105
1951	0	42	1	20230103
1952	0	42	1	20230104
1953	0	42	1	20230105
1954	1	54	1	20230101	1.00						2.00											13.5	44.5	18.2	5.75	1798
1955	1	54	1	20230104																		14.6	33.7	19.5	2.26	8067					3.99		30.6	16.4	279.3	31.5	7.4	1.7	0.3	60.1	21.3	11.30	14.0	7.0	162.9			0.68	1.88
1956	1	59	1	20230101
1957	1	59	1	20230102																								96.50		12.8	3.30		14.9	36.2	45.0	31.5	23.6	4.4	1.1	59.4	62.2	1414.50	72.7	18.0	411.4		14.44
1958	1	59	1	20230104
1959	1	59	1	20230105
1960	1	44	1	20230101
1961	1	44	1	20230102																								90.20		3.7																	5.44
1962	0	54	1	20230103
1963	0	54	1	20230104	3.00						2.00																	70.10		6.9																	19.29
1964	0	54	1	20230105
1965	0	54	1	20230106
1966	0	37	1	20230101
1967	0	37	1	20230102																											1.41		15.3		31.8	40.2	9.0	1.5	0.6	78.3
1968	0	37	1	20230103
1969	0	37	1	20230104
1970	1	53	1	20230101																		12.3	35.5	17.0	5.34	232		81.20		5.8				26.9							15.8	2.50	62.7	9.0	187.0		7.91
1971	1	53	1	20230102																									308.9			61.2	26.8	29.7	22.8	39.5	5.9	1.1	3.0	64.0								0.72	1.27
1972	1	53	1	20230103
1973	1	53	1	20230104
1974	1	27	1	20230102
1975	1	35	1	20230103																											1.68		17.5		40.5	37.9	16.5	2.9	1.7	62.2
1976	1	35	1	20230104
1977	1	35	1	20230105
1978	1	35	1	20230106
1979	1	45	1	20230103																											2.04		29.2		32.0	34.4	11.6	2.3	4.3	64.2								0.94	2.86
1980	1	45	1	20230104	3.00						3.00
1981	1	45	1	20230105
1982	1	43	1	20230104
1983	0	59	1	20230105
1984	0	60	1	20230104																									317.4		1.55		20.7		20.4	32.4	12.6	2.5	1.1	72.7								0.92	3.76
1985	0	60	1	20230105
1986	0	60	1	20230106
1987	0	65	1	20230104							2.00																		263.5				10.6		22.2	36.6	8.3	1.3	1.2	72.0								1.47	4.68
1988	0	65	1	20230105
1989	0	65	1	20230106
1990	0	58	1	20230105																											1.19		24.5		158.8	43.3	10.6	1.8	1.5	78.5
1991	0	58	1	20230106
1992	0	46	1	20230106
1993	1	47	1	20230105																											1.40		25.4		33.0	36.0	10.5	2.0	0.9	61.0
1994	1	47	1	20230106
1995	0	65	1	20230105																								824.00		16.6	16.05		2.5	20.4	68.9	28.2	6.6	1.2	4.8	55.0	308.7	46.50	83.7	5.0	222.0		14.12
1996	0	65	1	20230106																														17.5							225.7	36.30	64.1	4.0	225.5
1997	1	50	1	20230106
1998	1	57	1	20230106
[truncated: 244 more rows]
[truncated: 13 more columns]
