# Supplementary material for: Peripheral blood indicators and COVID-19: an observational and bidirectional Mendelian randomization study
Source: BMC Med Genomics. 2024 Mar 28;17:81. doi: 10.1186/s12920-024-01844-4 (PMC10979573; doi:10.1186/s12920-024-01844-4)
Supplement: Supplementary file 2 — Supplementary Material 2. [file 12920_2024_1844_MOESM2_ESM.xlsx]

## Sheet: abbreviations
Full name	abbreviations
sample size	N
effect allele frequency	Eaf
minor allele frequenc	MAF
White blood cell count	R2
The F-statistics	F
number of instrumental variables	k

## Sheet: TableS2.Hematological
Table S2. Genetic instruments of hematological traits.
Phenotype	Beta	Se	P	N	SNP	Effect_allele	Other_allele	Eaf	2MAF	1-MAF	B2	R2	1-R2	R2/(1-R2)	sum	F	n--k-1	k	(n--k-1)/K
White blood cell count	-0.041492	0.005077	3.1798e-16	562241	rs35755865	T	C	0.034195	0.06839	0.965805	0.00172159	0.000113713	0.999886	0.000113726	0.0971976	107.691	561733	507	1107.95
White blood cell count	-0.028663	0.004475	1.54999e-10	562240	rs74076327	C	T	0.04472	0.08944	0.95528	0.000821568	7.01949e-05	0.99993	7.01999e-05
White blood cell count	-0.029557	0.002652	8.07979e-29	560151	rs61804160	A	T	0.140206	0.280412	0.859794	0.000873616	0.000210626	0.999789	0.00021067
White blood cell count	0.014395	0.001944	1.35988e-13	562225	rs1779809	T	C	0.333689	0.667378	0.666311	0.000207216	9.21451e-05	0.999908	9.21536e-05
White blood cell count	-0.011403	0.001866	1.01e-09	562236	rs4844565	T	A	0.410019	0.820038	0.589981	0.000130028	6.29086e-05	0.999937	6.29126e-05
White blood cell count	-0.027637	0.002854	3.82032e-22	561302	rs2615061	A	G	0.117457	0.234914	0.882543	0.000763804	0.000158353	0.999842	0.000158378
White blood cell count	-0.01152	0.001951	3.65999e-09	562239	rs6426584	T	A	0.334952	0.669904	0.665048	0.00013271	5.91249e-05	0.999941	5.91284e-05
White blood cell count	-0.024205	0.002801	5.90065e-18	561299	rs34298354	T	C	0.123549	0.247098	0.876451	0.000585882	0.000126884	0.999873	0.0001269
White blood cell count	0.017425	0.001945	3.51965e-19	506067	rs284317	G	A	0.497553	0.995106	0.502447	0.000303631	0.000151812	0.999848	0.000151835
White blood cell count	-0.020589	0.001895	1.83992e-27	561156	rs6684709	C	G	0.620492	1.24098	0.379508	0.000423907	0.000199645	0.9998	0.000199684
White blood cell count	-0.013844	0.001923	6.29941e-13	557349	rs6667709	T	C	0.370088	0.740176	0.629912	0.000191656	8.9359e-05	0.999911	8.93669e-05
White blood cell count	0.01436	0.00192	7.74997e-14	559079	rs778125	G	A	0.355448	0.710896	0.644552	0.00020621	9.44872e-05	0.999906	9.44961e-05
White blood cell count	-0.043688	0.001998	6.63743e-106	508416	rs10889574	A	G	0.356606	0.713212	0.643394	0.00190864	0.00087583	0.999124	0.000876598
White blood cell count	0.012464	0.002102	3.12997e-09	560509	rs630505	C	T	0.265394	0.530788	0.734606	0.000155351	6.05746e-05	0.999939	6.05783e-05
White blood cell count	-0.024764	0.003685	1.86982e-11	562239	rs520910	C	T	0.067393	0.134786	0.932607	0.000613256	7.70877e-05	0.999923	7.70936e-05
White blood cell count	-0.026549	0.002216	4.9705e-33	561301	rs4844390	G	A	0.220218	0.440436	0.779782	0.000704849	0.000242076	0.999758	0.000242135
White blood cell count	0.021532	0.001838	1.15001e-31	559077	rs10864368	C	T	0.502821	1.00564	0.497179	0.000463627	0.000231806	0.999768	0.00023186
White blood cell count	-0.014617	0.00218	2.08018e-11	562238	rs12138789	C	T	0.237746	0.475492	0.762254	0.000213657	7.74389e-05	0.999923	7.74449e-05
White blood cell count	-0.018823	0.001853	3.25012e-24	557354	rs6429582	C	T	0.435077	0.870154	0.564923	0.000354305	0.000174166	0.999826	0.000174196
White blood cell count	0.048456	0.005508	1.46994e-18	505608	rs41313381	A	C	0.0304	0.0608	0.9696	0.00234798	0.000138418	0.999862	0.000138437
White blood cell count	-0.151481	0.008129	1.93019e-77	561453	rs34599082	T	C	0.013363	0.026726	0.986637	0.0229465	0.000605073	0.999395	0.000605439
White blood cell count	-0.015409	0.00201	1.83021e-14	559077	rs3795503	T	C	0.314627	0.629254	0.685373	0.000237437	0.0001024	0.999898	0.000102411
White blood cell count	0.013484	0.002387	1.67001e-08	562242	rs903123	T	C	0.818174	1.63635	0.181826	0.000181818	5.40965e-05	0.999946	5.40994e-05
White blood cell count	-0.014563	0.002004	3.83001e-13	561154	rs4925756	T	C	0.691881	1.38376	0.308119	0.000212081	9.04236e-05	0.99991	9.04317e-05
White blood cell count	0.025162	0.002456	1.33015e-24	561299	rs7549164	T	C	0.189126	0.378252	0.810874	0.000633126	0.000194189	0.999806	0.000194227
White blood cell count	-0.044849	0.001866	1.21899e-127	561143	rs3917932	G	C	0.577481	1.15496	0.422519	0.00201143	0.000981566	0.999018	0.00098253
White blood cell count	-0.014577	0.002103	4.30031e-12	562229	rs3754224	C	T	0.270936	0.541872	0.729064	0.000212489	8.39457e-05	0.999916	8.39528e-05
White blood cell count	-0.015546	0.002311	1.81009e-11	508416	rs1933295	G	A	0.776835	1.55367	0.223165	0.000241678	8.37958e-05	0.999916	8.38028e-05
White blood cell count	-0.021647	0.003435	3.05e-10	507475	rs12142474	G	A	0.086122	0.172244	0.913878	0.000468593	7.37612e-05	0.999926	7.37666e-05
White blood cell count	0.0679	0.007944	1.33015e-17	562242	rs150649461	C	G	0.015183	0.030366	0.984817	0.00461041	0.000137874	0.999862	0.000137893
White blood cell count	0.0154	0.002154	8.97016e-13	562241	rs4970996	C	G	0.750743	1.50149	0.249257	0.00023716	8.87585e-05	0.999911	8.87664e-05
White blood cell count	-0.043813	0.004145	4.42996e-26	560511	rs10494783	A	G	0.052086	0.104172	0.947914	0.00191958	0.000189551	0.99981	0.000189587
White blood cell count	0.024903	0.002243	1.32008e-28	561156	rs35571080	C	T	0.212693	0.425386	0.787307	0.000620159	0.000207697	0.999792	0.00020774
White blood cell count	-0.015878	0.001868	2.02023e-17	562213	rs301817	A	C	0.582111	1.16422	0.417889	0.000252111	0.000122656	0.999877	0.000122671
White blood cell count	-0.014039	0.001984	1.54989e-12	562233	rs9430574	A	G	0.33041	0.66082	0.66959	0.000197094	8.72096e-05	0.999913	8.72172e-05
White blood cell count	0.015327	0.002179	2.06016e-12	562239	rs112750178	C	T	0.23854	0.47708	0.76146	0.000234917	8.534e-05	0.999915	8.53473e-05
White blood cell count	-0.012373	0.002061	1.98999e-09	508418	rs2104415	A	G	0.676227	1.35245	0.323773	0.000153091	6.70368e-05	0.999933	6.70413e-05
White blood cell count	-0.014772	0.001903	8.79023e-15	562242	rs12566440	G	A	0.364982	0.729964	0.635018	0.000218212	0.00010115	0.999899	0.00010116
White blood cell count	0.018055	0.001864	3.74024e-22	562240	rs6696259	C	G	0.408851	0.817702	0.591149	0.000325983	0.000157575	0.999842	0.0001576
White blood cell count	0.017446	0.002344	1.02991e-13	561289	rs9429767	A	G	0.197243	0.394486	0.802757	0.000304363	9.63846e-05	0.999904	9.63938e-05
White blood cell count	-0.051839	0.003052	1.13999e-64	558294	rs6679677	A	C	0.099992	0.199984	0.900008	0.00268728	0.000483676	0.999516	0.00048391
White blood cell count	-0.017557	0.002242	5.10975e-15	562242	rs2312675	C	T	0.211587	0.423174	0.788413	0.000308248	0.000102843	0.999897	0.000102853
White blood cell count	0.018588	0.003119	2.59e-09	562240	rs55671712	T	C	0.095812	0.191624	0.904188	0.000345514	5.98651e-05	0.99994	5.98687e-05
White blood cell count	-0.034443	0.004735	3.65006e-13	508419	rs41272536	G	A	0.045737	0.091474	0.954263	0.00118632	0.000103554	0.999896	0.000103565
White blood cell count	0.013402	0.002029	4.08037e-11	562242	rs2790122	C	T	0.712432	1.42486	0.287568	0.000179614	7.35958e-05	0.999926	7.36012e-05
White blood cell count	-0.017399	0.002188	1.90985e-15	557350	rs533483	A	G	0.243389	0.486778	0.756611	0.000302725	0.000111494	0.999889	0.000111507
White blood cell count	-0.057486	0.002959	5.08042e-84	562242	rs1886654	C	T	0.892184	1.78437	0.107816	0.00330464	0.000635758	0.999364	0.000636162
White blood cell count	-0.027014	0.001899	7.00003e-46	561158	rs56188865	C	T	0.374222	0.748444	0.625778	0.000729756	0.000341788	0.999658	0.000341905
White blood cell count	0.015881	0.002332	1.00995e-11	561156	rs7572278	A	T	0.207324	0.414648	0.792676	0.000252206	8.28955e-05	0.999917	8.29024e-05
White blood cell count	0.034599	0.002765	6.74994e-36	541793	rs72780125	C	T	0.131112	0.262224	0.868888	0.00119709	0.000272749	0.999727	0.000272824
White blood cell count	-0.031395	0.003962	2.42996e-15	562202	rs60190483	C	T	0.057277	0.114554	0.942723	0.000985646	0.000106443	0.999894	0.000106454
White blood cell count	-0.013314	0.002414	3.55001e-08	562237	rs57871178	C	T	0.17625	0.3525	0.82375	0.000177263	5.14721e-05	0.999949	5.14747e-05
White blood cell count	-0.030932	0.002446	1.27997e-36	558132	rs2729707	G	A	0.830063	1.66013	0.169937	0.000956789	0.000269926	0.99973	0.000269999
White blood cell count	0.01504	0.001882	1.38007e-15	557352	rs10931934	C	T	0.600163	1.20033	0.399837	0.000226202	0.000108562	0.999891	0.000108574
White blood cell count	0.018542	0.001837	6.27047e-24	558143	rs1863176	C	G	0.496944	0.993888	0.503056	0.000343806	0.000171896	0.999828	0.000171926
White blood cell count	-0.032863	0.001875	9.83105e-69	560510	rs1260326	C	T	0.601256	1.20251	0.398744	0.00107998	0.000517843	0.999482	0.000518111
White blood cell count	0.021995	0.001839	6.48037e-33	559082	rs10208769	A	T	0.515578	1.03116	0.484422	0.00048378	0.000241655	0.999758	0.000241714
White blood cell count	0.022535	0.001877	3.69999e-33	562235	rs6731993	T	A	0.407782	0.815564	0.592218	0.000507826	0.000245276	0.999755	0.000245336
White blood cell count	0.02399	0.002928	2.6903e-16	503238	rs71409899	T	A	0.134731	0.269462	0.865269	0.00057552	0.000134187	0.999866	0.000134205
White blood cell count	0.036475	0.001959	2.59e-77	503530	rs6734238	G	A	0.402192	0.804384	0.597808	0.00133043	0.000639758	0.99936	0.000640168
White blood cell count	-0.036288	0.004834	6.36063e-14	558141	rs114427331	G	C	0.03761	0.07522	0.96239	0.00131682	9.53258e-05	0.999905	9.53349e-05
White blood cell count	-0.01783	0.003116	1.07999e-08	557052	rs72951729	A	C	0.096253	0.192506	0.903747	0.000317909	5.53087e-05	0.999945	5.53118e-05
White blood cell count	-0.010695	0.001888	1.51999e-08	558138	rs34332006	T	C	0.389704	0.779408	0.610296	0.000114383	5.44085e-05	0.999946	5.44115e-05
White blood cell count	0.027162	0.002111	7.73036e-38	558142	rs10164769	T	C	0.74307	1.48614	0.25693	0.000737774	0.000281707	0.999718	0.000281787
White blood cell count	-0.010877	0.001937	2e-08	557048	rs62194505	A	G	0.382331	0.764662	0.617669	0.000118309	5.58783e-05	0.999944	5.58815e-05
White blood cell count	0.011878	0.001857	1.63999e-10	562241	rs1509396	C	G	0.511135	1.02227	0.488865	0.000141087	7.05085e-05	0.999929	7.05134e-05
White blood cell count	0.014783	0.002161	8.10961e-12	562243	rs935655	G	T	0.761993	1.52399	0.238007	0.000218537	7.92676e-05	0.999921	7.92739e-05
White blood cell count	0.020577	0.001898	2.30994e-27	558143	rs796056	C	A	0.623451	1.2469	0.376549	0.000423413	0.000198801	0.999801	0.00019884
White blood cell count	-0.016872	0.002017	6.30957e-17	557056	rs8176528	A	G	0.297384	0.594768	0.702616	0.000284664	0.000118959	0.999881	0.000118974
White blood cell count	0.02676	0.00359	9.37994e-14	558144	rs12997100	C	T	0.070514	0.141028	0.929486	0.000716098	9.38686e-05	0.999906	9.38774e-05
White blood cell count	0.012292	0.001866	4.66015e-11	557354	rs10203838	C	T	0.417873	0.835746	0.582127	0.000151093	7.35084e-05	0.999926	7.35138e-05
White blood cell count	-0.014719	0.001834	1.05999e-15	561134	rs17026212	G	T	0.513548	1.0271	0.486452	0.000216649	0.000108245	0.999892	0.000108257
White blood cell count	0.018655	0.002195	1.99022e-17	558136	rs34562738	A	G	0.77203	1.54406	0.22797	0.000348009	0.000122499	0.999878	0.000122514
White blood cell count	0.021084	0.002892	3.19007e-13	558142	rs11688303	T	C	0.120295	0.24059	0.879705	0.000444535	9.40851e-05	0.999906	9.40939e-05
White blood cell count	-0.035863	0.00283	9.21934e-37	558142	rs79716587	A	G	0.124095	0.24819	0.875905	0.00128615	0.000279598	0.99972	0.000279676
White blood cell count	-0.014328	0.002114	1.26009e-11	558139	rs1371045	C	T	0.744485	1.48897	0.255515	0.000205292	7.8104e-05	0.999922	7.81101e-05
White blood cell count	0.035796	0.001853	4.66015e-83	558139	rs7573465	T	G	0.554185	1.10837	0.445815	0.00128135	0.000633153	0.999367	0.000633554
White blood cell count	-0.021105	0.001979	1.59993e-26	558143	rs1047891	A	C	0.314955	0.62991	0.685045	0.000445421	0.000192207	0.999808	0.000192244
White blood cell count	0.011698	0.001917	1.07999e-09	558142	rs1250215	C	G	0.64108	1.28216	0.35892	0.000136843	6.29743e-05	0.999937	6.29782e-05
White blood cell count	-0.023327	0.002239	2.13993e-25	558136	rs6755895	C	T	0.231769	0.463538	0.768231	0.000544149	0.000193774	0.999806	0.000193811
White blood cell count	0.025273	0.004383	8.34008e-09	562240	rs139369470	C	T	0.047983	0.095966	0.952017	0.000638725	5.83547e-05	0.999942	5.83581e-05
White blood cell count	0.014666	0.002007	2.87012e-13	561149	rs633323	T	A	0.697507	1.39501	0.302493	0.000215092	9.07648e-05	0.999909	9.0773e-05
White blood cell count	0.032813	0.003538	1.91999e-20	562242	rs75475627	G	C	0.076568	0.153136	0.923432	0.00107669	0.000152256	0.999848	0.000152279
White blood cell count	0.025242	0.004067	5.57995e-10	504320	rs12999905	A	G	0.061608	0.123216	0.938392	0.000637159	7.36714e-05	0.999926	7.36768e-05
White blood cell count	0.011451	0.001949	4.36004e-09	558140	rs6746368	T	A	0.334194	0.668388	0.665806	0.000131125	5.8353e-05	0.999942	5.83564e-05
White blood cell count	0.018714	0.001927	2.87012e-22	558138	rs2068330	G	C	0.360551	0.721102	0.639449	0.000350214	0.000161486	0.999839	0.000161512
White blood cell count	-0.02209	0.001842	4.3401e-33	558138	rs527393	A	G	0.467803	0.935606	0.532197	0.000487968	0.000242972	0.999757	0.000243031
White blood cell count	0.030784	0.002158	4.07005e-46	558141	rs17270882	C	G	0.239086	0.478172	0.760914	0.000947655	0.000344802	0.999655	0.000344921
White blood cell count	-0.012945	0.002325	2.65003e-08	558130	rs10205474	A	C	0.201408	0.402816	0.798592	0.000167573	5.39058e-05	0.999946	5.39087e-05
White blood cell count	-0.010185	0.001848	3.67003e-08	558143	rs4672564	C	A	0.500893	1.00179	0.499107	0.000103734	5.18669e-05	0.999948	5.18696e-05
White blood cell count	-0.138239	0.00975	1.38007e-45	546609	rs114050631	T	C	0.011062	0.022124	0.988938	0.01911	0.000418113	0.999582	0.000418288
White blood cell count	0.01116	0.00192	6.36004e-09	557354	rs2943650	T	C	0.644643	1.28929	0.355357	0.000124546	5.70614e-05	0.999943	5.70647e-05
White blood cell count	-0.025822	0.001882	8.29087e-43	562234	rs1822534	G	A	0.394237	0.788474	0.605763	0.000666776	0.000318471	0.999682	0.000318572
White blood cell count	0.039902	0.00608	5.47016e-11	560386	rs35592432	C	G	0.027242	0.054484	0.972758	0.00159217	8.43846e-05	0.999916	8.43917e-05
White blood cell count	-0.012328	0.001992	6.27004e-10	505259	rs12630592	T	G	0.3731	0.7462	0.6269	0.00015198	7.1095e-05	0.999929	7.11e-05
White blood cell count	0.025752	0.003204	9.68055e-16	562233	rs112880875	A	G	0.090039	0.180078	0.909961	0.000663166	0.000108669	0.999891	0.000108681
White blood cell count	-0.014309	0.001909	6.95024e-14	561157	rs10936588	A	G	0.636322	1.27264	0.363678	0.000204747	9.47638e-05	0.999905	9.47728e-05
White blood cell count	0.022319	0.003192	2.80027e-12	562235	rs9867398	T	C	0.094175	0.18835	0.905825	0.000498138	8.49883e-05	0.999915	8.49956e-05
White blood cell count	0.010499	0.00186	1.71002e-08	561158	rs1621453	G	A	0.56322	1.12644	0.43678	0.000110229	5.42334e-05	0.999946	5.42363e-05
White blood cell count	-0.024654	0.001886	5.44001e-39	562238	rs1366045	C	T	0.384323	0.768646	0.615677	0.00060782	0.000287643	0.999712	0.000287726
White blood cell count	0.01247	0.001887	4.02995e-11	561148	rs6445826	C	T	0.498475	0.99695	0.501525	0.000155501	7.77497e-05	0.999922	7.77558e-05
White blood cell count	-0.024206	0.004232	1.09001e-08	561302	rs115433278	A	G	0.053082	0.106164	0.946918	0.00058593	5.89028e-05	0.999941	5.89062e-05
White blood cell count	-0.023984	0.002466	2.48028e-22	562238	rs7639292	T	C	0.168472	0.336944	0.831528	0.000575232	0.000161168	0.999839	0.000161194
White blood cell count	-0.013518	0.002467	4.35001e-08	506686	rs9835104	A	G	0.18798	0.37596	0.81202	0.000182736	5.5787e-05	0.999944	5.57901e-05
White blood cell count	0.027526	0.002769	2.9902e-23	561135	rs2012610	T	G	0.127328	0.254656	0.872672	0.000757681	0.00016838	0.999832	0.000168409
White blood cell count	-0.012877	0.002042	2.97002e-10	560809	rs11927257	T	C	0.282198	0.564396	0.717802	0.000165817	6.71766e-05	0.999933	6.71811e-05
White blood cell count	0.028328	0.004568	5.79002e-10	560509	rs35713889	T	C	0.043464	0.086928	0.956536	0.000802476	6.67257e-05	0.999933	6.67301e-05
White blood cell count	0.024566	0.001984	3.46019e-35	562241	rs2713573	T	C	0.689211	1.37842	0.310789	0.000603488	0.000258533	0.999741	0.0002586
White blood cell count	-0.044448	0.003776	5.94019e-32	562240	rs9819371	T	C	0.064757	0.129514	0.935243	0.00197562	0.000239302	0.999761	0.000239359
White blood cell count	0.018004	0.001907	3.8699e-21	560510	rs4074672	T	C	0.369536	0.739072	0.630464	0.000324144	0.000151038	0.999849	0.00015106
White blood cell count	0.017874	0.00285	3.67003e-10	506685	rs3773312	A	G	0.134067	0.268134	0.865933	0.00031948	7.41788e-05	0.999926	7.41843e-05
White blood cell count	-0.016816	0.002745	9.29994e-10	544951	rs73028871	T	C	0.133879	0.267758	0.866121	0.000282778	6.55792e-05	0.999934	6.55835e-05
White blood cell count	0.019217	0.001891	3.11028e-24	561295	rs2371108	T	G	0.388965	0.77793	0.611035	0.000369293	0.000175541	0.999824	0.000175572
White blood cell count	0.020274	0.00243	7.70016e-17	560513	rs3732378	A	G	0.172487	0.344974	0.827513	0.000411035	0.000117338	0.999883	0.000117352
White blood cell count	0.016035	0.002454	6.59022e-11	561154	rs62270938	T	C	0.177104	0.354208	0.822896	0.000257121	7.49448e-05	0.999925	7.49504e-05
White blood cell count	0.014676	0.001887	7.68953e-15	562121	rs10049210	C	T	0.404518	0.809036	0.595482	0.000215385	0.000103765	0.999896	0.000103776
White blood cell count	0.01378	0.002231	6.76005e-10	562241	rs2284837	G	A	0.220169	0.440338	0.779831	0.000189888	6.52056e-05	0.999935	6.52099e-05
White blood cell count	-0.033578	0.001872	7.45075e-72	562216	rs9829114	A	G	0.414149	0.828298	0.585851	0.00112748	0.000547121	0.999453	0.000547421
White blood cell count	-0.026007	0.001965	6.07016e-40	559076	rs4234465	C	G	0.422709	0.845418	0.577291	0.000676364	0.000330101	0.99967	0.00033021
White blood cell count	-0.017511	0.001961	4.51024e-19	561300	rs6779340	G	C	0.336941	0.673882	0.663059	0.000306635	0.000137012	0.999863	0.000137031
White blood cell count	-0.013264	0.001909	3.87972e-12	561154	rs832190	T	C	0.633275	1.26655	0.366725	0.000175934	8.17169e-05	0.999918	8.17236e-05
White blood cell count	0.014483	0.002457	3.87998e-09	562242	rs830623	C	A	0.169687	0.339374	0.830313	0.000209757	5.91068e-05	0.999941	5.91103e-05
White blood cell count	0.012802	0.001862	6.34016e-12	562240	rs4504118	C	G	0.558728	1.11746	0.441272	0.000163891	8.08151e-05	0.999919	8.08216e-05
White blood cell count	-0.014128	0.002541	2.76001e-08	561158	rs6440053	A	T	0.842254	1.68451	0.157746	0.0001996	5.30387e-05	0.999947	5.30415e-05
White blood cell count	0.023275	0.002437	1.3499e-21	560513	rs6440732	A	C	0.827718	1.65544	0.172282	0.000541726	0.000154501	0.999845	0.000154525
White blood cell count	-0.025605	0.004196	1.07999e-09	562230	rs140311179	G	C	0.051183	0.102366	0.948817	0.000655616	6.36778e-05	0.999936	6.36818e-05
White blood cell count	0.055643	0.004613	1.83021e-33	561301	rs28530750	A	G	0.043032	0.086064	0.956968	0.00309614	0.000255	0.999745	0.000255065
White blood cell count	-0.063244	0.001899	1e-200	562241	rs1371794	C	A	0.622486	1.24497	0.377514	0.0039998	0.00187989	0.99812	0.00188343
White blood cell count	-0.016477	0.001926	1.22999e-17	562226	rs73191188	A	G	0.353128	0.706256	0.646872	0.000271492	0.000124033	0.999876	0.000124048
White blood cell count	0.011097	0.001947	1.24e-08	560506	rs12502008	T	G	0.361382	0.722764	0.638618	0.000123143	5.68393e-05	0.999943	5.68425e-05
White blood cell count	-0.025247	0.003841	5.08979e-11	561301	rs62311395	G	A	0.061901	0.123802	0.938099	0.000637411	7.4028e-05	0.999926	7.40335e-05
White blood cell count	0.021031	0.002326	1.6099e-19	558139	rs1506609	G	A	0.799464	1.59893	0.200536	0.000442303	0.000141821	0.999858	0.000141841
White blood cell count	-0.0184	0.001904	4.54046e-22	562238	rs6831590	T	G	0.367282	0.734564	0.632718	0.00033856	0.000157353	0.999843	0.000157378
White blood cell count	0.015458	0.001903	4.75992e-16	558138	rs987121	T	A	0.606217	1.21243	0.393783	0.00023895	0.000114083	0.999886	0.000114096
White blood cell count	0.020133	0.00193	1.88018e-25	562241	rs13132853	G	A	0.355109	0.710218	0.644891	0.000405338	0.00018565	0.999814	0.000185684
White blood cell count	-0.019466	0.00184	3.90032e-26	560151	rs6554195	T	G	0.483581	0.967162	0.516419	0.000378925	0.000189258	0.999811	0.000189294
White blood cell count	-0.050832	0.006222	3.23966e-16	562239	rs113473633	G	A	0.025546	0.051092	0.974454	0.00258389	0.000128644	0.999871	0.00012866
White blood cell count	-0.010471	0.001899	3.61002e-08	560831	rs28588746	G	A	0.377846	0.755692	0.622154	0.000109642	5.15489e-05	0.999948	5.15515e-05
White blood cell count	-0.034084	0.006181	3.57998e-08	561295	rs62345144	C	G	0.024821	0.049642	0.975179	0.00116172	5.62386e-05	0.999944	5.62418e-05
White blood cell count	0.02176	0.001948	6.29941e-29	507479	rs35734242	C	T	0.427987	0.855974	0.572013	0.000473498	0.000231838	0.999768	0.000231892
White blood cell count	-0.029079	0.002022	7.57007e-47	562242	rs11723621	G	A	0.29001	0.58002	0.70999	0.000845588	0.00034822	0.999652	0.000348342
White blood cell count	0.013867	0.002123	6.6696e-11	561297	rs2305980	A	T	0.255073	0.510146	0.744927	0.000192294	7.30757e-05	0.999927	7.30811e-05
White blood cell count	0.016404	0.001855	9.68947e-19	562240	rs6854855	G	A	0.486909	0.973818	0.513091	0.000269091	0.000134453	0.999866	0.000134471
White blood cell count	0.025769	0.002141	2.52e-33	562241	rs218264	T	A	0.250868	0.501736	0.749132	0.000664041	0.000249591	0.99975	0.000249653
White blood cell count	-0.018201	0.001883	4.41977e-22	562233	rs2412771	C	T	0.416739	0.833478	0.583261	0.000331276	0.000161045	0.999839	0.000161071
White blood cell count	0.042606	0.001922	8.77001e-109	557354	rs16850073	T	C	0.374415	0.74883	0.625585	0.00181527	0.000850376	0.99915	0.0008511
White blood cell count	-0.014688	0.002228	4.49987e-11	562243	rs13149209	C	T	0.217886	0.435772	0.782114	0.000215737	7.35283e-05	0.999926	7.35337e-05
White blood cell count	0.049756	0.005126	2.99985e-22	562241	rs144317085	T	A	0.034356	0.068712	0.965644	0.00247566	0.000164263	0.999836	0.00016429
White blood cell count	-0.015667	0.001959	1.3499e-15	558743	rs10006495	G	T	0.353947	0.707894	0.646053	0.000245455	0.000112256	0.999888	0.000112268
White blood cell count	0.052247	0.005162	4.74024e-24	562239	rs11735662	T	C	0.033197	0.066394	0.966803	0.00272975	0.000175222	0.999825	0.000175253
White blood cell count	0.040077	0.006305	2.13e-10	559444	rs79237520	T	C	0.022751	0.045502	0.977249	0.00160617	7.1421e-05	0.999929	7.14261e-05
White blood cell count	-0.018732	0.002351	1.71989e-15	562241	rs11744663	A	G	0.190499	0.380998	0.809501	0.000350888	0.00010822	0.999892	0.000108232
White blood cell count	-0.015326	0.001939	2.83009e-15	562242	rs2910580	A	T	0.659268	1.31854	0.340732	0.000234886	0.000105527	0.999894	0.000105538
White blood cell count	0.022974	0.001894	7.85959e-34	561145	rs4391200	G	A	0.618964	1.23793	0.381036	0.000527805	0.000248963	0.999751	0.000249025
White blood cell count	-0.02131	0.002441	2.71019e-18	561298	rs13180726	A	G	0.825591	1.65118	0.174409	0.000454116	0.000130777	0.999869	0.000130794
White blood cell count	0.020353	0.002093	2.52e-22	559079	rs987107	A	G	0.261079	0.522158	0.738921	0.000414245	0.000159829	0.99984	0.000159855
White blood cell count	0.02617	0.003837	9.39074e-12	561302	rs79692389	C	G	0.061217	0.122434	0.938783	0.000684869	7.87181e-05	0.999921	7.87243e-05
White blood cell count	-0.017857	0.00186	8.66962e-22	562242	rs2082382	A	G	0.55412	1.10824	0.44588	0.000318872	0.000157568	0.999842	0.000157593
White blood cell count	-0.015601	0.001876	9.70957e-17	562239	rs4704826	A	C	0.633681	1.26736	0.366319	0.000243391	0.000112997	0.999887	0.000113009
White blood cell count	0.012934	0.001852	2.99985e-12	557351	rs464609	A	G	0.544492	1.08898	0.455508	0.000167288	8.29819e-05	0.999917	8.29888e-05
White blood cell count	-0.013374	0.001946	6.5298e-12	557354	rs10940474	T	C	0.659356	1.31871	0.340644	0.000178864	8.03477e-05	0.99992	8.03541e-05
White blood cell count	-0.020573	0.00186	2.11982e-28	561291	rs6877725	C	T	0.445441	0.890882	0.554559	0.000423248	0.000209104	0.999791	0.000209148
White blood cell count	-0.036192	0.002813	7.45075e-38	562242	rs4703541	A	G	0.878793	1.75759	0.121207	0.00130986	0.000279042	0.999721	0.00027912
White blood cell count	-0.013818	0.0021	4.91021e-11	559081	rs257063	T	C	0.740602	1.4812	0.259398	0.000190937	7.33621e-05	0.999927	7.33675e-05
White blood cell count	0.013254	0.001858	1.02e-12	562219	rs6878780	C	T	0.426771	0.853542	0.573229	0.000175669	8.59502e-05	0.999914	8.59576e-05
White blood cell count	-0.033069	0.001842	5.08042e-72	561148	rs11242109	T	G	0.477227	0.954454	0.522773	0.00109356	0.000545645	0.999454	0.000545943
White blood cell count	-0.013323	0.001992	2.33991e-11	488908	rs4535497	A	C	0.570032	1.14006	0.429968	0.000177502	8.70101e-05	0.999913	8.70176e-05
White blood cell count	0.029089	0.00212	8.30042e-43	490023	rs7705526	A	C	0.327218	0.654436	0.672782	0.00084617	0.000372562	0.999627	0.000372701
White blood cell count	0.012676	0.001864	1.08993e-11	562219	rs2432142	A	G	0.433689	0.867378	0.566311	0.000160681	7.89274e-05	0.999921	7.89336e-05
White blood cell count	0.014107	0.001841	1.91999e-14	561154	rs10515269	G	C	0.483838	0.967676	0.516162	0.000199007	9.93998e-05	0.999901	9.94096e-05
White blood cell count	-0.022316	0.002222	1.03992e-23	560821	rs79272926	A	C	0.221625	0.44325	0.778375	0.000498004	0.000171819	0.999828	0.000171848
White blood cell count	0.025101	0.004098	9.34997e-10	559082	rs9313822	A	G	0.052082	0.104164	0.947918	0.00063006	6.22115e-05	0.999938	6.22153e-05
White blood cell count	0.016744	0.001872	3.94003e-19	562240	rs9885207	C	T	0.41613	0.83226	0.58387	0.000280362	0.000136237	0.999864	0.000136255
White blood cell count	-0.03629	0.00208	4.20049e-68	561302	rs2561758	G	A	0.723119	1.44624	0.276881	0.00131696	0.00052736	0.999473	0.000527638
White blood cell count	0.014462	0.00202	8.35988e-13	562236	rs6458354	T	C	0.707553	1.41511	0.292447	0.000209149	8.65551e-05	0.999913	8.65626e-05
White blood cell count	0.022809	0.003374	1.42988e-11	562240	rs73738524	G	A	0.080389	0.160778	0.919611	0.00052025	7.69207e-05	0.999923	7.69266e-05
White blood cell count	0.012643	0.002139	3.49004e-09	562241	rs74679834	G	C	0.277091	0.554182	0.722909	0.000159845	6.40378e-05	0.999936	6.40419e-05
White blood cell count	0.014143	0.002394	3.57001e-09	561300	rs10872223	T	C	0.18332	0.36664	0.81668	0.000200024	5.98928e-05	0.99994	5.98964e-05
White blood cell count	0.018185	0.001839	5.06058e-23	562241	rs12214269	A	G	0.545937	1.09187	0.454063	0.000330694	0.000163951	0.999836	0.000163978
White blood cell count	0.015366	0.001845	8.50942e-17	562240	rs9390461	G	A	0.538265	1.07653	0.461735	0.000236114	0.000117366	0.999883	0.000117379
White blood cell count	-0.020322	0.001892	7.10068e-27	560204	rs2394990	A	C	0.632626	1.26525	0.367374	0.000412984	0.000191963	0.999808	0.000192
White blood cell count	-0.052806	0.001961	1.40929e-159	556052	rs507778	T	C	0.333105	0.66621	0.666895	0.00278847	0.0012389	0.998761	0.00124043
White blood cell count	0.019199	0.002409	1.67996e-15	556269	rs1383265	C	T	0.17909	0.35818	0.82091	0.000368602	0.000108381	0.999892	0.000108393
White blood cell count	-0.013767	0.001834	6.34016e-14	562238	rs9375447	G	A	0.494601	0.989202	0.505399	0.00018953	9.47541e-05	0.999905	9.47631e-05
White blood cell count	0.016547	0.001881	1.48013e-18	562239	rs6924387	G	A	0.412477	0.824954	0.587523	0.000273803	0.000132707	0.999867	0.000132724
White blood cell count	-0.013802	0.002306	2.22998e-09	562241	rs7751717	A	G	0.199529	0.399058	0.800471	0.000190495	6.08507e-05	0.999939	6.08544e-05
White blood cell count	0.01955	0.003311	3.62001e-09	508420	rs2935104	G	A	0.906903	1.81381	0.093097	0.000382203	6.45387e-05	0.999935	6.45428e-05
White blood cell count	-0.021637	0.001891	2.78997e-30	562225	rs4712614	G	T	0.619988	1.23998	0.380012	0.00046816	0.0002206	0.999779	0.000220648
White blood cell count	-0.028815	0.001896	4.00037e-52	561087	rs2523468	G	C	0.514539	1.02908	0.485461	0.000830304	0.000414801	0.999585	0.000414973
White blood cell count	-0.01534	0.001892	5.41003e-16	560214	rs11965885	T	G	0.58175	1.1635	0.41825	0.000235316	0.000114513	0.999885	0.000114526
White blood cell count	-0.011963	0.001973	1.38e-09	562241	rs9382100	A	T	0.324967	0.649934	0.675033	0.000143113	6.27877e-05	0.999937	6.27916e-05
White blood cell count	-0.021092	0.001914	3.20996e-28	560507	rs4707609	C	T	0.360123	0.720246	0.639877	0.000444872	0.000205028	0.999795	0.00020507
White blood cell count	0.026498	0.002326	5.10035e-30	562241	rs1285886	A	G	0.196802	0.393604	0.803198	0.000702144	0.000221977	0.999778	0.000222026
White blood cell count	-0.013586	0.001843	1.75995e-13	559430	rs560194	C	T	0.530014	1.06003	0.469986	0.000184579	9.19571e-05	0.999908	9.19656e-05
White blood cell count	-0.030663	0.002456	9.97011e-36	560216	rs1322599	T	C	0.174313	0.348626	0.825687	0.00094022	0.000270648	0.999729	0.000270721
White blood cell count	0.024724	0.00384	1.25e-10	562241	rs72843590	A	C	0.06259	0.12518	0.93741	0.000611276	7.17302e-05	0.999928	7.17353e-05
White blood cell count	-0.035855	0.001971	7.25939e-74	559747	rs1611236	A	G	0.322501	0.645002	0.677499	0.00128558	0.000561784	0.999438	0.0005621
White blood cell count	0.077234	0.001878	1e-200	561159	rs2853951	T	C	0.599507	1.19901	0.400493	0.00596509	0.00286442	0.997136	0.00287265
White blood cell count	-0.032759	0.002404	3.0903e-42	562239	rs9348970	C	G	0.178025	0.35605	0.821975	0.00107315	0.000314073	0.999686	0.000314172
White blood cell count	-0.015962	0.001847	5.94977e-18	558142	rs3857488	G	A	0.527618	1.05524	0.472382	0.000254785	0.000127004	0.999873	0.00012702
White blood cell count	-0.010156	0.001854	4.41001e-08	562239	rs364663	A	T	0.558947	1.11789	0.441053	0.000103144	5.08554e-05	0.999949	5.0858e-05
White blood cell count	0.020151	0.001843	8.48008e-28	562242	rs549302	A	G	0.545007	1.09001	0.454993	0.000406063	0.000201386	0.999799	0.000201427
White blood cell count	-0.020403	0.001853	3.74024e-28	560506	rs1738074	C	T	0.567796	1.13559	0.432204	0.000416282	0.000204314	0.999796	0.000204356
White blood cell count	0.022394	0.002349	1.6099e-21	544160	rs12203592	T	C	0.210255	0.42051	0.789745	0.000501491	0.000166543	0.999833	0.000166571
White blood cell count	0.012282	0.001866	4.84953e-11	561295	rs2328667	G	A	0.561405	1.12281	0.438595	0.000150848	7.42862e-05	0.999926	7.42917e-05
White blood cell count	-0.028632	0.002693	2.25009e-26	445620	rs185774696	T	C	0.273418	0.546836	0.726582	0.000819791	0.000325721	0.999674	0.000325827
White blood cell count	-0.025502	0.002683	2.14981e-21	561157	rs2012011	A	G	0.136123	0.272246	0.863877	0.000650352	0.000152954	0.999847	0.000152978
White blood cell count	0.023076	0.001839	4.35011e-36	562232	rs9487043	T	C	0.486515	0.97303	0.513485	0.000532502	0.000266057	0.999734	0.000266128
White blood cell count	-0.04663	0.002089	2.47742e-110	561449	rs7776054	G	A	0.261097	0.522194	0.738903	0.00217436	0.000838977	0.999161	0.000839682
White blood cell count	-0.028441	0.003727	2.45019e-14	562240	rs72978754	C	T	0.065813	0.131626	0.934187	0.00080889	9.94638e-05	0.999901	9.94737e-05
White blood cell count	0.018842	0.002054	4.8095e-20	555158	rs798555	C	T	0.294964	0.589928	0.705036	0.000355021	0.00014766	0.999852	0.000147682
White blood cell count	0.011441	0.00208	3.84999e-08	560512	rs1476081	T	G	0.294671	0.589342	0.705329	0.000130896	5.4411e-05	0.999946	5.4414e-05
White blood cell count	-0.038684	0.004464	4.75992e-18	508398	rs12540307	T	C	0.048819	0.097638	0.951181	0.00149645	0.000138978	0.999861	0.000138997
White blood cell count	-0.036605	0.003489	1.00995e-25	562243	rs4729046	C	T	0.924065	1.84813	0.075935	0.00133993	0.000188042	0.999812	0.000188078
White blood cell count	-0.075776	0.009684	5.32967e-15	560391	rs182090955	A	G	0.009784	0.019568	0.990216	0.005742	0.00011126	0.999889	0.000111273
White blood cell count	-0.121199	0.00624	5.52968e-84	561302	rs3731332	T	C	0.023234	0.046468	0.976766	0.0146892	0.000666719	0.999333	0.000667163
White blood cell count	0.017618	0.002845	6.05996e-10	562238	rs10808139	A	G	0.118535	0.23707	0.881465	0.000310394	6.48627e-05	0.999935	6.48669e-05
White blood cell count	-0.016152	0.002298	2.18978e-12	560217	rs6952262	G	C	0.205159	0.410318	0.794841	0.000260887	8.50851e-05	0.999915	8.50923e-05
White blood cell count	-0.013276	0.002333	1.29999e-08	562241	rs17138597	A	G	0.194778	0.389556	0.805222	0.000176252	5.52866e-05	0.999945	5.52897e-05
White blood cell count	0.043041	0.001898	7.85236e-114	562239	rs2158799	G	C	0.611828	1.22366	0.388172	0.00185253	0.00087993	0.99912	0.000880705
White blood cell count	0.016915	0.001968	8.69961e-18	562242	rs6583435	A	C	0.679683	1.35937	0.320317	0.000286117	0.000124583	0.999875	0.000124599
White blood cell count	-0.017568	0.002148	3.0297e-16	560151	rs4948097	G	A	0.758343	1.51669	0.241657	0.000308635	0.00011312	0.999887	0.000113133
White blood cell count	-0.010993	0.001875	4.70002e-09	561298	rs6948695	C	T	0.413883	0.827766	0.586117	0.000120846	5.86306e-05	0.999941	5.8634e-05
White blood cell count	-0.010408	0.00186	2.24001e-08	562241	rs13237635	C	T	0.565316	1.13063	0.434684	0.000108326	5.3239e-05	0.999947	5.32418e-05
White blood cell count	-0.021214	0.002399	9.79941e-19	508416	rs62466318	T	C	0.202209	0.404418	0.797791	0.000450034	0.000145199	0.999855	0.00014522
White blood cell count	-0.01333	0.002258	3.65999e-09	507300	rs7781268	A	G	0.245805	0.49161	0.754195	0.000177689	6.58817e-05	0.999934	6.5886e-05
White blood cell count	-0.027515	0.003156	2.9703e-18	562239	rs9656395	G	A	0.095026	0.190052	0.904974	0.000757075	0.000130211	0.99987	0.000130228
White blood cell count	0.018298	0.001886	3.11028e-22	560209	rs1474419	C	T	0.579762	1.15952	0.420238	0.000334817	0.000163148	0.999837	0.000163175
White blood cell count	-0.018545	0.001949	1.89017e-21	562238	rs7776857	T	G	0.65805	1.3161	0.34195	0.000343917	0.000154777	0.999845	0.000154801
White blood cell count	0.059326	0.002043	2.72898e-185	561153	rs56388170	T	G	0.294509	0.589018	0.705491	0.00351957	0.00146255	0.998537	0.00146469
White blood cell count	0.020606	0.001897	1.91999e-27	560511	rs2710804	C	T	0.375925	0.75185	0.624075	0.000424607	0.00019923	0.999801	0.00019927
White blood cell count	0.013403	0.002157	5.33003e-10	562241	rs10260281	C	G	0.236987	0.473974	0.763013	0.00017964	6.49667e-05	0.999935	6.49709e-05
White blood cell count	-0.124348	0.006855	1.80011e-73	560514	rs2282986	C	T	0.018529	0.037058	0.981471	0.0154624	0.000562389	0.999438	0.000562706
White blood cell count	-0.015405	0.001914	8.82064e-16	562236	rs74607840	A	G	0.625943	1.25189	0.374057	0.000237314	0.000111129	0.999889	0.000111141
White blood cell count	0.015196	0.002296	3.76011e-11	562239	rs4721650	G	A	0.209572	0.419144	0.790428	0.000230918	7.6504e-05	0.999923	7.65099e-05
White blood cell count	-0.029716	0.003269	1.03992e-19	562237	rs60466842	A	C	0.087587	0.175174	0.912413	0.000883041	0.000141137	0.999859	0.000141157
White blood cell count	0.041036	0.00257	2.33991e-57	561454	rs3735485	G	A	0.844672	1.68934	0.155328	0.00168395	0.000441873	0.999558	0.000442069
White blood cell count	-0.011262	0.00185	1.19001e-09	562236	rs2692540	G	C	0.428252	0.856504	0.571748	0.000126833	6.21105e-05	0.999938	6.21144e-05
White blood cell count	-0.017407	0.001848	4.90004e-21	558136	rs342294	C	T	0.455851	0.911702	0.544149	0.000303004	0.000150321	0.99985	0.000150343
White blood cell count	0.011328	0.001851	9.71002e-10	560513	rs38859	T	C	0.448861	0.897722	0.551139	0.000128324	6.34906e-05	0.999937	6.34946e-05
White blood cell count	-0.02444	0.00211	5.47016e-31	559426	rs7803075	G	A	0.7342	1.4684	0.2658	0.000597314	0.000233132	0.999767	0.000233186
White blood cell count	0.012379	0.001918	1.12001e-10	562241	rs12716647	C	G	0.637508	1.27502	0.362492	0.00015324	7.08248e-05	0.999929	7.08298e-05
White blood cell count	-0.013467	0.001888	1.02e-12	560510	rs755951	C	A	0.402765	0.80553	0.597235	0.00018136	8.72507e-05	0.999913	8.72583e-05
White blood cell count	0.011055	0.001872	3.58996e-09	557353	rs6474514	C	T	0.41173	0.82346	0.58827	0.000122213	5.9202e-05	0.999941	5.92055e-05
White blood cell count	-0.019264	0.001849	2.22024e-25	562240	rs4276676	C	T	0.469209	0.938418	0.530791	0.000371102	0.000184847	0.999815	0.000184881
White blood cell count	-0.014361	0.001947	1.71002e-13	562239	rs1947897	C	G	0.336356	0.672712	0.663644	0.000206238	9.20733e-05	0.999908	9.20818e-05
White blood cell count	-0.013208	0.001997	3.91021e-11	560219	rs10102877	A	G	0.684662	1.36932	0.315338	0.000174451	7.5328e-05	0.999925	7.53337e-05
White blood cell count	0.02711	0.004466	1.31999e-09	560513	rs921313	A	G	0.044853	0.089706	0.955147	0.000734952	6.29725e-05	0.999937	6.29764e-05
White blood cell count	-0.026558	0.002018	1.57e-39	503530	rs6985508	A	G	0.357998	0.715996	0.642002	0.000705327	0.000324218	0.999676	0.000324324
White blood cell count	-0.017192	0.001948	1.15001e-18	508409	rs1511724	G	C	0.422068	0.844136	0.577932	0.000295565	0.000144192	0.999856	0.000144213
White blood cell count	0.014259	0.002045	3.25012e-12	560513	rs17209630	A	G	0.281259	0.562518	0.718741	0.000203319	8.22029e-05	0.999918	8.22096e-05
White blood cell count	0.019951	0.001855	6.13056e-27	560510	rs10087240	T	C	0.457631	0.915262	0.542369	0.000398042	0.000197592	0.999802	0.000197631
White blood cell count	-0.032751	0.00242	1.08993e-41	560512	rs12550612	A	G	0.821328	1.64266	0.178672	0.00107263	0.000314813	0.999685	0.000314912
White blood cell count	-0.02207	0.00237	1.32008e-20	508414	rs28571765	C	T	0.206778	0.413556	0.793222	0.000487085	0.000159784	0.99984	0.00015981
White blood cell count	0.046831	0.002355	5.70953e-88	562243	rs7846314	T	A	0.187345	0.37469	0.812655	0.00219314	0.000667798	0.999332	0.000668244
White blood cell count	-0.01971	0.002186	2.03002e-19	560151	rs11993347	C	T	0.230466	0.460932	0.769534	0.000388484	0.000137796	0.999862	0.000137815
White blood cell count	0.014332	0.001849	9.49948e-15	560799	rs4870937	T	A	0.543796	1.08759	0.456204	0.000205406	0.000101915	0.999898	0.000101926
White blood cell count	-0.036254	0.00186	1.53993e-84	562237	rs55964818	C	T	0.567337	1.13467	0.432663	0.00131435	0.000645257	0.999355	0.000645674
White blood cell count	-0.075356	0.008651	3.19007e-18	562239	rs145209947	A	C	0.01404	0.02808	0.98596	0.00567853	0.000157214	0.999843	0.000157239
White blood cell count	0.024146	0.003326	4.05976e-13	508418	rs7005996	T	C	0.906282	1.81256	0.093718	0.000583029	9.90391e-05	0.999901	9.90489e-05
White blood cell count	0.021379	0.001867	2.44006e-30	559428	rs11250076	G	A	0.574673	1.14935	0.425327	0.000457062	0.000223434	0.999777	0.000223484
White blood cell count	0.013094	0.001841	1.17004e-12	559076	rs13248936	G	A	0.498342	0.996684	0.501658	0.000171453	8.57255e-05	0.999914	8.57328e-05
White blood cell count	0.021365	0.001904	3.53997e-29	559083	rs2875974	A	G	0.373406	0.746812	0.626594	0.000456463	0.000213601	0.999786	0.000213647
White blood cell count	0.011839	0.002018	4.56005e-09	560832	rs10808536	A	G	0.295428	0.590856	0.704572	0.000140162	5.83495e-05	0.999942	5.83529e-05
White blood cell count	-0.021974	0.002057	1.33999e-26	560514	rs4734879	G	A	0.276159	0.552318	0.723841	0.000482857	0.000193041	0.999807	0.000193079
White blood cell count	0.011449	0.002032	1.81001e-08	562239	rs12216862	T	C	0.290091	0.580182	0.709909	0.00013108	5.39886e-05	0.999946	5.39915e-05
White blood cell count	-0.036092	0.002609	1.77011e-43	562239	rs62510269	G	A	0.14573	0.29146	0.85427	0.00130263	0.000324337	0.999676	0.000324442
White blood cell count	-0.011891	0.002003	2.98999e-09	560509	rs3847147	A	G	0.306976	0.613952	0.693024	0.000141396	6.01616e-05	0.99994	6.01652e-05
White blood cell count	0.026196	0.002363	1.57e-28	562235	rs13291664	G	A	0.186933	0.373866	0.813067	0.00068623	0.000208599	0.999791	0.000208643
White blood cell count	-0.011492	0.001857	6.27004e-10	562241	rs6476883	A	G	0.437247	0.874494	0.562753	0.000132066	6.49929e-05	0.999935	6.49971e-05
White blood cell count	-0.014956	0.00193	9.58076e-15	560218	rs1887428	C	G	0.625091	1.25018	0.374909	0.000223682	0.000104841	0.999895	0.000104852
White blood cell count	-0.016605	0.002181	2.80996e-14	547355	rs626416	C	G	0.762943	1.52589	0.237057	0.000275726	9.97362e-05	0.9999	9.97461e-05
White blood cell count	0.014823	0.001994	1.10994e-13	559081	rs7855091	A	G	0.307022	0.614044	0.692978	0.000219721	9.34956e-05	0.999907	9.35043e-05
White blood cell count	0.015628	0.002288	8.70964e-12	560215	rs7852409	G	C	0.764716	1.52943	0.235284	0.000244234	8.7888e-05	0.999912	8.78957e-05
White blood cell count	-0.034202	0.002489	6.16027e-43	562241	rs12376511	C	T	0.164417	0.328834	0.835583	0.00116978	0.000321417	0.999679	0.000321521
White blood cell count	-0.013076	0.001843	1.35988e-12	562238	rs10973700	C	G	0.486357	0.972714	0.513643	0.000170982	8.54272e-05	0.999915	8.54345e-05
White blood cell count	0.010359	0.001856	2.45002e-08	560512	rs4877107	C	T	0.457254	0.914508	0.542746	0.000107309	5.32623e-05	0.999947	5.32651e-05
White blood cell count	0.021786	0.002517	5.1606e-18	559084	rs12683699	G	A	0.160286	0.320572	0.839714	0.00047463	0.000127765	0.999872	0.000127781
White blood cell count	0.028141	0.002055	1.24997e-42	560512	rs7036656	T	C	0.7215	1.443	0.2785	0.000791916	0.000318252	0.999682	0.000318353
White blood cell count	0.011216	0.002038	3.83999e-08	562235	rs10814191	T	C	0.713413	1.42683	0.286587	0.000125799	5.14403e-05	0.999949	5.14429e-05
White blood cell count	0.019834	0.002029	1.53003e-22	562234	rs3793537	C	G	0.290389	0.580778	0.709611	0.000393388	0.000162125	0.999838	0.000162152
White blood cell count	0.017932	0.002003	3.62994e-19	562232	rs72747074	A	G	0.31238	0.62476	0.68762	0.000321557	0.00013814	0.999862	0.000138159
White blood cell count	0.012766	0.001902	1.99986e-11	562241	rs7864482	G	A	0.377314	0.754628	0.622686	0.000162971	7.65794e-05	0.999923	7.65852e-05
White blood cell count	-0.026981	0.00184	1.18987e-48	562242	rs10980797	G	A	0.487935	0.97587	0.512065	0.000727974	0.000363775	0.999636	0.000363908
White blood cell count	-0.04119	0.002367	8.55067e-68	562234	rs2519093	T	C	0.185612	0.371224	0.814388	0.00169662	0.000512922	0.999487	0.000513185
White blood cell count	-0.025352	0.002125	8.84097e-33	562238	rs796003	T	G	0.258407	0.516814	0.741593	0.000642724	0.000246334	0.999754	0.000246395
White blood cell count	-0.015236	0.00208	2.49e-13	562148	rs12343532	A	T	0.272342	0.544684	0.727658	0.000232136	9.20055e-05	0.999908	9.2014e-05
White blood cell count	0.01427	0.001892	4.86968e-14	562240	rs2506699	G	A	0.483895	0.96779	0.516105	0.000203633	0.000101711	0.999898	0.000101721
White blood cell count	0.031056	0.002174	2.87012e-46	517656	rs4413892	A	G	0.276136	0.552272	0.723864	0.000964475	0.000385568	0.999614	0.000385717
White blood cell count	0.016995	0.001853	4.85959e-20	561301	rs447124	T	C	0.490566	0.981132	0.509434	0.00028883	0.000144364	0.999856	0.000144384
White blood cell count	0.017567	0.002475	1.31009e-12	559080	rs2148537	A	G	0.166266	0.332532	0.833734	0.000308599	8.55571e-05	0.999914	8.55644e-05
White blood cell count	0.01034	0.001861	2.84001e-08	560500	rs7850247	C	T	0.514717	1.02943	0.485283	0.000106916	5.34115e-05	0.999947	5.34143e-05
White blood cell count	-0.04012	0.006861	5.13003e-09	562242	rs77215665	G	A	0.018274	0.036548	0.981726	0.00160961	5.77532e-05	0.999942	5.77565e-05
White blood cell count	-0.016612	0.001953	1.93019e-17	561155	rs10986338	A	G	0.649839	1.29968	0.350161	0.000275959	0.000125588	0.999874	0.000125604
White blood cell count	-0.020075	0.002239	3.25012e-19	508416	rs41317014	T	C	0.247562	0.495124	0.752438	0.000403006	0.00015014	0.99985	0.000150162
White blood cell count	0.030146	0.00219	4.75007e-43	562240	rs2993986	T	C	0.774092	1.54818	0.225908	0.000908781	0.000317844	0.999682	0.000317945
White blood cell count	0.01735	0.001951	6.25029e-19	562241	rs2091084	C	T	0.653201	1.3064	0.346799	0.000301023	0.000136381	0.999864	0.0001364
White blood cell count	-0.016866	0.001919	1.63005e-18	561157	rs180941	A	G	0.625014	1.25003	0.374986	0.000284462	0.00013334	0.999867	0.000133357
White blood cell count	-0.013749	0.002349	4.94994e-09	562241	rs41295055	T	C	0.186956	0.373912	0.813044	0.000189035	5.74679e-05	0.999943	5.74712e-05
White blood cell count	0.025211	0.002007	3.67959e-36	562241	rs3781454	A	G	0.676766	1.35353	0.323234	0.000635595	0.000278077	0.999722	0.000278155
White blood cell count	-0.049726	0.001914	1.09901e-148	562240	rs10828725	T	G	0.364782	0.729564	0.635218	0.00247268	0.00114592	0.998854	0.00114723
White blood cell count	-0.025833	0.002003	5.0501e-38	562239	rs72790862	C	T	0.306947	0.613894	0.693053	0.000667344	0.000283929	0.999716	0.000284009
White blood cell count	-0.012414	0.002033	1.05e-09	561158	rs6479830	C	T	0.715242	1.43048	0.284758	0.000154107	6.27744e-05	0.999937	6.27783e-05
White blood cell count	0.016558	0.001904	3.59998e-18	561300	rs7917772	A	G	0.630809	1.26162	0.369191	0.000274167	0.000127701	0.999872	0.000127717
White blood cell count	-0.01417	0.002131	3.01995e-11	561151	rs72836628	T	C	0.249186	0.498372	0.750814	0.000200789	7.51321e-05	0.999925	7.51378e-05
White blood cell count	0.011894	0.001855	1.47001e-10	562239	rs11198788	C	T	0.430983	0.861966	0.569017	0.000141467	6.93859e-05	0.999931	6.93907e-05
White blood cell count	0.016749	0.00249	1.80011e-11	559084	rs11252331	G	T	0.836619	1.67324	0.163381	0.000280529	7.66897e-05	0.999923	7.66956e-05
White blood cell count	0.015277	0.001862	2.44006e-16	559078	rs10906393	T	A	0.575521	1.15104	0.424479	0.000233387	0.000114031	0.999886	0.000114044
White blood cell count	0.012956	0.001834	1.69981e-12	562235	rs692594	C	G	0.488761	0.977522	0.511239	0.000167858	8.38866e-05	0.999916	8.38936e-05
White blood cell count	-0.015482	0.001905	4.54988e-16	561155	rs703005	T	C	0.598155	1.19631	0.401845	0.000239692	0.000115228	0.999885	0.000115241
White blood cell count	0.038842	0.00322	1.79019e-33	503532	rs3747869	C	A	0.900449	1.8009	0.099551	0.0015087	0.000270482	0.99973	0.000270555
White blood cell count	0.043116	0.001874	4.56037e-117	562236	rs61863767	T	C	0.596247	1.19249	0.403753	0.00185899	0.000895053	0.999105	0.000895855
White blood cell count	0.018141	0.002233	4.78961e-16	562240	rs12784071	T	C	0.222099	0.444198	0.777901	0.000329096	0.000113716	0.999886	0.000113729
White blood cell count	-0.023627	0.002187	3.58014e-27	559081	rs17011726	G	C	0.232584	0.465168	0.767416	0.000558235	0.000199277	0.999801	0.000199317
White blood cell count	-0.029017	0.00184	5.75043e-56	562237	rs7082470	A	G	0.474125	0.94825	0.525875	0.000841986	0.000419866	0.99958	0.000420042
White blood cell count	-0.021583	0.003031	1.10994e-12	562227	rs1885474	G	T	0.102894	0.205788	0.897106	0.000465826	8.59978e-05	0.999914	8.60052e-05
White blood cell count	0.012677	0.00195	8.27942e-11	561296	rs11002309	T	C	0.340114	0.680228	0.659886	0.000160706	7.21367e-05	0.999928	7.21419e-05
White blood cell count	-0.012456	0.002048	1.22999e-09	560787	rs10749539	G	C	0.292801	0.585602	0.707199	0.000155152	6.42542e-05	0.999936	6.42583e-05
White blood cell count	-0.050292	0.004692	8.99912e-27	559446	rs59085061	G	A	0.040472	0.080944	0.959528	0.00252929	0.000196445	0.999804	0.000196483
White blood cell count	-0.01889	0.001838	9.60064e-25	562239	rs9633675	C	G	0.478894	0.957788	0.521106	0.000356832	0.000178098	0.999822	0.00017813
White blood cell count	0.038666	0.001952	2.78997e-87	500261	rs6421984	C	T	0.514549	1.0291	0.485451	0.00149506	0.000746897	0.999253	0.000747455
White blood cell count	0.014895	0.002	9.94947e-14	562233	rs1468102	G	C	0.306335	0.61267	0.693665	0.000221861	9.42882e-05	0.999906	9.42971e-05
White blood cell count	-0.010562	0.001872	1.73002e-08	545886	rs10769968	C	G	0.455606	0.911212	0.544394	0.000111556	5.53382e-05	0.999945	5.53413e-05
White blood cell count	-0.018063	0.002016	3.43005e-19	562238	rs11022177	G	C	0.311138	0.622276	0.688862	0.000326272	0.00013986	0.99986	0.00013988
White blood cell count	0.025191	0.001944	2.32006e-38	561154	rs1228024	A	C	0.661308	1.32262	0.338692	0.000634586	0.000284269	0.999716	0.00028435
White blood cell count	-0.024925	0.001991	6.3797e-36	558136	rs174548	G	C	0.313935	0.62787	0.686065	0.000621256	0.000267612	0.999732	0.000267683
White blood cell count	0.018942	0.001852	1.59001e-24	559081	rs617791	C	G	0.483273	0.966546	0.516727	0.000358799	0.000179199	0.999821	0.000179231
White blood cell count	-0.013376	0.001888	1.42988e-12	561295	rs7177	A	C	0.529439	1.05888	0.470561	0.000178917	8.91486e-05	0.999911	8.91565e-05
White blood cell count	0.096379	0.010089	1.3499e-21	558150	rs148713124	T	G	0.008951	0.017902	0.991049	0.00928891	0.000164802	0.999835	0.000164829
White blood cell count	0.011456	0.001986	8.23e-09	560509	rs4909945	C	T	0.688902	1.3778	0.311098	0.00013124	5.62536e-05	0.999944	5.62568e-05
White blood cell count	0.028768	0.001987	1.85994e-47	562241	rs73000965	A	T	0.314788	0.629576	0.685212	0.000827598	0.00035702	0.999643	0.000357147
White blood cell count	0.018163	0.002846	1.81001e-10	560510	rs672058	T	C	0.880458	1.76092	0.119542	0.000329895	6.94439e-05	0.999931	6.94488e-05
White blood cell count	0.016288	0.002877	1.54e-08	562235	rs11221394	C	T	0.117605	0.23521	0.882395	0.000265299	5.50623e-05	0.999945	5.50653e-05
White blood cell count	0.013829	0.001881	2.01002e-13	559426	rs4909932	G	A	0.59811	1.19622	0.40189	0.000191241	9.1939e-05	0.999908	9.19475e-05
White blood cell count	0.015654	0.00207	4.12952e-14	562235	rs12792460	G	C	0.271243	0.542486	0.728757	0.000245048	9.68773e-05	0.999903	9.68867e-05
White blood cell count	-0.011755	0.00197	2.47999e-09	507413	rs1232050	C	G	0.429833	0.859666	0.570167	0.00013818	6.77294e-05	0.999932	6.7734e-05
White blood cell count	-0.01148	0.001897	1.47999e-09	562238	rs934177	G	C	0.436307	0.872614	0.563693	0.00013179	6.48259e-05	0.999935	6.48301e-05
White blood cell count	-0.026397	0.002004	1.3499e-39	559259	rs8705	A	G	0.316569	0.633138	0.683431	0.000696802	0.00030151	0.999698	0.000301601
White blood cell count	-0.012287	0.002033	1.54999e-09	562243	rs579721	A	G	0.283654	0.567308	0.716346	0.00015097	6.13527e-05	0.999939	6.13564e-05
White blood cell count	-0.032444	0.005656	9.91996e-09	562232	rs113519804	A	C	0.028736	0.057472	0.971264	0.00105261	5.87574e-05	0.999941	5.87608e-05
White blood cell count	0.01608	0.002128	4.27957e-14	559070	rs6590806	A	G	0.250457	0.500914	0.749543	0.000258566	9.70805e-05	0.999903	9.70899e-05
White blood cell count	0.017862	0.001873	1.54989e-21	562226	rs7934719	T	C	0.414299	0.828598	0.585701	0.000319051	0.000154839	0.999845	0.000154863
White blood cell count	-0.01718	0.00307	2.24001e-08	561302	rs59241311	A	G	0.099621	0.199242	0.900379	0.000295152	5.29484e-05	0.999947	5.29512e-05
White blood cell count	-0.011924	0.001855	1.33999e-10	560514	rs873218	A	G	0.553941	1.10788	0.446059	0.000142182	7.02635e-05	0.99993	7.02684e-05
White blood cell count	-0.024735	0.002017	1.59001e-34	561301	rs11104881	C	T	0.702031	1.40406	0.297969	0.00061182	0.000255965	0.999744	0.000256031
White blood cell count	0.028802	0.004241	1.15001e-11	562243	rs73190675	A	G	0.050278	0.100556	0.949722	0.000829555	7.92227e-05	0.999921	7.9229e-05
White blood cell count	-0.018749	0.001965	1.53003e-21	560508	rs9863	C	T	0.329292	0.658584	0.670708	0.000351525	0.000155275	0.999845	0.000155299
White blood cell count	0.025362	0.001952	1.42988e-38	558141	rs10844682	C	T	0.341835	0.68367	0.658165	0.000643231	0.000289433	0.999711	0.000289517
White blood cell count	-0.015546	0.001973	3.44033e-15	561300	rs739842	C	T	0.639495	1.27899	0.360505	0.000241678	0.000111433	0.999889	0.000111446
White blood cell count	0.018563	0.001889	9.44931e-23	561149	rs11169302	G	T	0.392444	0.784888	0.607556	0.000344585	0.00016432	0.999836	0.000164347
White blood cell count	0.014403	0.002256	1.76999e-10	562238	rs9330650	G	A	0.21919	0.43838	0.78081	0.000207446	7.10071e-05	0.999929	7.10122e-05
White blood cell count	0.01204	0.001921	3.74999e-10	560507	rs632887	G	A	0.411004	0.822008	0.588996	0.000144962	7.01845e-05	0.99993	7.01895e-05
White blood cell count	-0.0225	0.002347	9.66941e-22	561158	rs67684915	G	C	0.19513	0.39026	0.80487	0.00050625	0.000159017	0.999841	0.000159043
White blood cell count	0.03864	0.00279	1.42988e-43	543851	rs2286599	A	G	0.141477	0.282954	0.858523	0.00149305	0.000362695	0.999637	0.000362827
White blood cell count	0.013133	0.001841	1.02991e-12	562239	rs11048425	G	C	0.491188	0.982376	0.508812	0.000172476	8.62111e-05	0.999914	8.62185e-05
White blood cell count	-0.012955	0.001964	4.35011e-11	560151	rs1895994	A	G	0.32446	0.64892	0.67554	0.000167832	7.35728e-05	0.999926	7.35782e-05
White blood cell count	0.015191	0.001847	2.03002e-16	562240	rs4761234	C	T	0.4824	0.9648	0.5176	0.000230766	0.00011524	0.999885	0.000115254
White blood cell count	-0.067191	0.001836	1e-200	559426	rs3184504	C	T	0.517084	1.03417	0.482916	0.00451463	0.00225468	0.997745	0.00225978
White blood cell count	0.018607	0.002436	2.28981e-14	562241	rs7308123	C	T	0.18119	0.36238	0.81881	0.00034622	0.000102731	0.999897	0.000102741
White blood cell count	0.022341	0.002258	4.70977e-23	561301	rs706809	C	T	0.777872	1.55574	0.222128	0.00049912	0.000172483	0.999828	0.000172513
White blood cell count	0.013512	0.002025	2.57988e-11	560512	rs759488	C	T	0.70489	1.40978	0.29511	0.000182574	7.59582e-05	0.999924	7.59639e-05
White blood cell count	-0.013013	0.002333	2.5e-08	561301	rs76545872	A	G	0.194057	0.388114	0.805943	0.000169338	5.29686e-05	0.999947	5.29714e-05
White blood cell count	-0.011156	0.001884	3.26002e-09	557353	rs1007938	G	A	0.40493	0.80986	0.59507	0.000124456	5.99784e-05	0.99994	5.9982e-05
White blood cell count	0.014435	0.001914	4.78961e-14	559427	rs1245035	A	C	0.627427	1.25485	0.372573	0.000208369	9.74178e-05	0.999903	9.74273e-05
White blood cell count	0.010899	0.001847	3.70997e-09	557347	rs1042725	T	C	0.494933	0.989866	0.505067	0.000118788	5.9388e-05	0.999941	5.93915e-05
White blood cell count	-0.013653	0.001991	7.29962e-12	562238	rs11114149	T	A	0.683244	1.36649	0.316756	0.000186404	8.06839e-05	0.999919	8.06904e-05
White blood cell count	0.037876	0.003999	2.96006e-21	561300	rs17041439	C	A	0.056554	0.113108	0.943446	0.00143459	0.000153087	0.999847	0.000153111
White blood cell count	-0.032266	0.003547	9.91973e-20	559081	rs11064881	A	G	0.073548	0.147096	0.926452	0.00104109	0.000141878	0.999858	0.000141898
White blood cell count	0.158445	0.008517	3.44985e-77	562241	rs76428106	C	T	0.013471	0.026942	0.986529	0.0251048	0.000667263	0.999333	0.000667708
White blood cell count	0.023885	0.002116	1.67996e-29	524745	rs2260850	G	T	0.280997	0.561994	0.719003	0.000570493	0.000230522	0.999769	0.000230575
White blood cell count	0.054052	0.005559	2.5398e-22	557992	rs138028125	G	C	0.03427	0.06854	0.96573	0.00292162	0.000193385	0.999807	0.000193423
White blood cell count	-0.065191	0.007096	4.31023e-20	562214	rs150861794	T	C	0.020249	0.040498	0.979751	0.00424987	0.000168626	0.999831	0.000168654
White blood cell count	0.015386	0.002055	7.31981e-14	560295	rs9590390	A	G	0.291471	0.582942	0.708529	0.000236729	9.77765e-05	0.999902	9.7786e-05
White blood cell count	-0.022531	0.003425	4.9204e-11	555496	rs9508005	G	T	0.094159	0.188318	0.905841	0.000507646	8.65974e-05	0.999913	8.66049e-05
White blood cell count	0.01598	0.001848	5.65979e-18	560512	rs806321	T	C	0.530051	1.0601	0.469949	0.00025536	0.000127219	0.999873	0.000127235
White blood cell count	-0.011129	0.001864	2.45002e-09	562242	rs12429714	T	C	0.424441	0.848882	0.575559	0.000123855	6.05131e-05	0.999939	6.05168e-05
White blood cell count	0.013869	0.002466	1.89998e-08	562214	rs55978995	A	C	0.16913	0.33826	0.83087	0.000192349	5.40597e-05	0.999946	5.40627e-05
White blood cell count	0.01961	0.002086	5.85059e-21	562241	rs3812849	C	A	0.266532	0.533064	0.733468	0.000384552	0.000150354	0.99985	0.000150377
White blood cell count	0.020659	0.002021	1.72982e-24	561300	rs7326825	A	G	0.703613	1.40723	0.296387	0.000426794	0.000178009	0.999822	0.000178041
White blood cell count	-0.01411	0.002116	2.67979e-11	557352	rs9526795	C	T	0.258932	0.517864	0.741068	0.000199092	7.64061e-05	0.999924	7.64119e-05
White blood cell count	-0.01238	0.002091	3.29003e-09	562241	rs2439963	G	A	0.736551	1.4731	0.263449	0.000153264	5.948e-05	0.999941	5.94835e-05
White blood cell count	0.034424	0.00189	4.60999e-74	562237	rs2038700	C	T	0.394624	0.789248	0.605376	0.00118501	0.000566189	0.999434	0.00056651
White blood cell count	0.010451	0.001877	2.63998e-08	560513	rs175714	C	T	0.577258	1.15452	0.422742	0.000109223	5.33078e-05	0.999947	5.33107e-05
White blood cell count	-0.016107	0.001853	3.72992e-18	562239	rs9806027	C	G	0.554314	1.10863	0.445686	0.000259435	0.000128187	0.999872	0.000128203
White blood cell count	0.02298	0.003071	7.65068e-14	506687	rs2180369	C	T	0.110762	0.221524	0.889238	0.00052808	0.000104025	0.999896	0.000104036
White blood cell count	0.015003	0.001912	4.53002e-15	561302	rs696	T	C	0.36576	0.73152	0.63424	0.00022509	0.000104433	0.999896	0.000104443
White blood cell count	-0.01437	0.001851	8.67961e-15	559077	rs11159261	C	T	0.534241	1.06848	0.465759	0.000206497	0.000102764	0.999897	0.000102775
White blood cell count	0.012057	0.001962	8.18993e-10	557353	rs9323285	A	C	0.337997	0.675994	0.662003	0.000145371	6.50551e-05	0.999935	6.50593e-05
White blood cell count	-0.040319	0.003453	1.85012e-31	562237	rs10138752	T	C	0.077277	0.154554	0.922723	0.00162562	0.000231831	0.999768	0.000231885
White blood cell count	-0.031169	0.002388	6.57961e-39	561451	rs10498635	T	C	0.18322	0.36644	0.81678	0.000971507	0.000290773	0.999709	0.000290857
White blood cell count	-0.01285	0.002	1.34999e-10	561156	rs7159281	G	A	0.671781	1.34356	0.328219	0.000165123	7.28161e-05	0.999927	7.28214e-05
White blood cell count	0.020614	0.002397	8.43918e-18	562234	rs72664840	T	C	0.179041	0.358082	0.820959	0.000424937	0.000124919	0.999875	0.000124935
White blood cell count	-0.015367	0.00197	6.4506e-15	557343	rs10146962	C	T	0.338281	0.676562	0.661719	0.000236145	0.000105721	0.999894	0.000105732
White blood cell count	0.018686	0.002049	7.85055e-20	562217	rs12898000	C	G	0.700918	1.40184	0.299082	0.000349167	0.000146393	0.999854	0.000146414
White blood cell count	-0.015451	0.002058	6.22014e-14	562230	rs62007171	C	T	0.291138	0.582276	0.708862	0.000238733	9.8538e-05	0.999901	9.85477e-05
White blood cell count	0.011091	0.001979	2.15001e-08	562236	rs12905862	A	G	0.316261	0.632522	0.683739	0.00012301	5.31995e-05	0.999947	5.32023e-05
White blood cell count	-0.015777	0.001895	8.73977e-17	561157	rs7183988	G	T	0.526631	1.05326	0.473369	0.000248914	0.000124104	0.999876	0.000124119
White blood cell count	0.01369	0.002122	1.13999e-10	508419	rs4924450	A	G	0.706498	1.413	0.293502	0.000187416	7.77247e-05	0.999922	7.77307e-05
White blood cell count	-0.029901	0.002312	3.19963e-38	562209	rs60695341	T	C	0.197348	0.394696	0.802652	0.00089407	0.000283244	0.999717	0.000283325
White blood cell count	0.014549	0.002067	2.02023e-12	561156	rs780142	G	T	0.274035	0.54807	0.725965	0.000211673	8.42205e-05	0.999916	8.42276e-05
White blood cell count	0.031285	0.002853	6.14045e-28	547354	rs28576226	A	G	0.122129	0.244258	0.877871	0.000978751	0.000209871	0.99979	0.000209915
White blood cell count	0.050625	0.003905	2.11982e-38	560514	rs2062250	A	G	0.938363	1.87673	0.061637	0.00256289	0.000296464	0.999704	0.000296552
White blood cell count	-0.015295	0.002536	1.67001e-09	562234	rs2469147	G	A	0.157884	0.315768	0.842116	0.000233937	6.2207e-05	0.999938	6.22108e-05
White blood cell count	0.011729	0.002072	1.54e-08	562243	rs62019353	C	T	0.27272	0.54544	0.72728	0.000137569	5.45721e-05	0.999945	5.45751e-05
White blood cell count	-0.04262	0.002923	4.16965e-48	561303	rs72726027	C	T	0.111895	0.22379	0.888105	0.00181646	0.000361021	0.999639	0.000361151
White blood cell count	0.013665	0.00186	2.1301e-13	562241	rs11854390	T	C	0.562198	1.1244	0.437802	0.000186732	9.19213e-05	0.999908	9.19298e-05
White blood cell count	0.018579	0.002197	2.86022e-17	507332	rs9926183	T	C	0.26273	0.52546	0.73727	0.000345179	0.000133724	0.999866	0.000133742
White blood cell count	0.037688	0.001864	8.13018e-91	561149	rs11574938	C	G	0.520754	1.04151	0.479246	0.00142039	0.000708969	0.999291	0.000709472
White blood cell count	0.027237	0.004058	1.99022e-11	553958	rs117556162	A	G	0.056886	0.113772	0.943114	0.000741854	7.96009e-05	0.99992	7.96073e-05
White blood cell count	0.021463	0.002238	9.1791e-22	562209	rs9933582	G	T	0.229622	0.459244	0.770378	0.00046066	0.000162978	0.999837	0.000163004
White blood cell count	-0.016697	0.002549	5.94019e-11	560747	rs75859969	C	A	0.156224	0.312448	0.843776	0.00027879	7.34991e-05	0.999927	7.35045e-05
White blood cell count	0.011987	0.002025	3.34003e-09	501320	rs4984768	T	G	0.36339	0.72678	0.63661	0.000143688	6.6481e-05	0.999934	6.64854e-05
White blood cell count	-0.014131	0.002078	1.08993e-11	561297	rs9925985	C	A	0.269481	0.538962	0.730519	0.000199685	7.86204e-05	0.999921	7.86266e-05
White blood cell count	-0.017778	0.001893	6.36063e-21	561302	rs11644125	T	C	0.59737	1.19474	0.40263	0.000316057	0.000152036	0.999848	0.000152059
White blood cell count	-0.051377	0.00721	1.07994e-12	558784	rs12918121	T	C	0.017725	0.03545	0.982275	0.0026396	9.19151e-05	0.999908	9.19235e-05
White blood cell count	0.015619	0.001851	3.32966e-17	562241	rs7198940	T	C	0.52238	1.04476	0.47762	0.000243953	0.000121732	0.999878	0.000121747
White blood cell count	-0.016624	0.002807	3.24997e-09	562238	rs9938104	T	C	0.12614	0.25228	0.87386	0.000276357	6.0925e-05	0.999939	6.09287e-05
White blood cell count	-0.030161	0.003616	7.83069e-17	508420	rs12929950	A	G	0.077395	0.15479	0.922605	0.000909686	0.000129912	0.99987	0.000129929
White blood cell count	-0.02072	0.002036	2.64972e-24	557349	rs6500550	T	C	0.304495	0.60899	0.695505	0.000429318	0.00018184	0.999818	0.000181873
White blood cell count	-0.033699	0.005207	9.9793e-11	560511	rs61739285	T	C	0.033259	0.066518	0.966741	0.00113562	7.3027e-05	0.999927	7.30323e-05
White blood cell count	-0.01779	0.002073	9.93116e-18	562228	rs112282032	T	C	0.271206	0.542412	0.728794	0.000316484	0.000125108	0.999875	0.000125124
White blood cell count	0.033815	0.002233	9.58959e-52	560506	rs247826	T	C	0.220606	0.441212	0.779394	0.00114345	0.000393209	0.999607	0.000393363
White blood cell count	-0.021831	0.003087	1.59993e-12	562163	rs17232826	T	C	0.10177	0.20354	0.89823	0.000476593	8.71334e-05	0.999913	8.7141e-05
White blood cell count	-0.023612	0.001849	2.66011e-37	562240	rs2259855	C	T	0.52533	1.05066	0.47467	0.000557527	0.000278048	0.999722	0.000278125
White blood cell count	-0.011338	0.001867	1.29999e-09	561293	rs9900613	T	C	0.43077	0.86154	0.56923	0.00012855	6.30429e-05	0.999937	6.30469e-05
White blood cell count	0.027194	0.002851	1.51985e-21	557350	rs2314339	T	C	0.124894	0.249788	0.875106	0.000739514	0.000161651	0.999838	0.000161677
White blood cell count	0.107631	0.008291	1.69981e-38	561450	rs56378716	G	A	0.01278	0.02556	0.98722	0.0115844	0.000292314	0.999708	0.000292399
White blood cell count	0.035373	0.001844	5.62989e-82	562241	rs2665405	A	G	0.547743	1.09549	0.452257	0.00125125	0.00061992	0.99938	0.000620305
White blood cell count	0.01138	0.001929	3.79001e-09	560831	rs2282677	C	T	0.405364	0.810728	0.594636	0.000129504	6.24325e-05	0.999938	6.24364e-05
White blood cell count	0.011726	0.001926	1.17999e-09	562240	rs4789229	T	C	0.644533	1.28907	0.355467	0.000137499	6.30049e-05	0.999937	6.30089e-05
White blood cell count	-0.014404	0.001932	9.31966e-14	506688	rs1109278	G	A	0.483817	0.967634	0.516183	0.000207475	0.000103629	0.999896	0.00010364
White blood cell count	-0.012308	0.002252	4.70002e-08	562240	rs1285254	C	T	0.775119	1.55024	0.224881	0.000151487	5.28112e-05	0.999947	5.2814e-05
White blood cell count	0.014711	0.002078	1.50003e-12	560833	rs6502608	A	G	0.707085	1.41417	0.292915	0.000216414	8.96453e-05	0.99991	8.96534e-05
White blood cell count	-0.03151	0.002297	8.58025e-43	559082	rs7225843	C	T	0.203083	0.406166	0.796917	0.00099288	0.000321376	0.999679	0.000321479
White blood cell count	0.017479	0.00213	2.38013e-16	561159	rs35592645	A	C	0.248719	0.497438	0.751281	0.000305515	0.000114176	0.999886	0.000114189
White blood cell count	0.017816	0.001955	8.4004e-20	562235	rs7502100	C	T	0.366802	0.733604	0.633198	0.00031741	0.000147442	0.999853	0.000147464
White blood cell count	0.013797	0.001848	8.70964e-14	562232	rs1024091	T	C	0.557743	1.11549	0.442257	0.000190357	9.39092e-05	0.999906	9.3918e-05
White blood cell count	-0.025157	0.001845	2.74031e-42	561298	rs12936529	T	C	0.478786	0.957572	0.521214	0.000632875	0.000315868	0.999684	0.000315967
White blood cell count	0.021856	0.002434	2.89001e-19	559082	rs16964983	C	T	0.172918	0.345836	0.827082	0.000477685	0.000136634	0.999863	0.000136653
White blood cell count	-0.011309	0.001852	1.05e-09	562230	rs2428608	T	C	0.56284	1.12568	0.43716	0.000127893	6.29367e-05	0.999937	6.29406e-05
White blood cell count	-0.017887	0.003105	8.55993e-09	562235	rs35111447	T	C	0.098264	0.196528	0.901736	0.000319945	5.66995e-05	0.999943	5.67027e-05
White blood cell count	0.017652	0.002518	2.48028e-12	562238	rs62089697	A	G	0.172097	0.344194	0.827903	0.000311593	8.87913e-05	0.999911	8.87992e-05
White blood cell count	-0.017539	0.001845	2.11009e-21	562232	rs4790752	T	C	0.450783	0.901566	0.549217	0.000307617	0.000152318	0.999848	0.000152341
White blood cell count	-0.054274	0.008237	4.58036e-11	507056	rs146207734	T	A	0.017496	0.034992	0.982504	0.00294567	0.000101271	0.999899	0.000101282
White blood cell count	-0.018378	0.002003	4.70977e-20	508419	rs55767800	C	T	0.632257	1.26451	0.367743	0.000337751	0.00015706	0.999843	0.000157084
White blood cell count	0.011343	0.001935	4.67003e-09	561301	rs17660636	G	A	0.357796	0.715592	0.642204	0.000128664	5.91282e-05	0.999941	5.91317e-05
White blood cell count	0.07212	0.001861	1e-200	561295	rs4794820	G	A	0.552137	1.10427	0.447863	0.00520129	0.00257237	0.997428	0.002579
White blood cell count	0.016302	0.001945	5.57956e-17	560511	rs4239149	G	A	0.656343	1.31269	0.343657	0.000265755	0.000119886	0.99988	0.0001199
White blood cell count	0.028894	0.002311	7.67008e-36	561156	rs2084312	T	C	0.800412	1.60082	0.199588	0.000834863	0.000266743	0.999733	0.000266814
White blood cell count	0.019024	0.002193	4.45964e-18	469305	rs9747839	G	C	0.476185	0.95237	0.523815	0.000361913	0.000180546	0.999819	0.000180578
White blood cell count	-0.011551	0.001904	1.36e-09	560213	rs11874453	A	G	0.532635	1.06527	0.467365	0.000133426	6.64286e-05	0.999934	6.6433e-05
White blood cell count	0.011131	0.001914	6.15007e-09	562238	rs67491878	C	A	0.60436	1.20872	0.39564	0.000123899	5.92508e-05	0.999941	5.92543e-05
White blood cell count	0.019812	0.003341	3.09999e-09	562243	rs78285907	T	A	0.089011	0.178022	0.910989	0.000392515	6.36566e-05	0.999936	6.36607e-05
White blood cell count	0.02445	0.002749	6.22014e-19	562234	rs75354229	T	C	0.128659	0.257318	0.871341	0.000597802	0.000134034	0.999866	0.000134052
White blood cell count	-0.016391	0.001858	1.20005e-18	562240	rs718515	A	G	0.551929	1.10386	0.448071	0.000268665	0.000132883	0.999867	0.000132901
White blood cell count	-0.020008	0.003471	8.41008e-09	560512	rs4468717	T	C	0.077837	0.155674	0.922163	0.00040032	5.74687e-05	0.999943	5.7472e-05
White blood cell count	-0.019587	0.00196	1.77992e-23	562233	rs303753	A	G	0.34473	0.68946	0.65527	0.000383651	0.000173327	0.999827	0.000173357
White blood cell count	0.019947	0.001905	1.26009e-25	562237	rs8084255	T	C	0.375635	0.75127	0.624365	0.000397883	0.000186634	0.999813	0.000186668
White blood cell count	0.013776	0.001875	2.09991e-13	562197	rs12956324	A	C	0.402959	0.805918	0.597041	0.000189778	9.13148e-05	0.999909	9.13232e-05
White blood cell count	0.017758	0.003188	2.59998e-08	561300	rs7235882	T	C	0.093753	0.187506	0.906247	0.000315347	5.35858e-05	0.999946	5.35887e-05
White blood cell count	0.011676	0.001867	4.14e-10	562120	rs9304460	A	G	0.443947	0.887894	0.556053	0.000136329	6.73078e-05	0.999933	6.73123e-05
White blood cell count	-0.01277	0.002204	7.10003e-09	562237	rs72982988	A	G	0.232903	0.465806	0.767097	0.000163073	5.82689e-05	0.999942	5.82723e-05
White blood cell count	-0.055946	0.005728	1.66994e-22	559933	rs17758695	T	C	0.028609	0.057218	0.971391	0.00312995	0.000173966	0.999826	0.000173996
White blood cell count	-0.031751	0.003713	1.27997e-17	561154	rs72973711	T	A	0.067073	0.134146	0.932927	0.00100813	0.000126165	0.999874	0.000126181
White blood cell count	0.013882	0.002267	9.49992e-10	508415	rs11669443	A	G	0.236724	0.473448	0.763276	0.00019271	6.96399e-05	0.99993	6.96447e-05
White blood cell count	0.015926	0.002122	6.4003e-14	558743	rs73016721	T	A	0.277522	0.555044	0.722478	0.000253637	0.00010171	0.999898	0.000101721
White blood cell count	-0.047616	0.002308	1.51985e-94	560514	rs2290669	C	A	0.786444	1.57289	0.213556	0.00226728	0.00076158	0.999238	0.00076216
White blood cell count	0.023127	0.004041	1.06999e-08	508413	rs76378167	A	G	0.061252	0.122504	0.938748	0.000534858	6.15089e-05	0.999938	6.15127e-05
White blood cell count	-0.01642	0.001984	1.32008e-16	562242	rs4805881	C	A	0.665284	1.33057	0.334716	0.000269616	0.000120077	0.99988	0.000120091
White blood cell count	0.012618	0.001886	2.30994e-11	561155	rs2194067	T	C	0.415502	0.831004	0.584498	0.000159214	7.73334e-05	0.999923	7.73394e-05
White blood cell count	-0.070234	0.002594	2.208e-161	560511	rs4760	G	A	0.152719	0.305438	0.847281	0.00493281	0.00127657	0.998723	0.0012782
White blood cell count	-0.01291	0.002182	3.36001e-09	507479	rs71352239	T	C	0.323814	0.647628	0.676186	0.000166668	7.29868e-05	0.999927	7.29921e-05
White blood cell count	-0.036357	0.002584	6.31975e-45	559429	rs571497	A	G	0.154843	0.309686	0.845157	0.00132183	0.000345967	0.999654	0.000346087
White blood cell count	-0.028224	0.002196	9.36052e-38	506961	rs2358581	G	T	0.73286	1.46572	0.26714	0.000796594	0.000311908	0.999688	0.000312006
White blood cell count	-0.014189	0.002164	5.67022e-11	555166	rs430989	G	T	0.269456	0.538912	0.730544	0.000201328	7.92625e-05	0.999921	7.92688e-05
White blood cell count	-0.025968	0.002241	5.20955e-31	561448	rs35112940	A	G	0.215982	0.431964	0.784018	0.000674337	0.000228376	0.999772	0.000228428
White blood cell count	-0.052727	0.00211	1.07895e-137	562226	rs73036517	G	A	0.258764	0.517528	0.741236	0.00278014	0.00106649	0.998934	0.00106763
White blood cell count	-0.030461	0.003167	7.05018e-22	507330	rs309190	C	T	0.893852	1.7877	0.106148	0.000927873	0.000176074	0.999824	0.000176105
White blood cell count	0.022477	0.002216	3.78007e-24	502283	rs7246841	C	T	0.731395	1.46279	0.268605	0.000505216	0.000198506	0.999801	0.000198545
White blood cell count	-0.022202	0.001845	2.63027e-33	560513	rs6055955	T	C	0.508614	1.01723	0.491386	0.000492929	0.000246391	0.999754	0.000246452
White blood cell count	0.010809	0.001937	2.45997e-08	506687	rs6062468	T	C	0.508105	1.01621	0.491895	0.000116834	5.84019e-05	0.999942	5.84053e-05
White blood cell count	-0.013484	0.001851	3.3597e-13	562241	rs2327028	T	C	0.475724	0.951448	0.524276	0.000181818	9.06948e-05	0.999909	9.07031e-05
White blood cell count	0.024169	0.001905	7.57007e-37	561154	rs6029234	C	G	0.624198	1.2484	0.375802	0.000584141	0.000274049	0.999726	0.000274125
White blood cell count	0.011858	0.001931	8.43995e-10	562230	rs6051431	T	C	0.351093	0.702186	0.648907	0.000140612	6.40704e-05	0.999936	6.40745e-05
White blood cell count	-0.033097	0.004378	4.24033e-14	562240	rs34952318	A	G	0.050283	0.100566	0.949717	0.00109541	0.000104622	0.999895	0.000104633
White blood cell count	0.015029	0.002482	1.43999e-09	559079	rs1891033	C	T	0.16941	0.33882	0.83059	0.000225871	6.35647e-05	0.999936	6.35687e-05
White blood cell count	0.013547	0.002209	8.96995e-10	557992	rs3752562	A	G	0.774844	1.54969	0.225156	0.000183521	6.40345e-05	0.999936	6.40386e-05
White blood cell count	-0.015318	0.001844	1.02991e-16	562241	rs2904270	A	G	0.517092	1.03418	0.482908	0.000234641	0.000117183	0.999883	0.000117197
White blood cell count	0.055692	0.009529	5.21003e-09	508417	rs2427599	T	C	0.010727	0.021454	0.989273	0.0031016	6.58279e-05	0.999934	6.58322e-05
White blood cell count	-0.019319	0.001982	1.99022e-22	560509	rs6045615	C	A	0.330205	0.66041	0.669795	0.000373224	0.000165092	0.999835	0.000165119
White blood cell count	-0.011062	0.001929	1e-08	562243	rs990558	T	C	0.36139	0.72278	0.63861	0.000122368	5.64819e-05	0.999944	5.64851e-05
White blood cell count	-0.021872	0.002122	7.07946e-25	562242	rs9977672	A	G	0.259116	0.518232	0.740884	0.000478384	0.000183676	0.999816	0.000183709
White blood cell count	-0.011714	0.002102	2.56998e-08	562234	rs7283930	T	C	0.73874	1.47748	0.26126	0.000137218	5.2967e-05	0.999947	5.29698e-05
White blood cell count	-0.016041	0.002537	2.65999e-10	562202	rs28574812	G	A	0.15791	0.31582	0.84209	0.000257314	6.84323e-05	0.999932	6.8437e-05
White blood cell count	0.011569	0.001871	6.45996e-10	562228	rs35990176	C	A	0.451059	0.902118	0.548941	0.000133842	6.62797e-05	0.999934	6.62841e-05
White blood cell count	-0.015731	0.001881	6.51028e-17	560513	rs2298695	C	A	0.396473	0.792946	0.603527	0.000247464	0.000118428	0.999882	0.000118442
White blood cell count	-0.015117	0.001903	2.05022e-15	562236	rs5746990	A	G	0.622693	1.24539	0.377307	0.000228524	0.000107382	0.999893	0.000107393
White blood cell count	0.013512	0.00199	1.16011e-11	507333	rs399757	C	T	0.382674	0.765348	0.617326	0.000182574	8.62607e-05	0.999914	8.62681e-05
White blood cell count	-0.013283	0.002098	2.52e-10	560513	rs2857633	C	T	0.727142	1.45428	0.272858	0.000176438	7.00129e-05	0.99993	7.00178e-05
White blood cell count	0.012676	0.002046	6.00994e-10	507333	rs1033415	G	A	0.650368	1.30074	0.349632	0.000160681	7.30743e-05	0.999927	7.30797e-05
White blood cell count	-0.018018	0.002546	1.53003e-12	559078	rs2076211	T	C	0.158474	0.316948	0.841526	0.000324648	8.65902e-05	0.999913	8.65977e-05
White blood cell count	0.019536	0.001849	4.60999e-26	561295	rs5746451	C	T	0.504194	1.00839	0.495806	0.000381655	0.000190814	0.999809	0.000190851
White blood cell count	-0.02041	0.002056	3.3597e-23	562224	rs34505104	G	A	0.304866	0.609732	0.695134	0.000416568	0.00017656	0.999823	0.000176592
White blood cell count	0.015865	0.001975	1.00995e-15	506394	rs47341	T	C	0.396441	0.792882	0.603559	0.000251698	0.00012045	0.99988	0.000120465
White blood cell count	-0.018377	0.001915	8.77001e-22	562221	rs9625746	C	G	0.41186	0.82372	0.58814	0.000337714	0.00016361	0.999836	0.000163637
White blood cell count	-0.021248	0.003755	1.55998e-08	561250	rs12157427	A	G	0.064431	0.128862	0.935569	0.000451478	5.44298e-05	0.999946	5.44328e-05
White blood cell count	-0.020157	0.001899	2.74979e-26	562239	rs713909	C	G	0.431992	0.863984	0.568008	0.000406305	0.000199394	0.999801	0.000199434
basophil cell count	-0.025079	0.003425	2.54976e-13	473992	rs1537061	C	T	0.098713	0.197426	0.901287	0.000628956	0.000111915	0.999888	0.000111927	0.0390822	109.614	563744	201	2804.7
basophil cell count	-0.025405	0.004578	2.94002e-08	473055	rs73078376	A	C	0.055641	0.111282	0.944359	0.000645414	6.78267e-05	0.999932	6.78313e-05
basophil cell count	-0.026025	0.003975	6.03949e-11	472603	rs56043070	A	G	0.071468	0.142936	0.928532	0.000677301	8.98918e-05	0.99991	8.98999e-05
basophil cell count	0.012743	0.002043	4.58997e-10	473997	rs11121246	G	T	0.502219	1.00444	0.497781	0.000162384	8.11904e-05	0.999919	8.1197e-05
basophil cell count	0.011333	0.002053	3.48001e-08	473996	rs1804999	G	A	0.505883	1.01177	0.494117	0.000128437	6.42096e-05	0.999936	6.42137e-05
basophil cell count	0.029865	0.002162	2.40991e-43	473056	rs1086893	C	T	0.343174	0.686348	0.656826	0.000891918	0.000402087	0.999598	0.000402248
basophil cell count	-0.02066	0.002069	1.85012e-23	473994	rs4060971	T	C	0.551092	1.10218	0.448908	0.000426836	0.000211189	0.999789	0.000211234
basophil cell count	-0.023163	0.0032	4.71954e-13	473957	rs12143614	A	T	0.116955	0.23391	0.883045	0.000536525	0.000110821	0.999889	0.000110833
basophil cell count	0.01357	0.002058	4.44017e-11	472906	rs6671847	A	G	0.508234	1.01647	0.491766	0.000184145	9.20475e-05	0.999908	9.2056e-05
basophil cell count	0.079216	0.0033	2.99916e-127	474001	rs10927074	C	T	0.892265	1.78453	0.107735	0.00627517	0.00120644	0.998794	0.0012079
basophil cell count	0.060817	0.010479	6.65994e-09	471683	rs80194822	G	A	0.010834	0.021668	0.989166	0.00369871	7.92753e-05	0.999921	7.92816e-05
basophil cell count	0.013605	0.002078	6.05062e-11	473997	rs7515985	G	A	0.415798	0.831596	0.584202	0.000185096	8.99234e-05	0.99991	8.99314e-05
basophil cell count	0.027771	0.002071	6.02005e-41	473058	rs12075	A	G	0.579533	1.15907	0.420467	0.000771228	0.000375857	0.999624	0.000375999
basophil cell count	-0.016822	0.003077	4.70999e-08	472602	rs17613339	T	C	0.128384	0.256768	0.871616	0.00028298	6.33317e-05	0.999937	6.33357e-05
basophil cell count	0.050739	0.008204	6.41003e-10	473144	rs142405270	G	A	0.018962	0.037924	0.981038	0.00257445	9.5782e-05	0.999904	9.57911e-05
basophil cell count	0.01499	0.002328	1.25e-10	473983	rs17625587	A	G	0.263625	0.52725	0.736375	0.0002247	8.72406e-05	0.999913	8.72483e-05
basophil cell count	-0.027772	0.002057	1.72982e-41	473983	rs12123922	A	G	0.440557	0.881114	0.559443	0.000771284	0.000380191	0.99962	0.000380336
basophil cell count	-0.011941	0.002131	2.15001e-08	473997	rs13386606	A	G	0.358085	0.71617	0.641915	0.000142587	6.55504e-05	0.999934	6.55547e-05
basophil cell count	0.016215	0.002066	4.42996e-15	473058	rs13419763	T	C	0.562498	1.125	0.437502	0.000262926	0.000129409	0.999871	0.000129426
basophil cell count	-0.031667	0.004658	1.08993e-11	473060	rs62105478	A	G	0.051684	0.103368	0.948316	0.0010028	9.82999e-05	0.999902	9.83096e-05
basophil cell count	0.013669	0.002219	7.43002e-10	473059	rs6543144	G	A	0.312924	0.625848	0.687076	0.000186842	8.03428e-05	0.99992	8.03493e-05
basophil cell count	0.012064	0.002085	7.37004e-09	472600	rs6734238	G	A	0.402301	0.804602	0.597699	0.00014554	6.99917e-05	0.99993	6.99966e-05
basophil cell count	0.015498	0.002064	6.26037e-14	473058	rs7573465	T	G	0.556148	1.1123	0.443852	0.000240188	0.00011858	0.999881	0.000118594
basophil cell count	0.024035	0.002752	2.63998e-18	473061	rs73987603	A	G	0.166369	0.332738	0.833631	0.000577681	0.000160238	0.99984	0.000160263
basophil cell count	0.019124	0.002085	5.03037e-20	472598	rs2860773	T	G	0.407715	0.81543	0.592285	0.000365727	0.000176634	0.999823	0.000176665
basophil cell count	-0.01396	0.002059	1.24997e-11	472602	rs2028900	T	C	0.449306	0.898612	0.550694	0.000194882	9.64392e-05	0.999904	9.64485e-05
basophil cell count	0.020189	0.002229	1.40994e-19	473062	rs1598207	G	A	0.302655	0.60531	0.697345	0.000407596	0.00017205	0.999828	0.00017208
basophil cell count	0.014094	0.002227	2.53e-10	472600	rs4602187	T	C	0.683135	1.36627	0.316865	0.000198641	8.59962e-05	0.999914	8.60036e-05
basophil cell count	-0.027476	0.004583	2.09002e-09	473063	rs79140637	A	G	0.054158	0.108316	0.945842	0.000754931	7.73425e-05	0.999923	7.73485e-05
basophil cell count	-0.016626	0.002285	3.57026e-13	471969	rs62160676	C	T	0.296123	0.592246	0.703877	0.000276424	0.000115232	0.999885	0.000115246
basophil cell count	0.021037	0.002263	1.57e-20	470746	rs1427499	G	A	0.710264	1.42053	0.289736	0.000442555	0.000182146	0.999818	0.000182179
basophil cell count	0.035989	0.005781	4.94003e-10	470970	rs77785849	A	C	0.033466	0.066932	0.966534	0.00129521	8.37897e-05	0.999916	8.37967e-05
basophil cell count	0.014579	0.002121	6.48037e-12	473994	rs12497690	C	A	0.371338	0.742676	0.628662	0.000212547	9.92366e-05	0.999901	9.92465e-05
basophil cell count	0.013806	0.002243	7.74997e-10	473986	rs34850939	A	G	0.349046	0.698092	0.650954	0.000190606	8.66161e-05	0.999913	8.66236e-05
basophil cell count	0.01157	0.002065	2.15001e-08	472602	rs11710737	G	A	0.438906	0.877812	0.561094	0.000133865	6.59332e-05	0.999934	6.59375e-05
basophil cell count	0.038458	0.005749	2.30994e-11	472141	rs74535412	A	G	0.034635	0.06927	0.965365	0.00147902	9.89032e-05	0.999901	9.89129e-05
basophil cell count	-0.087989	0.0033	1.4388e-156	473990	rs13089722	A	G	0.107756	0.215512	0.892244	0.00774206	0.00148872	0.998511	0.00149094
basophil cell count	0.024167	0.002509	6.15035e-22	472560	rs4324460	G	T	0.218923	0.437846	0.781077	0.000584044	0.000199738	0.9998	0.000199778
basophil cell count	-0.033996	0.002785	3.0903e-34	472917	rs1669340	T	G	0.839194	1.67839	0.160806	0.00115573	0.000311925	0.999688	0.000312022
basophil cell count	-0.036371	0.002483	1.54989e-48	473999	rs7613595	C	A	0.217603	0.435206	0.782397	0.00132285	0.000450435	0.99955	0.000450638
basophil cell count	-0.037064	0.00228	2.22998e-59	473997	rs3181077	T	C	0.718492	1.43698	0.281508	0.00137374	0.000555709	0.999444	0.000556018
basophil cell count	-0.013908	0.002084	2.59e-11	472599	rs2089979	G	A	0.415685	0.83137	0.584315	0.000193432	9.3966e-05	0.999906	9.39748e-05
basophil cell count	-0.013992	0.002451	1.17001e-08	473055	rs59107033	T	C	0.224774	0.449548	0.775226	0.000195776	6.82282e-05	0.999932	6.82329e-05
basophil cell count	-0.0301	0.00419	7.05018e-13	473998	rs9819371	T	C	0.064572	0.129144	0.935428	0.00090601	0.00010945	0.999891	0.000109462
basophil cell count	-0.016363	0.00211	9.31966e-15	474000	rs6780544	A	G	0.62255	1.2451	0.37745	0.000267748	0.000125832	0.999874	0.000125847
basophil cell count	-0.015606	0.002521	6.21999e-10	473997	rs10006833	C	T	0.209061	0.418122	0.790939	0.000243547	8.05433e-05	0.999919	8.05497e-05
basophil cell count	-0.011854	0.002048	7.35005e-09	473062	rs7684939	A	G	0.488692	0.977384	0.511308	0.000140517	7.02227e-05	0.99993	7.02277e-05
basophil cell count	-0.011597	0.002083	2.65003e-08	472599	rs2298989	C	T	0.425369	0.850738	0.574631	0.00013449	6.5747e-05	0.999934	6.57514e-05
basophil cell count	-0.017508	0.002312	3.83972e-14	473997	rs28647824	A	C	0.267348	0.534696	0.732652	0.00030653	0.000120082	0.99988	0.000120096
basophil cell count	-0.014501	0.002087	3.83001e-12	473996	rs11097787	T	C	0.402632	0.805264	0.597368	0.000210279	0.000101152	0.999899	0.000101163
basophil cell count	-0.034946	0.002607	6.03949e-41	473999	rs56406125	T	G	0.190072	0.380144	0.809928	0.00122122	0.000376001	0.999624	0.000376143
basophil cell count	0.012874	0.002107	1.02e-09	472913	rs4912807	C	G	0.617494	1.23499	0.382506	0.00016574	7.82939e-05	0.999922	7.83e-05
basophil cell count	-0.01519	0.002179	3.25987e-12	433368	rs357613	A	G	0.507364	1.01473	0.492636	0.000230736	0.000115343	0.999885	0.000115356
basophil cell count	-0.017777	0.002319	1.86982e-14	474000	rs2594836	A	G	0.722276	1.44455	0.277724	0.000316022	0.000126784	0.999873	0.0001268
basophil cell count	-0.019117	0.002278	5.08042e-17	473985	rs13188960	T	G	0.27945	0.5589	0.72055	0.00036546	0.000147176	0.999853	0.000147198
basophil cell count	-0.013924	0.002547	4.70999e-08	473971	rs112352373	G	C	0.203153	0.406306	0.796847	0.000193878	6.27706e-05	0.999937	6.27745e-05
basophil cell count	-0.012282	0.002235	3.97e-08	472908	rs3857286	T	C	0.695123	1.39025	0.304877	0.000150848	6.39373e-05	0.999936	6.39414e-05
basophil cell count	-0.026288	0.003721	1.66994e-12	472911	rs34500	A	G	0.084024	0.168048	0.915976	0.000691059	0.000106373	0.999894	0.000106385
basophil cell count	0.042265	0.00247	1.44012e-65	473993	rs2271352	C	G	0.225593	0.451186	0.774407	0.00178633	0.000624147	0.999376	0.000624536
basophil cell count	-0.01166	0.002089	2.43002e-08	472911	rs4705908	A	G	0.419818	0.839636	0.580182	0.000135956	6.62296e-05	0.999934	6.6234e-05
basophil cell count	-0.027298	0.002499	9.37994e-28	471514	rs377763	A	C	0.214238	0.428476	0.785762	0.000745181	0.000250888	0.999749	0.000250951
basophil cell count	-0.029254	0.002288	2.18022e-37	472601	rs915125	T	C	0.281093	0.562186	0.718907	0.000855797	0.000345878	0.999654	0.000345998
basophil cell count	-0.011383	0.002069	3.86999e-08	473993	rs35045014	A	C	0.455669	0.911338	0.544331	0.000129573	6.42771e-05	0.999936	6.42812e-05
basophil cell count	0.031209	0.002077	5.46009e-51	472890	rs2524079	A	G	0.419059	0.838118	0.580941	0.000974002	0.000474239	0.999526	0.000474464
basophil cell count	-0.014739	0.002097	2.1702e-12	473999	rs10806232	T	A	0.597775	1.19555	0.402225	0.000217238	0.000104465	0.999896	0.000104476
basophil cell count	-0.029351	0.004935	2.80001e-09	474000	rs11756802	A	T	0.048151	0.096302	0.951849	0.000861481	7.89676e-05	0.999921	7.89739e-05
basophil cell count	0.021693	0.002051	4.21988e-26	473998	rs6927569	C	T	0.523015	1.04603	0.476985	0.000470586	0.000234795	0.999765	0.00023485
basophil cell count	0.022398	0.002063	2.02023e-27	473985	rs1100578	C	G	0.542927	1.08585	0.457073	0.00050167	0.000248986	0.999751	0.000249048
basophil cell count	0.019736	0.002822	2.78997e-12	464346	rs9274351	A	T	0.196595	0.39319	0.803405	0.00038951	0.000123043	0.999877	0.000123058
basophil cell count	0.025697	0.004247	1.47999e-09	472567	rs2229092	C	A	0.062139	0.124278	0.937861	0.000660336	7.69658e-05	0.999923	7.69717e-05
basophil cell count	-0.014307	0.002142	2.49e-11	473996	rs905670	A	G	0.350304	0.700608	0.649696	0.00020469	9.31714e-05	0.999907	9.318e-05
basophil cell count	0.023167	0.002147	4.14954e-27	473987	rs9376098	A	T	0.349186	0.698372	0.650814	0.00053671	0.00024394	0.999756	0.000244
basophil cell count	-0.022015	0.002077	3.20996e-26	473057	rs1186222	T	C	0.461919	0.923838	0.538081	0.00048466	0.000240924	0.999759	0.000240982
basophil cell count	0.022709	0.004011	1.54e-08	473998	rs74524365	T	A	0.070312	0.140624	0.929688	0.000515699	6.74206e-05	0.999933	6.74252e-05
basophil cell count	-0.088653	0.007728	1.98016e-30	472603	rs2282986	C	T	0.018065	0.03613	0.981935	0.00785935	0.000278829	0.999721	0.000278907
basophil cell count	0.020951	0.003836	4.84005e-08	473994	rs71562671	C	T	0.07867	0.15734	0.92133	0.000438944	6.36303e-05	0.999936	6.36343e-05
basophil cell count	0.014086	0.00211	2.5698e-11	473997	rs2158799	G	C	0.609605	1.21921	0.390395	0.000198415	9.44405e-05	0.999906	9.44494e-05
basophil cell count	0.031399	0.002277	3.33964e-43	472911	rs56388170	T	G	0.293002	0.586004	0.706998	0.000985897	0.000408461	0.999592	0.000408628
basophil cell count	0.030212	0.003869	6.08976e-15	473061	rs42030	A	G	0.076053	0.152106	0.923947	0.000912765	0.000128278	0.999872	0.000128295
basophil cell count	-0.037196	0.004388	2.41991e-17	471167	rs73049252	A	G	0.058507	0.117014	0.941493	0.00138354	0.000152422	0.999848	0.000152445
basophil cell count	0.026584	0.002887	3.48017e-20	473998	rs149007767	T	C	0.162151	0.324302	0.837849	0.000706709	0.000192024	0.999808	0.000192061
basophil cell count	-0.103985	0.007064	5.36043e-49	473062	rs3731332	T	C	0.022182	0.044364	0.977818	0.0108129	0.000469062	0.999531	0.000469282
basophil cell count	-0.087651	0.010695	2.61999e-16	472665	rs182090955	A	G	0.009832	0.019664	0.990168	0.0076827	0.000149587	0.99985	0.00014961
basophil cell count	0.014617	0.002124	6.09958e-12	473989	rs56179563	A	G	0.389066	0.778132	0.610934	0.000213657	0.00010157	0.999898	0.00010158
basophil cell count	0.034127	0.0023	9.22996e-50	471976	rs11772895	C	G	0.277783	0.555566	0.722217	0.00116465	0.000467304	0.999533	0.000467523
basophil cell count	-0.03494	0.0022	8.931e-57	473967	rs55690609	A	G	0.322693	0.645386	0.677307	0.0012208	0.000533643	0.999466	0.000533928
basophil cell count	-0.045322	0.005335	2.08018e-17	465986	rs45577137	G	A	0.045208	0.090416	0.954792	0.00205408	0.000177326	0.999823	0.000177357
basophil cell count	0.016196	0.002115	1.98016e-14	472915	rs7819602	G	C	0.612901	1.2258	0.387099	0.00026231	0.000124468	0.999876	0.000124484
basophil cell count	0.018357	0.00218	4.00959e-17	472911	rs2738104	A	G	0.67231	1.34462	0.32769	0.000336979	0.000148479	0.999852	0.000148501
basophil cell count	-0.018779	0.002208	1.9002e-17	472916	rs6557615	A	G	0.681024	1.36205	0.318976	0.000352651	0.000153213	0.999847	0.000153236
basophil cell count	-0.017086	0.002111	6.00067e-16	473992	rs4876400	G	A	0.626316	1.25263	0.373684	0.000291931	0.00013665	0.999863	0.000136668
basophil cell count	-0.015431	0.002158	8.9002e-13	473062	rs7832357	G	A	0.342269	0.684538	0.657731	0.000238116	0.00010721	0.999893	0.000107221
basophil cell count	0.027476	0.002057	1.17004e-40	473057	rs2977799	G	A	0.50924	1.01848	0.49076	0.000754931	0.000377336	0.999623	0.000377479
basophil cell count	0.014168	0.002274	4.79005e-10	473983	rs16923637	T	G	0.286039	0.572078	0.713961	0.000200732	8.19873e-05	0.999918	8.19941e-05
basophil cell count	-0.018236	0.00226	7.50067e-16	474000	rs6993770	T	A	0.287084	0.574168	0.712916	0.000332552	0.000136125	0.999864	0.000136143
basophil cell count	-0.014047	0.002437	8.45999e-09	473997	rs13267723	A	G	0.231732	0.463464	0.768268	0.000197318	7.0258e-05	0.99993	7.0263e-05
basophil cell count	-0.017265	0.00233	1.32008e-13	472914	rs2811708	T	G	0.266088	0.532176	0.733912	0.00029808	0.000116421	0.999884	0.000116435
basophil cell count	-0.020682	0.002779	1.02991e-13	473999	rs12376511	C	T	0.162947	0.325894	0.837053	0.000427745	0.000116685	0.999883	0.000116698
basophil cell count	-0.016647	0.002317	7.0194e-13	471975	rs1633768	T	C	0.275307	0.550614	0.724693	0.000277123	0.000110579	0.999889	0.000110591
basophil cell count	0.011659	0.002124	4.15997e-08	457734	rs2273770	T	C	0.398729	0.797458	0.601271	0.000135932	6.51779e-05	0.999935	6.51822e-05
basophil cell count	0.016724	0.002799	2.37001e-09	472600	rs7044519	G	T	0.16139	0.32278	0.83861	0.000279692	7.57089e-05	0.999924	7.57146e-05
basophil cell count	-0.013303	0.002049	8.75992e-11	473998	rs2150052	T	A	0.50554	1.01108	0.49446	0.00017697	8.8474e-05	0.999912	8.84819e-05
basophil cell count	-0.012492	0.002234	2.29002e-08	474000	rs10906375	G	A	0.300993	0.601986	0.699007	0.00015605	6.56647e-05	0.999934	6.5669e-05
basophil cell count	0.020883	0.002443	1.31009e-17	473999	rs2998286	C	T	0.769831	1.53966	0.230169	0.0004361	0.000154546	0.999845	0.00015457
basophil cell count	0.012974	0.002377	4.92006e-08	473996	rs2805921	A	G	0.247972	0.495944	0.752028	0.000168325	6.2779e-05	0.999937	6.27829e-05
basophil cell count	-0.01635	0.002239	2.94985e-13	473996	rs3071	C	A	0.298273	0.596546	0.701727	0.000267323	0.000111905	0.999888	0.000111917
basophil cell count	0.013372	0.002363	1.55998e-08	473062	rs34377578	C	A	0.251754	0.503508	0.748246	0.00017881	6.73664e-05	0.999933	6.7371e-05
basophil cell count	-0.011699	0.002089	2.18998e-08	471976	rs748113	C	T	0.436133	0.872266	0.563867	0.000136867	6.73167e-05	0.999933	6.73213e-05
basophil cell count	-0.013947	0.002461	1.47999e-08	473999	rs72786903	T	C	0.222439	0.444878	0.777561	0.000194519	6.72879e-05	0.999933	6.72924e-05
basophil cell count	-0.016071	0.002107	2.5398e-14	471518	rs7078507	G	A	0.609239	1.21848	0.390761	0.000258277	0.000122974	0.999877	0.00012299
basophil cell count	-0.01313	0.002268	7.29995e-09	473062	rs10883359	G	A	0.284616	0.569232	0.715384	0.000172397	7.02034e-05	0.99993	7.02083e-05
basophil cell count	0.046398	0.00241	1.51008e-82	473996	rs1539174	G	C	0.237332	0.474664	0.762668	0.00215277	0.000779328	0.999221	0.000779936
basophil cell count	0.02368	0.002093	1.22999e-29	471975	rs71521681	A	C	0.402655	0.80531	0.597345	0.000560742	0.000269744	0.99973	0.000269817
basophil cell count	-0.016771	0.003058	4.24004e-08	472601	rs11187969	A	G	0.130137	0.260274	0.869863	0.000281266	6.36795e-05	0.999936	6.36835e-05
basophil cell count	0.019847	0.002131	1.33999e-20	472140	rs3781452	T	C	0.632095	1.26419	0.367905	0.000393903	0.000183205	0.999817	0.000183239
basophil cell count	0.01697	0.002242	3.93007e-14	472598	rs695113	T	C	0.696269	1.39254	0.303731	0.000287981	0.000121804	0.999878	0.000121818
basophil cell count	-0.025432	0.002837	3.2802e-19	471519	rs10734121	A	G	0.845295	1.69059	0.154705	0.000646787	0.000169162	0.999831	0.000169191
basophil cell count	0.015734	0.002124	1.33015e-13	473993	rs2606724	A	G	0.453028	0.906056	0.546972	0.000247559	0.000122687	0.999877	0.000122702
basophil cell count	0.018366	0.002068	6.96947e-19	465819	rs6421984	C	T	0.514051	1.0281	0.485949	0.00033731	0.000168522	0.999831	0.00016855
basophil cell count	0.014555	0.002161	1.67996e-11	467933	rs10835333	G	A	0.349229	0.698458	0.650771	0.000211848	9.62926e-05	0.999904	9.63019e-05
basophil cell count	0.013903	0.002145	9.37994e-11	472597	rs2276066	G	A	0.648326	1.29665	0.351674	0.000193293	8.81416e-05	0.999912	8.81493e-05
basophil cell count	0.102642	0.004745	1.02094e-103	472600	rs74472890	C	T	0.04944	0.09888	0.95056	0.0105354	0.000990235	0.99901	0.000991216
basophil cell count	-0.015492	0.002049	4.21988e-14	473999	rs10893844	C	G	0.501425	1.00285	0.498575	0.000240002	0.00012	0.99988	0.000120014
basophil cell count	-0.027734	0.003242	1.23994e-17	473996	rs16928084	G	A	0.11345	0.2269	0.88655	0.000769175	0.000154726	0.999845	0.00015475
basophil cell count	-0.01662	0.002297	4.82948e-13	471978	rs742631	T	C	0.28374	0.56748	0.71626	0.000276224	0.000112275	0.999888	0.000112288
basophil cell count	0.013348	0.002052	8.0094e-11	474000	rs10896064	C	G	0.532468	1.06494	0.467532	0.000178169	8.87089e-05	0.999911	8.87168e-05
basophil cell count	0.104693	0.009859	2.61999e-26	470511	rs17860282	T	C	0.011189	0.022378	0.988811	0.0109606	0.000242532	0.999757	0.000242591
basophil cell count	0.023189	0.003001	1.15001e-14	469154	rs2286599	A	G	0.141728	0.283456	0.858272	0.00053773	0.00013082	0.999869	0.000130837
basophil cell count	0.018347	0.002052	4.02995e-19	473990	rs2118140	G	A	0.528383	1.05677	0.471617	0.000336612	0.000167764	0.999832	0.000167792
basophil cell count	0.012373	0.002168	1.17999e-08	473997	rs10844657	T	C	0.339731	0.679462	0.660269	0.000153091	6.86809e-05	0.999931	6.86856e-05
basophil cell count	0.028439	0.004091	3.74973e-12	470330	rs75084335	G	C	0.069244	0.138488	0.930756	0.000808777	0.00010425	0.999896	0.000104261
basophil cell count	-0.013524	0.002127	2.10999e-10	472603	rs4475963	G	T	0.370213	0.740426	0.629787	0.000182899	8.52876e-05	0.999915	8.52948e-05
basophil cell count	0.013462	0.002359	1.17999e-08	474000	rs4763817	T	C	0.738634	1.47727	0.261366	0.000181225	6.99725e-05	0.99993	6.99774e-05
basophil cell count	0.022392	0.003534	2.43002e-10	473055	rs146970669	A	G	0.094107	0.188214	0.905893	0.000501402	8.54899e-05	0.999915	8.54972e-05
basophil cell count	-0.022399	0.003927	1.2e-08	472142	rs10746147	G	A	0.926163	1.85233	0.073837	0.000501715	6.86197e-05	0.999931	6.86244e-05
basophil cell count	-0.032268	0.003923	2.05022e-16	473998	rs11064881	A	G	0.073509	0.147018	0.926491	0.00104122	0.000141826	0.999858	0.000141846
basophil cell count	-0.02822	0.002051	5.08042e-43	471515	rs3184504	C	T	0.518576	1.03715	0.481424	0.000796368	0.000397635	0.999602	0.000397793
basophil cell count	0.081896	0.009385	2.77971e-18	473999	rs76428106	C	T	0.013391	0.026782	0.986609	0.00670695	0.00017722	0.999823	0.000177252
basophil cell count	0.043053	0.005941	4.45964e-13	68110	rs3892360	G	C	0.306641	0.613282	0.693359	0.00185356	0.00078818	0.999212	0.000788801
basophil cell count	-0.013376	0.002291	5.43e-09	471973	rs4941839	A	G	0.714109	1.42822	0.285891	0.000178917	7.30546e-05	0.999927	7.30599e-05
basophil cell count	0.034388	0.002255	1.89017e-52	473995	rs2239635	C	G	0.70425	1.4085	0.29575	0.00118253	0.000492601	0.999507	0.000492844
basophil cell count	-0.019316	0.002422	1.59993e-15	473994	rs72721631	A	C	0.237093	0.474186	0.762907	0.000373108	0.000134975	0.999865	0.000134994
basophil cell count	0.028179	0.002564	4.58987e-28	472914	rs11158159	C	G	0.769788	1.53958	0.230212	0.000794056	0.000281436	0.999719	0.000281516
basophil cell count	0.012153	0.002151	1.66001e-08	473996	rs34638654	C	G	0.354416	0.708832	0.645584	0.000147695	6.7587e-05	0.999932	6.75916e-05
basophil cell count	-0.016386	0.002078	3.29989e-15	473058	rs2289511	A	G	0.582293	1.16459	0.417707	0.000268501	0.000130614	0.999869	0.000130631
basophil cell count	-0.017529	0.002694	8.00018e-11	472914	rs72697295	C	G	0.180908	0.361816	0.819092	0.000307266	9.10615e-05	0.999909	9.10698e-05
basophil cell count	-0.030894	0.00205	2.71019e-51	474000	rs2074585	A	G	0.514859	1.02972	0.485141	0.000954439	0.000476798	0.999523	0.000477026
basophil cell count	-0.012695	0.002133	2.71e-09	474000	rs7496362	G	C	0.365764	0.731528	0.634236	0.000161163	7.47734e-05	0.999925	7.4779e-05
basophil cell count	0.012395	0.002136	6.65994e-09	473059	rs11633707	A	G	0.636389	1.27278	0.363611	0.000153636	7.11022e-05	0.999929	7.11072e-05
basophil cell count	0.026075	0.003356	8.23948e-15	458198	rs67175901	T	C	0.108202	0.216404	0.891798	0.000679906	0.000131214	0.999869	0.000131231
basophil cell count	0.020338	0.003019	1.69005e-11	474000	rs28364390	A	T	0.132089	0.264178	0.867911	0.000413634	9.48393e-05	0.999905	9.48483e-05
basophil cell count	0.022675	0.002529	3.29989e-19	472910	rs2070596	A	T	0.211403	0.422806	0.788597	0.000514156	0.000171432	0.999829	0.000171461
basophil cell count	-0.03429	0.004663	1.99986e-13	473997	rs62021606	G	T	0.050595	0.10119	0.949405	0.0011758	0.00011296	0.999887	0.000112973
basophil cell count	0.014544	0.002451	3.03997e-09	473996	rs12443468	G	A	0.225894	0.451788	0.774106	0.000211528	7.3978e-05	0.999926	7.39835e-05
basophil cell count	0.016801	0.002081	7.18952e-16	473980	rs7196129	C	T	0.529408	1.05882	0.470592	0.000282274	0.000140649	0.999859	0.000140668
basophil cell count	0.016173	0.002392	1.42004e-11	469562	rs247833	A	G	0.248859	0.497718	0.751141	0.000261566	9.77881e-05	0.999902	9.77977e-05
basophil cell count	-0.014985	0.002233	2.01002e-11	472583	rs9928015	T	G	0.302009	0.604018	0.697991	0.00022455	9.46702e-05	0.999905	9.46791e-05
basophil cell count	-0.017944	0.002172	1.51985e-16	472916	rs875740	A	C	0.665329	1.33066	0.334671	0.000321987	0.000143391	0.999857	0.000143412
basophil cell count	0.015838	0.002547	5.19003e-10	472847	rs12921873	T	C	0.210936	0.421872	0.789064	0.000250842	8.35014e-05	0.999916	8.35083e-05
basophil cell count	0.023452	0.002204	2.06016e-26	467843	rs12447180	C	T	0.323627	0.647254	0.676373	0.000549996	0.00024078	0.999759	0.000240838
basophil cell count	0.015904	0.002723	5.33998e-09	473977	rs71391089	T	G	0.170388	0.340776	0.829612	0.000252937	7.15084e-05	0.999928	7.15135e-05
basophil cell count	-0.01342	0.002193	9.59997e-10	473992	rs7503461	T	C	0.318513	0.637026	0.681487	0.000180096	7.81843e-05	0.999922	7.81905e-05
basophil cell count	-0.046353	0.002071	7.70903e-111	473990	rs12941811	C	T	0.578198	1.1564	0.421802	0.0021486	0.00104802	0.998952	0.00104912
basophil cell count	-0.024975	0.002055	5.83042e-34	473058	rs1295927	G	A	0.447843	0.895686	0.552157	0.000623751	0.000308482	0.999692	0.000308577
basophil cell count	-0.01827	0.00224	3.59998e-16	473994	rs12453682	T	C	0.695293	1.39059	0.304707	0.000333793	0.000141435	0.999859	0.000141455
basophil cell count	0.043291	0.004593	4.58036e-21	472121	rs34097845	T	C	0.056678	0.113356	0.943322	0.00187411	0.000200401	0.9998	0.000200441
basophil cell count	-0.01315	0.002061	1.81001e-10	471519	rs7420	T	C	0.53772	1.07544	0.46228	0.000172923	8.59692e-05	0.999914	8.59766e-05
basophil cell count	0.073906	0.00909	4.48023e-16	473539	rs8178414	T	C	0.012939	0.025878	0.987061	0.0054621	0.000139519	0.99986	0.000139539
basophil cell count	-0.124742	0.006145	1.46994e-91	473056	rs17758695	T	C	0.029551	0.059102	0.970449	0.0155606	0.000892484	0.999108	0.000893281
basophil cell count	-0.01406	0.002162	8.12082e-11	471517	rs561102	T	C	0.65494	1.30988	0.34506	0.000197684	8.93505e-05	0.999911	8.93584e-05
basophil cell count	0.014017	0.002241	4.14e-10	472600	rs2959356	G	A	0.298096	0.596192	0.701904	0.000196476	8.22193e-05	0.999918	8.22261e-05
basophil cell count	0.012728	0.002221	1.03001e-08	472915	rs602229	C	G	0.692937	1.38587	0.307063	0.000162002	6.894e-05	0.999931	6.89448e-05
basophil cell count	-0.028841	0.002472	2.07014e-31	461318	rs76427287	C	T	0.254032	0.508064	0.745968	0.000831803	0.000315253	0.999685	0.000315352
basophil cell count	0.016484	0.002349	2.35993e-12	471908	rs2007774	A	T	0.277568	0.555136	0.722432	0.000271722	0.000108974	0.999891	0.000108986
basophil cell count	-0.026046	0.00277	5.58985e-21	473039	rs2967595	T	C	0.167857	0.335714	0.832143	0.000678394	0.000189518	0.99981	0.000189553
basophil cell count	-0.057212	0.010051	1.29e-08	473139	rs73022294	T	C	0.010925	0.02185	0.989075	0.00327321	7.07384e-05	0.999929	7.07434e-05
basophil cell count	-0.016693	0.002188	2.44006e-14	473996	rs12459419	T	C	0.322962	0.645924	0.677038	0.000278656	0.000121861	0.999878	0.000121875
basophil cell count	0.021532	0.003328	1.01e-10	472600	rs7250849	T	G	0.107192	0.214384	0.892808	0.000463627	8.874e-05	0.999911	8.87478e-05
basophil cell count	0.022731	0.002225	1.79019e-24	472910	rs2607278	T	C	0.306108	0.612216	0.693892	0.000516698	0.0002195	0.999781	0.000219548
basophil cell count	-0.021612	0.002364	6.41062e-20	473995	rs8113682	G	T	0.747423	1.49485	0.252577	0.000467079	0.000176352	0.999824	0.000176383
basophil cell count	0.023734	0.004201	1.64999e-08	473999	rs118013485	A	G	0.066978	0.133956	0.933022	0.000563303	7.04038e-05	0.99993	7.04087e-05
basophil cell count	-0.130213	0.003757	1e-200	473058	rs78744187	T	C	0.081739	0.163478	0.918261	0.0169554	0.00254527	0.997455	0.00255177
basophil cell count	-0.015638	0.002267	5.51061e-12	436632	rs7253094	C	G	0.671446	1.34289	0.328554	0.000244547	0.000107897	0.999892	0.000107909
basophil cell count	-0.014562	0.002268	1.41e-10	473994	rs1128099	A	G	0.28544	0.57088	0.71456	0.000212052	8.65019e-05	0.999913	8.65094e-05
basophil cell count	0.094813	0.006172	3.23966e-53	473996	rs34158728	A	G	0.028263	0.056526	0.971737	0.0089895	0.000493779	0.999506	0.000494023
basophil cell count	-0.016734	0.00233	7.1796e-13	473999	rs6045612	T	C	0.26377	0.52754	0.73623	0.000280027	0.00010876	0.999891	0.000108772
basophil cell count	0.01369	0.002337	4.79999e-09	473996	rs6091176	T	C	0.261115	0.52223	0.738885	0.000187416	7.23179e-05	0.999928	7.23231e-05
basophil cell count	-0.037409	0.006689	2.29002e-08	473999	rs73110111	G	A	0.026813	0.053626	0.973187	0.00139943	7.30338e-05	0.999927	7.30391e-05
basophil cell count	0.032512	0.002901	4.12003e-29	473059	rs6141781	T	C	0.147056	0.294112	0.852944	0.00105703	0.000265168	0.999735	0.000265238
basophil cell count	0.012547	0.002122	3.46003e-09	472912	rs6029234	C	G	0.625866	1.25173	0.374134	0.000157427	7.37256e-05	0.999926	7.3731e-05
basophil cell count	-0.021088	0.002287	3.14992e-20	471507	rs16989483	C	T	0.274125	0.54825	0.725875	0.000444704	0.000176975	0.999823	0.000177006
basophil cell count	-0.021694	0.00244	6.45952e-19	473058	rs4911102	T	C	0.234267	0.468534	0.765733	0.00047063	0.000168849	0.999831	0.000168877
basophil cell count	0.012281	0.002091	4.41998e-09	471507	rs310631	A	C	0.411889	0.823778	0.588111	0.000150823	7.30696e-05	0.999927	7.3075e-05
basophil cell count	0.064177	0.006916	1.82012e-20	474001	rs138595256	G	C	0.025574	0.051148	0.974426	0.00411869	0.000205275	0.999795	0.000205317
basophil cell count	0.028259	0.003218	1.69005e-18	472917	rs2834670	G	A	0.17203	0.34406	0.82797	0.000798571	0.00022749	0.999773	0.000227542
basophil cell count	0.013945	0.002086	2.36974e-11	474001	rs2836241	C	T	0.404821	0.809642	0.595179	0.000194463	9.37082e-05	0.999906	9.3717e-05
basophil cell count	0.014495	0.002273	1.85999e-10	472600	rs7285377	T	G	0.284156	0.568312	0.715844	0.000210105	8.54755e-05	0.999915	8.54828e-05
basophil cell count	-0.013117	0.002121	6.45996e-10	473992	rs5750494	G	T	0.629062	1.25812	0.370938	0.000172056	8.0296e-05	0.99992	8.03024e-05
basophil cell count	-0.015157	0.002317	6.34016e-11	472911	rs34288539	T	C	0.273948	0.547896	0.726052	0.000229735	9.13887e-05	0.999909	9.1397e-05
basophil cell count	0.03512	0.004154	2.96006e-17	473057	rs34780507	G	A	0.065683	0.131366	0.934317	0.00123341	0.000151386	0.999849	0.000151409
basophil cell count	-0.016318	0.00205	1.81009e-15	473999	rs2294199	C	T	0.470274	0.940548	0.529726	0.000266277	0.000132668	0.999867	0.000132686
Lymphocyte cell count	0.028818	0.004877	3.52996e-09	521924	rs114323011	G	A	0.040066	0.080132	0.959934	0.000830477	6.38815e-05	0.999936	6.38856e-05	0.103184	113.995	563435	510	1104.77
Lymphocyte cell count	0.013418	0.002229	1.78e-09	524922	rs12567173	C	T	0.235351	0.470702	0.764649	0.000180043	6.48013e-05	0.999935	6.48055e-05
Lymphocyte cell count	0.012709	0.002208	8.85992e-09	524920	rs1320562	C	G	0.758464	1.51693	0.241536	0.000161519	5.91793e-05	0.999941	5.91828e-05
Lymphocyte cell count	0.016276	0.002646	7.95994e-10	524915	rs12059564	T	C	0.150315	0.30063	0.849685	0.000264908	6.76684e-05	0.999932	6.76729e-05
Lymphocyte cell count	-0.016487	0.002129	1.00995e-14	524919	rs12038019	C	G	0.268002	0.536004	0.731998	0.000271821	0.00010665	0.999893	0.000106661
Lymphocyte cell count	-0.054095	0.004268	8.94953e-37	523521	rs10494783	A	G	0.051764	0.103528	0.948236	0.00292627	0.000287269	0.999713	0.000287351
Lymphocyte cell count	-0.019043	0.002139	5.7306e-19	523522	rs4619033	G	A	0.267859	0.535718	0.732141	0.000362636	0.000142233	0.999858	0.000142254
Lymphocyte cell count	0.016574	0.00192	6.31975e-18	524921	rs12745411	T	G	0.60014	1.20028	0.39986	0.000274697	0.000131839	0.999868	0.000131857
Lymphocyte cell count	0.012992	0.001899	8.1508e-12	520691	rs2294630	G	A	0.493105	0.98621	0.506895	0.000168792	8.438e-05	0.999916	8.43871e-05
Lymphocyte cell count	-0.017559	0.002016	3.25012e-18	522430	rs2282718	A	G	0.372092	0.744184	0.627908	0.000308318	0.000144071	0.999856	0.000144092
Lymphocyte cell count	0.034026	0.001914	1.29987e-70	523979	rs12088882	T	C	0.408499	0.816998	0.591501	0.00115777	0.000559498	0.999441	0.000559811
Lymphocyte cell count	-0.020825	0.001927	3.36977e-27	524906	rs10875371	T	C	0.417813	0.835626	0.582187	0.000433681	0.000210982	0.999789	0.000211026
Lymphocyte cell count	0.020046	0.003045	4.77969e-11	523521	rs1493694	T	C	0.10785	0.2157	0.89215	0.000401842	7.73292e-05	0.999923	7.73352e-05
Lymphocyte cell count	-0.025613	0.001882	3.87972e-42	524922	rs11800059	T	C	0.509954	1.01991	0.490046	0.000656026	0.000327883	0.999672	0.00032799
Lymphocyte cell count	0.026783	0.002177	9.70063e-35	524922	rs12045893	T	C	0.248069	0.496138	0.751931	0.000717329	0.000267608	0.999732	0.00026768
Lymphocyte cell count	0.041426	0.006895	1.93001e-09	523984	rs113116201	C	T	0.019939	0.039878	0.980061	0.00171611	6.70706e-05	0.999933	6.70751e-05
Lymphocyte cell count	0.012002	0.001924	4.54999e-10	524916	rs4925547	T	A	0.402366	0.804732	0.597634	0.000144048	6.92778e-05	0.999931	6.92826e-05
Lymphocyte cell count	-0.014315	0.002296	4.67003e-10	451140	rs72634819	T	C	0.263613	0.527226	0.736387	0.000204919	7.95583e-05	0.99992	7.95647e-05
Lymphocyte cell count	-0.036769	0.005678	9.77913e-11	524921	rs77954449	G	A	0.028289	0.056578	0.971711	0.00135196	7.43273e-05	0.999926	7.43328e-05
Lymphocyte cell count	0.016098	0.002151	7.57007e-14	523842	rs7529794	T	G	0.26241	0.52482	0.73759	0.000259146	0.000100316	0.9999	0.000100326
Lymphocyte cell count	-0.016113	0.002059	5.22035e-15	524462	rs2275902	C	G	0.297647	0.595294	0.702353	0.000259629	0.000108552	0.999891	0.000108564
Lymphocyte cell count	0.066726	0.011459	5.93007e-09	521981	rs144520705	A	C	0.007638	0.015276	0.992362	0.00445236	6.74947e-05	0.999933	6.74993e-05
Lymphocyte cell count	0.013152	0.001976	2.93968e-11	524913	rs71519213	G	C	0.564986	1.12997	0.435014	0.000172975	8.50265e-05	0.999915	8.50338e-05
Lymphocyte cell count	-0.037559	0.006572	1.12001e-08	524923	rs1894692	A	G	0.978082	1.95616	0.021918	0.00141068	6.04831e-05	0.99994	6.04868e-05
Lymphocyte cell count	-0.026344	0.003018	2.6903e-18	524822	rs12021809	A	G	0.109842	0.219684	0.890158	0.000694006	0.000135715	0.999864	0.000135734
Lymphocyte cell count	0.012115	0.002012	1.78999e-09	523916	rs113466616	A	G	0.333144	0.666288	0.666856	0.000146773	6.5214e-05	0.999935	6.52183e-05
Lymphocyte cell count	-0.019902	0.00196	3.37987e-24	524919	rs11247712	T	C	0.368908	0.737816	0.631092	0.00039609	0.000184431	0.999816	0.000184465
Lymphocyte cell count	-0.017362	0.001939	3.67029e-19	524461	rs6700896	T	C	0.378957	0.757914	0.621043	0.000301439	0.000141887	0.999858	0.000141907
Lymphocyte cell count	-0.02173	0.00279	7.18952e-15	524922	rs60633358	C	T	0.131836	0.263672	0.868164	0.000472193	0.00010809	0.999892	0.000108102
Lymphocyte cell count	0.015624	0.001901	2.14981e-16	524916	rs12133917	A	C	0.435692	0.871384	0.564308	0.000244109	0.000120036	0.99988	0.00012005
Lymphocyte cell count	-0.018732	0.002269	1.58016e-16	523983	rs72740550	A	G	0.222059	0.444118	0.777941	0.000350888	0.000121231	0.999879	0.000121246
Lymphocyte cell count	0.038227	0.00382	1.50003e-23	524912	rs35993840	C	A	0.070154	0.140308	0.929846	0.0014613	0.000190649	0.999809	0.000190685
Lymphocyte cell count	-0.014327	0.002238	1.58001e-10	523519	rs533483	A	G	0.244075	0.48815	0.755925	0.000205263	7.5743e-05	0.999924	7.57487e-05
Lymphocyte cell count	-0.028903	0.00365	2.51015e-15	524921	rs74227709	A	G	0.071527	0.143054	0.928473	0.000835383	0.000110957	0.999889	0.000110969
Lymphocyte cell count	-0.019326	0.001959	6.30957e-23	522837	rs7527389	G	A	0.630568	1.26114	0.369432	0.000373494	0.000174012	0.999826	0.000174043
Lymphocyte cell count	-0.014993	0.002166	4.60999e-12	524920	rs9662343	C	G	0.737197	1.47439	0.262803	0.00022479	8.71006e-05	0.999913	8.71081e-05
Lymphocyte cell count	0.023251	0.002746	2.66993e-17	523977	rs61778219	T	C	0.140899	0.281798	0.859101	0.000540609	0.000130878	0.999869	0.000130895
Lymphocyte cell count	-0.012976	0.002031	1.73002e-10	523517	rs12142033	A	G	0.332829	0.665658	0.667171	0.000168377	7.47773e-05	0.999925	7.47829e-05
Lymphocyte cell count	0.012451	0.002215	1.94998e-08	523982	rs2294752	G	T	0.238115	0.47623	0.761885	0.000155027	5.6249e-05	0.999944	5.62521e-05
Lymphocyte cell count	-0.01934	0.001904	3.25987e-24	524920	rs4319365	A	G	0.544871	1.08974	0.455129	0.000374036	0.000185512	0.999814	0.000185546
Lymphocyte cell count	-0.016752	0.002089	1.10994e-15	524920	rs12127284	T	C	0.710139	1.42028	0.289861	0.00028063	0.00011553	0.999884	0.000115544
Lymphocyte cell count	-0.030903	0.002072	2.87012e-50	524922	rs2755253	T	C	0.70898	1.41796	0.29102	0.000954995	0.000394083	0.999606	0.000394239
Lymphocyte cell count	-0.053841	0.00313	2.96006e-66	524462	rs6679677	A	C	0.100262	0.200524	0.899738	0.00289885	0.000523008	0.999477	0.000523282
Lymphocyte cell count	-0.017001	0.002762	7.75997e-10	524922	rs716723	T	A	0.134335	0.26867	0.865665	0.000289034	6.7223e-05	0.999933	6.72275e-05
Lymphocyte cell count	0.02706	0.001901	6.35038e-46	524921	rs494091	C	T	0.425556	0.851112	0.574444	0.000732244	0.000358006	0.999642	0.000358134
Lymphocyte cell count	0.017602	0.001997	1.27997e-18	524891	rs2489279	G	C	0.333667	0.667334	0.666333	0.00030983	0.000137771	0.999862	0.00013779
Lymphocyte cell count	0.016235	0.001951	9.25977e-17	524922	rs7548606	G	A	0.625851	1.2517	0.374149	0.000263575	0.000123438	0.999877	0.000123454
Lymphocyte cell count	-0.024767	0.003138	3.12033e-15	524922	rs4660128	C	T	0.896961	1.79392	0.103039	0.000613404	0.000113384	0.999887	0.000113397
Lymphocyte cell count	0.020437	0.002383	1.03992e-17	523841	rs7572278	A	T	0.206818	0.413636	0.793182	0.000417671	0.000137033	0.999863	0.000137052
Lymphocyte cell count	0.012278	0.001962	4.02995e-10	523982	rs35002856	C	G	0.372999	0.745998	0.627001	0.000150749	7.05117e-05	0.999929	7.05167e-05
Lymphocyte cell count	-0.067528	0.003634	4.90004e-77	523045	rs113542380	A	G	0.074926	0.149852	0.925074	0.00456003	0.000632131	0.999368	0.00063253
Lymphocyte cell count	-0.014819	0.002005	1.51985e-13	523524	rs2542573	C	T	0.330988	0.661976	0.669012	0.000219603	9.72555e-05	0.999903	9.72649e-05
Lymphocyte cell count	0.012654	0.001992	2.17e-10	523791	rs6546881	T	C	0.657162	1.31432	0.342838	0.000160124	7.21518e-05	0.999928	7.2157e-05
Lymphocyte cell count	0.011477	0.002095	4.41001e-08	522893	rs4907236	T	C	0.283222	0.566444	0.716778	0.000131722	5.34809e-05	0.999947	5.34837e-05
Lymphocyte cell count	-0.017162	0.002597	4.05042e-11	523982	rs1976055	A	C	0.156208	0.312416	0.843792	0.000294534	7.76434e-05	0.999922	7.76494e-05
Lymphocyte cell count	0.01644	0.002956	2.74e-08	523982	rs11688303	T	C	0.119835	0.23967	0.880165	0.000270274	5.7014e-05	0.999943	5.70172e-05
Lymphocyte cell count	-0.021301	0.002079	1.29003e-24	522902	rs10179705	A	G	0.294374	0.588748	0.705626	0.000453733	0.000188497	0.999812	0.000188532
Lymphocyte cell count	-0.0146	0.002118	5.64937e-12	523983	rs10932018	A	G	0.729687	1.45937	0.270313	0.00021316	8.4089e-05	0.999916	8.40961e-05
Lymphocyte cell count	0.021567	0.003043	1.42004e-12	522575	rs4972950	A	C	0.107585	0.21517	0.892415	0.000465135	8.93158e-05	0.999911	8.93237e-05
Lymphocyte cell count	-0.02397	0.001925	1.44012e-35	523520	rs1260326	C	T	0.602112	1.20422	0.397888	0.000574561	0.000275299	0.999725	0.000275375
Lymphocyte cell count	0.013177	0.002022	7.38074e-11	480043	rs10865331	G	A	0.625008	1.25002	0.374992	0.000173633	8.13899e-05	0.999919	8.13966e-05
Lymphocyte cell count	0.026573	0.002252	4.19952e-32	523978	rs6755786	T	C	0.773393	1.54679	0.226607	0.000706124	0.000247505	0.999752	0.000247567
Lymphocyte cell count	0.020898	0.0019	4.14e-28	523977	rs4849169	C	A	0.482168	0.964336	0.517832	0.000436726	0.000218085	0.999782	0.000218133
Lymphocyte cell count	-0.04895	0.002823	2.78997e-67	523983	rs73961715	C	T	0.127705	0.25541	0.872295	0.0023961	0.000533835	0.999466	0.00053412
Lymphocyte cell count	0.013981	0.001942	6.3797e-13	523981	rs10174056	A	T	0.384429	0.768858	0.615571	0.000195468	9.25126e-05	0.999907	9.25211e-05
Lymphocyte cell count	0.031438	0.002125	1.69005e-49	523983	rs6743068	G	A	0.729732	1.45946	0.270268	0.000988348	0.00038985	0.99961	0.000390002
Lymphocyte cell count	-0.026133	0.0026	9.83105e-24	524919	rs6721663	A	G	0.158697	0.317394	0.841303	0.000682934	0.00018236	0.999818	0.000182393
Lymphocyte cell count	0.014557	0.001889	1.3499e-14	523981	rs17366643	C	T	0.537795	1.07559	0.462205	0.000211906	0.000105348	0.999895	0.000105359
Lymphocyte cell count	0.061557	0.002764	8.70964e-110	521154	rs55982282	A	G	0.135291	0.270582	0.864709	0.00378926	0.000886592	0.999113	0.000887379
Lymphocyte cell count	0.042486	0.005522	1.49005e-14	523213	rs4407213	C	G	0.031639	0.063278	0.968361	0.00180506	0.000110607	0.999889	0.000110619
Lymphocyte cell count	-0.014199	0.0025	1.38998e-08	524921	rs10191329	A	C	0.175233	0.350466	0.824767	0.000201612	5.82764e-05	0.999942	5.82798e-05
Lymphocyte cell count	-0.01062	0.001917	3.09999e-08	523518	rs10206961	T	C	0.418223	0.836446	0.581777	0.000112784	5.48837e-05	0.999945	5.48867e-05
Lymphocyte cell count	0.030214	0.003343	1.66994e-19	480503	rs71420836	T	C	0.097097	0.194194	0.902903	0.000912886	0.000160064	0.99984	0.00016009
Lymphocyte cell count	-0.048791	0.00702	3.78966e-12	523981	rs148601577	G	A	0.019608	0.039216	0.980392	0.00238056	9.15256e-05	0.999908	9.1534e-05
Lymphocyte cell count	-0.018195	0.001956	1.49005e-20	523980	rs34030812	C	T	0.367406	0.734812	0.632594	0.000331058	0.000153888	0.999846	0.000153912
Lymphocyte cell count	-0.039239	0.002357	3.53997e-62	523521	rs6742799	C	A	0.199766	0.399532	0.800234	0.0015397	0.000492271	0.999508	0.000492514
Lymphocyte cell count	-0.04727	0.002015	1.30017e-121	522903	rs11684463	T	A	0.327486	0.654972	0.672514	0.00223445	0.000984227	0.999016	0.000985197
Lymphocyte cell count	0.010958	0.001903	8.67002e-09	523982	rs2305591	T	A	0.557343	1.11469	0.442657	0.000120078	5.92492e-05	0.999941	5.92527e-05
Lymphocyte cell count	0.026968	0.0024	2.86022e-29	523980	rs11676298	G	C	0.19074	0.38148	0.80926	0.000727273	0.000224521	0.999775	0.000224572
Lymphocyte cell count	-0.025247	0.003159	1.39991e-15	523983	rs2276566	C	G	0.100134	0.200268	0.899866	0.000637411	0.000114871	0.999885	0.000114884
Lymphocyte cell count	-0.014843	0.002405	6.98007e-10	524921	rs11688289	C	T	0.18925	0.3785	0.81075	0.000220315	6.76077e-05	0.999932	6.76123e-05
Lymphocyte cell count	0.013124	0.001916	7.76068e-12	524918	rs2968811	T	A	0.420607	0.841214	0.579393	0.000172239	8.39484e-05	0.999916	8.39554e-05
Lymphocyte cell count	-0.013625	0.001975	5.45004e-12	481436	rs1177268	G	A	0.566052	1.1321	0.433948	0.000185641	9.12005e-05	0.999909	9.12088e-05
Lymphocyte cell count	0.030959	0.002089	1.18987e-49	523981	rs1533298	T	C	0.715263	1.43053	0.284737	0.00095846	0.000390403	0.99961	0.000390556
Lymphocyte cell count	-0.025584	0.004479	1.13999e-08	523984	rs78394891	A	T	0.046663	0.093326	0.953337	0.000654541	5.82353e-05	0.999942	5.82386e-05
Lymphocyte cell count	-0.012472	0.001963	2.17e-10	523981	rs12692735	T	G	0.361134	0.722268	0.638866	0.000155551	7.17762e-05	0.999928	7.17813e-05
Lymphocyte cell count	-0.011348	0.001933	4.45995e-09	522443	rs529002	G	T	0.550891	1.10178	0.449109	0.000128777	6.37215e-05	0.999936	6.37256e-05
Lymphocyte cell count	-0.013906	0.002231	4.68997e-10	522356	rs11897252	T	C	0.233523	0.467046	0.766477	0.000193377	6.9225e-05	0.999931	6.92298e-05
Lymphocyte cell count	0.017849	0.001949	5.49035e-20	523979	rs1448318	A	G	0.614888	1.22978	0.385112	0.000318587	0.000150883	0.999849	0.000150906
Lymphocyte cell count	-0.071743	0.003963	3.46976e-73	516197	rs4497886	A	G	0.075265	0.15053	0.924735	0.00514706	0.000716472	0.999284	0.000716986
Lymphocyte cell count	-0.024345	0.004149	4.53002e-09	523978	rs62160910	C	G	0.05783	0.11566	0.94217	0.000592679	6.45851e-05	0.999935	6.45892e-05
Lymphocyte cell count	0.034202	0.001899	1.81009e-72	523984	rs62180255	A	T	0.441013	0.882026	0.558987	0.00116978	0.000576748	0.999423	0.000577081
Lymphocyte cell count	0.047272	0.00483	1.35988e-22	516732	rs78058190	A	G	0.051732	0.103464	0.948268	0.00223464	0.000219244	0.999781	0.000219292
Lymphocyte cell count	-0.02122	0.003547	2.27002e-09	523984	rs7596846	T	G	0.920631	1.84126	0.079369	0.000450288	6.58048e-05	0.999934	6.58091e-05
Lymphocyte cell count	-0.023423	0.002291	1.65006e-24	523976	rs6755895	C	T	0.230958	0.461916	0.769042	0.000548637	0.000194894	0.999805	0.000194932
Lymphocyte cell count	-0.034408	0.001932	7.21938e-71	524914	rs1822534	G	A	0.393993	0.787986	0.606007	0.00118391	0.000565347	0.999435	0.000565667
Lymphocyte cell count	0.019277	0.001744	2.35993e-28	524922	rs12330493	G	T	0.36489	0.72978	0.63511	0.000371603	0.000172234	0.999828	0.000172264
Lymphocyte cell count	0.015967	0.00189	3.16009e-17	524921	rs55938093	T	G	0.530458	1.06092	0.469542	0.000254945	0.000127	0.999873	0.000127016
Lymphocyte cell count	-0.048897	0.007981	9.25998e-10	524523	rs140763487	T	C	0.01433	0.02866	0.98567	0.00239092	6.75417e-05	0.999932	6.75463e-05
Lymphocyte cell count	0.023706	0.002268	1.57e-25	524921	rs9864216	A	G	0.776354	1.55271	0.223646	0.000561974	0.00019515	0.999805	0.000195188
Lymphocyte cell count	-0.011822	0.001948	1.31999e-09	524918	rs10212190	T	A	0.379385	0.75877	0.620615	0.00013976	6.58134e-05	0.999934	6.58177e-05
Lymphocyte cell count	-0.0107	0.001916	2.42003e-08	524919	rs2322830	C	T	0.580473	1.16095	0.419527	0.00011449	5.57621e-05	0.999944	5.57653e-05
Lymphocyte cell count	-0.010815	0.001965	3.79997e-08	488552	rs34423734	A	C	0.266467	0.532934	0.733533	0.000116964	4.57242e-05	0.999954	4.57263e-05
Lymphocyte cell count	0.048075	0.002086	1.6293e-117	524908	rs34850939	A	G	0.346116	0.692232	0.653884	0.00231121	0.00104614	0.998954	0.00104724
Lymphocyte cell count	0.019885	0.001931	7.68069e-25	523833	rs6445826	C	T	0.498133	0.996266	0.501867	0.000395413	0.000197704	0.999802	0.000197743
Lymphocyte cell count	0.108539	0.006203	1.67996e-68	523066	rs35592432	C	G	0.027317	0.054634	0.972683	0.0117807	0.000626046	0.999374	0.000626438
Lymphocyte cell count	0.031592	0.005074	4.94003e-10	524922	rs77101566	A	G	0.036931	0.073862	0.963069	0.000998054	7.09958e-05	0.999929	7.10008e-05
Lymphocyte cell count	0.015201	0.00199	2.32006e-14	523524	rs2100139	C	T	0.65839	1.31678	0.34161	0.00023107	0.000103941	0.999896	0.000103952
Lymphocyte cell count	0.022014	0.002037	3.4898e-27	524919	rs9835571	G	T	0.689834	1.37967	0.310166	0.000484616	0.00020738	0.999793	0.000207423
Lymphocyte cell count	-0.033169	0.004662	1.17004e-12	524921	rs77265382	T	C	0.045014	0.090028	0.954986	0.00110018	9.45887e-05	0.999905	9.45977e-05
Lymphocyte cell count	-0.010734	0.00194	3.21004e-08	523981	rs4685105	G	A	0.414708	0.829416	0.585292	0.000115219	5.5933e-05	0.999944	5.59361e-05
Lymphocyte cell count	0.026978	0.002223	7.44046e-34	524920	rs11706384	T	G	0.235888	0.471776	0.764112	0.000727812	0.000262369	0.999738	0.000262438
Lymphocyte cell count	0.02818	0.005024	2.07998e-08	524922	rs77057307	A	G	0.040114	0.080228	0.959886	0.000794112	6.11544e-05	0.999939	6.11581e-05
Lymphocyte cell count	-0.01527	0.002298	3.12033e-11	523982	rs332507	C	T	0.222163	0.444326	0.777837	0.000233173	8.05876e-05	0.999919	8.05941e-05
Lymphocyte cell count	-0.02142	0.003625	3.55001e-09	524923	rs56850780	T	G	0.077731	0.155462	0.922269	0.000458816	6.57841e-05	0.999934	6.57884e-05
Lymphocyte cell count	0.019951	0.003209	5.22998e-10	522442	rs721377	T	C	0.102169	0.204338	0.897831	0.000398042	7.30253e-05	0.999927	7.30306e-05
Lymphocyte cell count	0.023776	0.001903	8.91046e-36	524918	rs1991431	A	G	0.440507	0.881014	0.559493	0.000565298	0.000278647	0.999721	0.000278725
Lymphocyte cell count	-0.012829	0.002149	2.45997e-09	523523	rs2270968	G	T	0.738399	1.4768	0.261601	0.000164583	6.35837e-05	0.999936	6.35878e-05
Lymphocyte cell count	0.022715	0.003046	9.1601e-14	523523	rs6808949	C	T	0.11098	0.22196	0.88902	0.000515971	0.000101815	0.999898	0.000101825
Lymphocyte cell count	0.028848	0.002226	2.22024e-38	524901	rs74280151	T	C	0.174782	0.349564	0.825218	0.000832207	0.000240064	0.99976	0.000240122
Lymphocyte cell count	-0.025903	0.002268	3.51965e-30	522837	rs62262391	T	C	0.224686	0.449372	0.775314	0.000670965	0.000233767	0.999766	0.000233822
Lymphocyte cell count	0.015222	0.002143	1.26009e-12	523974	rs11712335	C	T	0.269338	0.538676	0.730662	0.000231709	9.11985e-05	0.999909	9.12068e-05
Lymphocyte cell count	-0.013632	0.002139	1.91999e-10	523983	rs12636926	C	T	0.729623	1.45925	0.270377	0.000185831	7.33191e-05	0.999927	7.33245e-05
Lymphocyte cell count	0.013996	0.001909	2.39994e-13	524917	rs9864087	C	T	0.575539	1.15108	0.424461	0.000195888	9.57085e-05	0.999904	9.57176e-05
Lymphocyte cell count	-0.020783	0.002956	2.1301e-12	523843	rs76830965	A	C	0.116683	0.233366	0.883317	0.000431933	8.9037e-05	0.999911	8.9045e-05
Lymphocyte cell count	0.016877	0.002114	1.49005e-15	523518	rs2291900	A	G	0.29054	0.58108	0.70946	0.000284833	0.000117423	0.999883	0.000117437
Lymphocyte cell count	-0.015346	0.002395	1.54e-10	522443	rs1491664	A	G	0.200884	0.401768	0.799116	0.0002355	7.56094e-05	0.999924	7.56151e-05
Lymphocyte cell count	-0.013376	0.001918	3.1798e-12	523515	rs11505019	G	T	0.410932	0.821864	0.589068	0.000178917	8.66199e-05	0.999913	8.66274e-05
Lymphocyte cell count	-0.034539	0.001922	4.10015e-72	523520	rs2089979	G	A	0.414403	0.828806	0.585597	0.00119294	0.00057899	0.999421	0.000579326
Lymphocyte cell count	0.016369	0.002605	3.40001e-10	481439	rs12640189	T	C	0.175849	0.351698	0.824151	0.000267944	7.76642e-05	0.999922	7.76703e-05
Lymphocyte cell count	-0.024312	0.001766	4.42996e-43	523978	rs17005891	A	G	0.184405	0.36881	0.815595	0.000591073	0.000177795	0.999822	0.000177826
Lymphocyte cell count	0.011141	0.002015	3.27002e-08	524919	rs34499378	A	G	0.329853	0.659706	0.670147	0.000124122	5.48743e-05	0.999945	5.48773e-05
Lymphocyte cell count	0.013474	0.001981	1.07994e-11	524919	rs7672879	A	T	0.352792	0.705584	0.647208	0.000181549	8.29059e-05	0.999917	8.29128e-05
Lymphocyte cell count	-0.018812	0.002993	3.38003e-10	524920	rs62334097	G	A	0.112515	0.22503	0.887485	0.000353891	7.06759e-05	0.999929	7.06809e-05
Lymphocyte cell count	0.011121	0.002015	3.48001e-08	473830	rs3822030	T	G	0.570762	1.14152	0.429238	0.000123677	6.05998e-05	0.999939	6.06034e-05
Lymphocyte cell count	0.014203	0.00224	2.34002e-10	524917	rs6554158	A	G	0.231214	0.462428	0.768786	0.000201725	7.1715e-05	0.999928	7.17201e-05
Lymphocyte cell count	-0.023618	0.002428	2.41991e-22	523974	rs58408429	C	T	0.186094	0.372188	0.813906	0.00055781	0.000168975	0.999831	0.000169004
Lymphocyte cell count	0.021141	0.002045	5.0501e-25	523843	rs1431545	T	C	0.653307	1.30661	0.346693	0.000446942	0.000202462	0.999798	0.000202503
Lymphocyte cell count	0.02523	0.001961	7.87046e-38	524918	rs7661349	C	T	0.63683	1.27366	0.36317	0.000636553	0.000294441	0.999706	0.000294528
Lymphocyte cell count	-0.012466	0.002023	7.36004e-10	481440	rs7696969	G	T	0.619889	1.23978	0.380111	0.000155401	7.32333e-05	0.999927	7.32387e-05
Lymphocyte cell count	-0.023367	0.003486	2.09991e-11	524920	rs74408817	A	C	0.08075	0.1615	0.91925	0.000546017	8.1061e-05	0.999919	8.10676e-05
Lymphocyte cell count	0.015158	0.002212	7.50931e-12	523840	rs73142294	T	C	0.247603	0.495206	0.752397	0.000229765	8.56085e-05	0.999914	8.56158e-05
Lymphocyte cell count	-0.013672	0.002079	4.97966e-11	524916	rs2282680	T	C	0.289428	0.578856	0.710572	0.000186924	7.68852e-05	0.999923	7.68911e-05
Lymphocyte cell count	0.009635	0.001731	2.66999e-08	524921	rs17703261	T	A	0.188591	0.377182	0.811409	9.28332e-05	2.84115e-05	0.999972	2.84123e-05
Lymphocyte cell count	0.036884	0.001892	1.45011e-84	524922	rs5026470	G	A	0.517317	1.03463	0.482683	0.00136043	0.000679399	0.999321	0.000679861
Lymphocyte cell count	-0.019569	0.001926	3.19963e-24	524919	rs2298979	A	G	0.405953	0.811906	0.594047	0.000382946	0.000184699	0.999815	0.000184733
Lymphocyte cell count	0.019206	0.001951	7.83971e-23	524919	rs309375	A	C	0.574699	1.1494	0.425301	0.00036887	0.000180319	0.99982	0.000180351
Lymphocyte cell count	0.029335	0.002022	1.18987e-47	523521	rs1344603	C	T	0.67571	1.35142	0.32429	0.000860542	0.000377134	0.999623	0.000377277
Lymphocyte cell count	0.017943	0.002737	5.70033e-11	524921	rs4833031	C	T	0.139012	0.278024	0.860988	0.000321951	7.70672e-05	0.999923	7.70731e-05
Lymphocyte cell count	0.066249	0.002022	1e-200	523520	rs13133642	C	T	0.680761	1.36152	0.319239	0.00438893	0.00190765	0.998092	0.0019113
Lymphocyte cell count	-0.016333	0.001366	6.32995e-33	523843	rs10027415	T	C	0.529463	1.05893	0.470537	0.000266767	0.00013292	0.999867	0.000132938
Lymphocyte cell count	0.045686	0.002118	3.63915e-103	524917	rs13105987	A	G	0.274165	0.54833	0.725835	0.00208721	0.000830704	0.999169	0.000831394
Lymphocyte cell count	0.014209	0.001906	9.33039e-14	522443	rs4696314	C	T	0.515076	1.03015	0.484924	0.000201896	0.000100856	0.999899	0.000100866
Lymphocyte cell count	0.014977	0.002097	9.49948e-13	524922	rs419470	G	A	0.716626	1.43325	0.283374	0.000224311	9.11029e-05	0.999909	9.11112e-05
Lymphocyte cell count	0.018994	0.002326	3.33964e-16	523835	rs369540605	G	A	0.208159	0.416318	0.791841	0.000360772	0.000118931	0.999881	0.000118945
Lymphocyte cell count	-0.014333	0.002031	1.74985e-12	524920	rs28710104	G	A	0.683305	1.36661	0.316695	0.000205435	8.89119e-05	0.999911	8.89198e-05
Lymphocyte cell count	0.019773	0.002179	1.21004e-19	524923	rs251391	T	C	0.747429	1.49486	0.252571	0.000390972	0.000147614	0.999852	0.000147636
Lymphocyte cell count	0.011343	0.002075	4.74002e-08	523841	rs2161118	C	T	0.327972	0.655944	0.672028	0.000128664	5.67166e-05	0.999943	5.67198e-05
Lymphocyte cell count	0.011801	0.001899	5.30005e-10	523520	rs464609	A	G	0.544347	1.08869	0.455653	0.000139264	6.9084e-05	0.999931	6.90888e-05
Lymphocyte cell count	-0.034471	0.003887	7.78933e-19	524922	rs78270096	A	G	0.070435	0.14087	0.929565	0.00118825	0.000155599	0.999844	0.000155623
Lymphocyte cell count	-0.010384	0.001894	4.31003e-08	524918	rs3992621	C	T	0.535606	1.07121	0.464394	0.000107827	5.36403e-05	0.999946	5.36432e-05
Lymphocyte cell count	-0.022827	0.001907	5.5195e-33	523841	rs10076701	C	T	0.55724	1.11448	0.44276	0.000521072	0.000257121	0.999743	0.000257188
Lymphocyte cell count	0.08538	0.006437	4.14e-40	522125	rs79237520	T	C	0.022839	0.045678	0.977161	0.00728974	0.000325376	0.999675	0.000325482
Lymphocyte cell count	0.015352	0.001911	1e-15	524917	rs444613	G	A	0.42489	0.84978	0.57511	0.000235684	0.000115183	0.999885	0.000115196
Lymphocyte cell count	-0.029726	0.002177	2.14981e-42	523521	rs17055818	C	T	0.252258	0.504516	0.747742	0.000883635	0.000333349	0.999667	0.000333461
Lymphocyte cell count	-0.030462	0.003183	1.15001e-21	524920	rs55977949	A	G	0.097555	0.19511	0.902445	0.000927933	0.000163387	0.999837	0.000163414
Lymphocyte cell count	0.024419	0.002519	3.44033e-22	524910	rs4976642	A	T	0.831367	1.66273	0.168633	0.000596288	0.000167194	0.999833	0.000167222
Lymphocyte cell count	-0.013889	0.001996	3.57026e-12	524922	rs2910580	A	T	0.659076	1.31815	0.340924	0.000192904	8.66892e-05	0.999913	8.66967e-05
Lymphocyte cell count	-0.017302	0.001922	2.39001e-19	524921	rs251398	C	T	0.446922	0.893844	0.553078	0.000299359	0.000147993	0.999852	0.000148015
Lymphocyte cell count	-0.031522	0.002348	4.71954e-41	524918	rs73239280	A	G	0.203256	0.406512	0.796744	0.000993636	0.000321825	0.999678	0.000321929
Lymphocyte cell count	-0.012247	0.001914	1.61002e-10	523981	rs58265751	C	T	0.52078	1.04156	0.47922	0.000149989	7.4865e-05	0.999925	7.48706e-05
Lymphocyte cell count	-0.021106	0.002273	1.69005e-20	523984	rs360017	G	A	0.775253	1.55051	0.224747	0.000445463	0.000155231	0.999845	0.000155255
Lymphocyte cell count	0.054358	0.002147	2.39883e-141	524921	rs11567701	T	G	0.261577	0.523154	0.738423	0.00295479	0.00114146	0.998859	0.00114277
Lymphocyte cell count	-0.015416	0.002196	2.32006e-12	524921	rs678393	G	T	0.261711	0.523422	0.738289	0.000237653	9.18379e-05	0.999908	9.18463e-05
Lymphocyte cell count	0.010487	0.001905	3.79997e-08	524919	rs6874316	A	T	0.464599	0.929198	0.535401	0.000109977	5.47129e-05	0.999945	5.47159e-05
Lymphocyte cell count	0.011965	0.002045	5e-09	524920	rs304154	C	T	0.307959	0.615918	0.692041	0.000143161	6.10211e-05	0.999939	6.10248e-05
Lymphocyte cell count	0.014003	0.001946	6.48933e-13	523841	rs2548256	T	G	0.62009	1.24018	0.37991	0.000196084	9.23863e-05	0.999908	9.23948e-05
Lymphocyte cell count	0.019727	0.002999	4.93969e-11	523508	rs3797727	A	T	0.112161	0.224322	0.887839	0.000389155	7.75047e-05	0.999922	7.75107e-05
Lymphocyte cell count	-0.01661	0.002601	1.75001e-10	524923	rs11742873	T	C	0.837406	1.67481	0.162594	0.000275892	7.51294e-05	0.999925	7.5135e-05
Lymphocyte cell count	0.018355	0.003281	2.27002e-08	477215	rs4406174	T	C	0.101238	0.202476	0.898762	0.000336906	6.13094e-05	0.999939	6.13132e-05
Lymphocyte cell count	0.012404	0.002022	8.79002e-10	524919	rs246524	C	G	0.318481	0.636962	0.681519	0.000153859	6.67905e-05	0.999933	6.6795e-05
Lymphocyte cell count	-0.010997	0.00189	6.05006e-09	524920	rs247557	G	T	0.52424	1.04848	0.47576	0.000120934	6.03249e-05	0.99994	6.03285e-05
Lymphocyte cell count	-0.014216	0.001962	4.41977e-13	524919	rs11134475	G	A	0.635835	1.27167	0.364165	0.000202095	9.35896e-05	0.999906	9.35983e-05
Lymphocyte cell count	0.024519	0.001898	3.97009e-38	521152	rs1050979	G	A	0.525212	1.05042	0.474788	0.000601181	0.000299826	0.9997	0.000299916
Lymphocyte cell count	0.075987	0.001929	1e-200	523844	rs2853951	T	C	0.597093	1.19419	0.402907	0.00577402	0.00277815	0.997222	0.00278589
Lymphocyte cell count	-0.04912	0.003681	1.38007e-40	442543	rs71536554	C	T	0.154307	0.308614	0.845693	0.00241277	0.000629717	0.99937	0.000630113
Lymphocyte cell count	0.017001	0.002074	2.57988e-16	524918	rs6929523	G	A	0.707092	1.41418	0.292908	0.000289034	0.000119725	0.99988	0.00011974
Lymphocyte cell count	0.034829	0.002856	3.59998e-34	524922	rs74526869	A	G	0.125385	0.25077	0.874615	0.00121306	0.000266057	0.999734	0.000266128
Lymphocyte cell count	0.01184	0.001892	3.98997e-10	523516	rs12190136	A	G	0.526092	1.05218	0.473908	0.000140186	6.99019e-05	0.99993	6.99068e-05
Lymphocyte cell count	0.016613	0.002328	9.92887e-13	524921	rs2327531	G	A	0.20699	0.41398	0.79301	0.000275992	9.06054e-05	0.999909	9.06136e-05
Lymphocyte cell count	0.012563	0.002081	1.61002e-09	523507	rs4869745	T	C	0.28937	0.57874	0.71063	0.000157829	6.49103e-05	0.999935	6.49145e-05
Lymphocyte cell count	0.020604	0.002451	4.45041e-17	523514	rs17710008	A	G	0.18168	0.36336	0.81832	0.000424525	0.00012623	0.999874	0.000126246
Lymphocyte cell count	0.030433	0.003456	1.38007e-18	524919	rs75628831	A	G	0.085709	0.171418	0.914291	0.000926167	0.000145154	0.999855	0.000145176
Lymphocyte cell count	-0.028563	0.001961	5.38022e-48	523837	rs2442718	T	C	0.369727	0.739454	0.630273	0.000815845	0.000380231	0.99962	0.000380376
Lymphocyte cell count	0.037387	0.002688	6.06038e-44	480503	rs12526696	A	G	0.160592	0.321184	0.839408	0.00139779	0.00037685	0.999623	0.000376992
Lymphocyte cell count	0.026814	0.001896	2.22998e-45	524911	rs6926219	A	G	0.547273	1.09455	0.452727	0.000718991	0.000356282	0.999644	0.000356409
Lymphocyte cell count	-0.013808	0.001948	1.39991e-12	524921	rs9375486	T	C	0.379599	0.759198	0.620401	0.000190661	8.98026e-05	0.99991	8.98107e-05
Lymphocyte cell count	0.035058	0.004198	7.08925e-17	521155	rs72835315	C	T	0.060241	0.120482	0.939759	0.00122906	0.00013916	0.999861	0.000139179
Lymphocyte cell count	0.0234	0.002021	5.73984e-31	522902	rs9328393	A	C	0.668424	1.33685	0.331576	0.00054756	0.000242715	0.999757	0.000242774
Lymphocyte cell count	0.017946	0.002675	2.03002e-11	523982	rs62389639	G	A	0.165938	0.331876	0.834062	0.000322059	8.91476e-05	0.999911	8.91555e-05
Lymphocyte cell count	-0.04235	0.002028	9.75888e-97	522432	rs1611236	A	G	0.322933	0.645866	0.677067	0.00179352	0.000784298	0.999216	0.000784913
Lymphocyte cell count	-0.04939	0.003516	8.69961e-45	523065	rs7757316	G	A	0.078773	0.157546	0.921227	0.00243937	0.00035404	0.999646	0.000354165
Lymphocyte cell count	-0.010721	0.001911	2.07e-08	524922	rs2294421	C	T	0.431921	0.863842	0.568079	0.00011494	5.64045e-05	0.999944	5.64077e-05
Lymphocyte cell count	0.012354	0.001912	1.06999e-10	522436	rs4368798	G	A	0.426501	0.853002	0.573499	0.000152621	7.46617e-05	0.999925	7.46673e-05
Lymphocyte cell count	-0.050449	0.001903	8.66962e-155	523842	rs3134754	G	A	0.445616	0.891232	0.554384	0.0025451	0.0012575	0.998743	0.00125908
Lymphocyte cell count	-0.033322	0.002481	4.24033e-41	524918	rs72928038	A	G	0.176926	0.353852	0.823074	0.00111036	0.000323387	0.999677	0.000323492
Lymphocyte cell count	-0.014087	0.002146	5.37032e-11	481440	rs13199519	A	G	0.298486	0.596972	0.701514	0.000198444	8.3105e-05	0.999917	8.31119e-05
Lymphocyte cell count	0.014327	0.002574	2.65003e-08	481443	rs3012415	T	C	0.822853	1.64571	0.177147	0.000205263	5.98407e-05	0.99994	5.98443e-05
Lymphocyte cell count	-0.014956	0.001984	5.03965e-14	480499	rs2273215	A	G	0.458202	0.916404	0.541798	0.000223682	0.000111059	0.999889	0.000111072
Lymphocyte cell count	0.034284	0.003842	4.82948e-19	524919	rs607465	G	A	0.065545	0.13109	0.934455	0.00117539	0.000143983	0.999856	0.000144004
Lymphocyte cell count	-0.012859	0.001892	1.10994e-11	521007	rs6911448	C	G	0.510545	1.02109	0.489455	0.000165354	8.26402e-05	0.999917	8.2647e-05
Lymphocyte cell count	0.015021	0.001969	2.51015e-14	522089	rs707833	A	G	0.636292	1.27258	0.363708	0.00022563	0.000104433	0.999896	0.000104444
Lymphocyte cell count	0.0123	0.002075	3.18002e-09	524919	rs1291414	T	C	0.297616	0.595232	0.702384	0.00015129	6.32515e-05	0.999937	6.32555e-05
Lymphocyte cell count	-0.023977	0.001895	1.15001e-36	522445	rs1132352	C	A	0.538949	1.0779	0.461051	0.000574897	0.000285704	0.999714	0.000285786
Lymphocyte cell count	-0.010808	0.001969	4.15002e-08	523520	rs4714431	C	A	0.371057	0.742114	0.628943	0.000116813	5.45221e-05	0.999945	5.45251e-05
Lymphocyte cell count	0.019028	0.002069	3.83972e-20	524919	rs2294861	T	C	0.294117	0.588234	0.705883	0.000362065	0.000150338	0.99985	0.000150361
Lymphocyte cell count	-0.04014	0.00215	9.8107e-78	524458	rs7776054	G	A	0.260832	0.521664	0.739168	0.00161122	0.000621282	0.999379	0.000621668
Lymphocyte cell count	-0.046076	0.006484	1.23994e-12	523521	rs41267765	T	C	0.021741	0.043482	0.978259	0.002123	9.03052e-05	0.99991	9.03134e-05
Lymphocyte cell count	-0.031722	0.005464	6.59007e-09	524923	rs80006387	G	A	0.031539	0.063078	0.968461	0.00100629	6.14725e-05	0.999939	6.14763e-05
Lymphocyte cell count	0.02939	0.003092	2.14981e-21	523521	rs9920	C	T	0.104682	0.209364	0.895318	0.000863772	0.000161912	0.999838	0.000161938
Lymphocyte cell count	0.055993	0.006836	2.73023e-16	524462	rs62621812	A	G	0.020688	0.041376	0.979312	0.00313522	0.000127039	0.999873	0.000127055
Lymphocyte cell count	-0.012631	0.001955	1.07999e-10	524921	rs2727487	C	A	0.629239	1.25848	0.370761	0.000159542	7.44415e-05	0.999926	7.4447e-05
Lymphocyte cell count	-0.0177	0.001909	1.97015e-20	523981	rs62485905	T	C	0.551492	1.10298	0.448508	0.00031329	0.000154984	0.999845	0.000155008
Lymphocyte cell count	0.020861	0.003359	5.47003e-10	524914	rs73165514	A	G	0.086367	0.172734	0.913633	0.000435181	6.86784e-05	0.999931	6.86831e-05
Lymphocyte cell count	0.028115	0.002154	6.95024e-39	523659	rs2347784	G	C	0.268157	0.536314	0.731843	0.000790453	0.000310251	0.99969	0.000310347
Lymphocyte cell count	-0.01345	0.002312	6.12999e-09	523520	rs17138740	G	A	0.214538	0.429076	0.785462	0.000180902	6.09683e-05	0.999939	6.0972e-05
Lymphocyte cell count	-0.024414	0.002347	2.63027e-25	523916	rs9648346	G	C	0.203178	0.406356	0.796822	0.000596043	0.000192995	0.999807	0.000193032
Lymphocyte cell count	0.021153	0.002584	2.86022e-16	524920	rs10230506	A	T	0.1609	0.3218	0.8391	0.000447449	0.000120821	0.999879	0.000120836
Lymphocyte cell count	0.012114	0.001896	1.71002e-10	524918	rs7790229	A	G	0.492994	0.985988	0.507006	0.000146749	7.33601e-05	0.999927	7.33655e-05
Lymphocyte cell count	0.037325	0.003773	4.75007e-23	524914	rs7780328	G	A	0.06709	0.13418	0.93291	0.00139316	0.000174392	0.999826	0.000174423
Lymphocyte cell count	0.024676	0.00227	1.72982e-27	524922	rs35114152	G	A	0.225583	0.451166	0.774417	0.000608905	0.000212746	0.999787	0.000212791
Lymphocyte cell count	-0.013338	0.00193	4.9705e-12	524905	rs10480003	G	A	0.44679	0.89358	0.55321	0.000177902	8.79437e-05	0.999912	8.79515e-05
Lymphocyte cell count	-0.026515	0.002334	6.95024e-30	524919	rs35345753	G	C	0.207147	0.414294	0.792853	0.000703045	0.000230932	0.999769	0.000230986
Lymphocyte cell count	0.013147	0.002162	1.22e-09	524921	rs35121828	A	G	0.258961	0.517922	0.741039	0.000172844	6.63374e-05	0.999934	6.63418e-05
Lymphocyte cell count	0.044361	0.002643	3.55959e-63	524463	rs3735485	G	A	0.844816	1.68963	0.155184	0.0019679	0.000515991	0.999484	0.000516257
Lymphocyte cell count	-0.015883	0.002483	1.64999e-10	523513	rs10245472	A	G	0.176635	0.35327	0.823365	0.00025227	7.33777e-05	0.999927	7.33831e-05
Lymphocyte cell count	-0.019182	0.002008	1.3499e-21	523832	rs10237524	A	G	0.330226	0.660452	0.669774	0.000367949	0.000162764	0.999837	0.00016279
Lymphocyte cell count	-0.017869	0.002085	1.10002e-17	523522	rs4718976	C	T	0.694537	1.38907	0.305463	0.000319301	0.000135483	0.999865	0.000135501
Lymphocyte cell count	-0.016662	0.002841	4.62999e-09	524460	rs3812316	G	C	0.127464	0.254928	0.872536	0.000277622	6.17526e-05	0.999938	6.17564e-05
Lymphocyte cell count	-0.030705	0.004887	3.42003e-10	523066	rs75049211	T	C	0.039779	0.079558	0.960221	0.000942797	7.20233e-05	0.999928	7.20285e-05
Lymphocyte cell count	-0.022276	0.001916	3.3597e-31	523522	rs6955702	G	A	0.522122	1.04424	0.477878	0.00049622	0.000247624	0.999752	0.000247686
Lymphocyte cell count	0.014205	0.002044	3.78007e-12	524917	rs2908425	A	G	0.332187	0.664374	0.667813	0.000201782	8.95262e-05	0.99991	8.95342e-05
Lymphocyte cell count	0.013802	0.001953	1.63005e-12	523521	rs2710804	C	T	0.376124	0.752248	0.623876	0.000190495	8.94012e-05	0.999911	8.94092e-05
Lymphocyte cell count	0.018708	0.002471	3.91021e-14	524908	rs6966893	A	G	0.178557	0.357114	0.821443	0.000349989	0.000102669	0.999897	0.000102679
Lymphocyte cell count	0.047879	0.007054	1.18005e-11	524523	rs149984502	T	C	0.018609	0.037218	0.981391	0.0022924	8.37308e-05	0.999916	8.37378e-05
Lymphocyte cell count	0.01416	0.002205	1.40001e-10	480314	rs1637366	G	C	0.289361	0.578722	0.710639	0.000200506	8.24604e-05	0.999918	8.24672e-05
Lymphocyte cell count	0.032841	0.004804	8.41008e-12	524917	rs78976959	A	G	0.041092	0.082184	0.958908	0.00107853	8.49957e-05	0.999915	8.50029e-05
Lymphocyte cell count	-0.010761	0.001911	1.84001e-08	523522	rs11761199	G	A	0.45427	0.90854	0.54573	0.000115799	5.74152e-05	0.999943	5.74185e-05
Lymphocyte cell count	-0.022186	0.002331	1.85012e-21	524896	rs7802739	T	C	0.793015	1.58603	0.206985	0.000492219	0.000161588	0.999838	0.000161614
Lymphocyte cell count	-0.012848	0.001907	1.67996e-11	524920	rs6967605	G	C	0.426572	0.853144	0.573428	0.000165071	8.07555e-05	0.999919	8.07621e-05
Lymphocyte cell count	0.015461	0.001959	3.08035e-15	523984	rs7839516	C	T	0.369365	0.73873	0.630635	0.000239043	0.000111362	0.999889	0.000111375
Lymphocyte cell count	-0.044564	0.004906	1.11995e-19	524921	rs117934175	A	G	0.040534	0.081068	0.959466	0.00198595	0.000154471	0.999846	0.000154495
Lymphocyte cell count	-0.050249	0.002188	1.07895e-116	523840	rs1384804	A	C	0.748054	1.49611	0.251946	0.00252496	0.000951755	0.999048	0.000952662
Lymphocyte cell count	0.010777	0.001898	1.38998e-08	524918	rs2453628	A	G	0.52576	1.05152	0.47424	0.000116144	5.79177e-05	0.999942	5.79211e-05
Lymphocyte cell count	0.0146	0.001909	2.14981e-14	522903	rs1264593	T	G	0.494948	0.989896	0.505052	0.00021316	0.000106569	0.999893	0.00010658
Lymphocyte cell count	-0.01113	0.001936	9.21001e-09	524918	rs17180155	C	T	0.394048	0.788096	0.605952	0.000123877	5.91572e-05	0.999941	5.91607e-05
Lymphocyte cell count	0.012837	0.001975	8.35988e-11	524737	rs10107362	G	C	0.360574	0.721148	0.639426	0.000164789	7.59874e-05	0.999924	7.59932e-05
Lymphocyte cell count	0.013969	0.002332	2.15001e-09	524838	rs13276352	C	T	0.208845	0.41769	0.791155	0.000195133	6.44832e-05	0.999936	6.44873e-05
Lymphocyte cell count	-0.01534	0.002067	1.21004e-13	522903	rs2980888	C	T	0.697079	1.39416	0.302921	0.000235316	9.93784e-05	0.999901	9.93883e-05
Lymphocyte cell count	0.02071	0.003362	7.47997e-10	520682	rs10503147	T	C	0.088907	0.177814	0.911093	0.000428904	6.94846e-05	0.999931	6.94895e-05
Lymphocyte cell count	-0.01282	0.001906	1.79019e-11	523981	rs6586777	A	C	0.437803	0.875606	0.562197	0.000164352	8.09046e-05	0.999919	8.09112e-05
Lymphocyte cell count	0.01668	0.001987	4.94994e-17	524918	rs1533065	T	C	0.345231	0.690462	0.654769	0.000278222	0.000125782	0.999874	0.000125798
Lymphocyte cell count	-0.017087	0.00222	1.46016e-14	523965	rs113142693	C	T	0.247465	0.49493	0.752535	0.000291966	0.000108743	0.999891	0.000108755
Lymphocyte cell count	-0.051371	0.005006	1.13006e-24	523520	rs6474359	C	T	0.037682	0.075364	0.962318	0.00263898	0.00019139	0.999809	0.000191426
Lymphocyte cell count	0.026819	0.002264	2.47002e-32	524917	rs4737010	A	G	0.228863	0.457726	0.771137	0.000719259	0.000253876	0.999746	0.000253941
Lymphocyte cell count	-0.011147	0.00193	7.8701e-09	524920	rs12542907	G	C	0.39893	0.79786	0.60107	0.000124256	5.95892e-05	0.99994	5.95928e-05
Lymphocyte cell count	-0.013407	0.001901	1.83992e-12	523978	rs2055101	T	C	0.527164	1.05433	0.472836	0.000179748	8.96086e-05	0.99991	8.96166e-05
Lymphocyte cell count	-0.025338	0.001992	5.0501e-37	523982	rs10956401	A	G	0.345058	0.690116	0.654942	0.000642014	0.000290181	0.99971	0.000290266
Lymphocyte cell count	0.02245	0.002348	1.24997e-21	521983	rs28588745	T	A	0.205718	0.411436	0.794282	0.000504003	0.000164706	0.999835	0.000164733
Lymphocyte cell count	-0.040102	0.004704	1.6099e-17	523504	rs56094005	G	A	0.042917	0.085834	0.957083	0.00160817	0.000132112	0.999868	0.000132129
Lymphocyte cell count	-0.013245	0.001916	4.9705e-12	523516	rs2980821	A	C	0.425051	0.850102	0.574949	0.00017543	8.57441e-05	0.999914	8.57515e-05
Lymphocyte cell count	-0.011887	0.002052	7.10003e-09	524880	rs13262073	G	C	0.687591	1.37518	0.312409	0.000141301	6.07055e-05	0.999939	6.07092e-05
Lymphocyte cell count	-0.018902	0.002227	2.25996e-17	524920	rs10109370	A	C	0.238495	0.47699	0.761505	0.000357286	0.000129777	0.99987	0.000129794
Lymphocyte cell count	0.061126	0.00886	5.45004e-12	521981	rs75653581	T	C	0.012672	0.025344	0.987328	0.00373639	9.3495e-05	0.999907	9.35038e-05
Lymphocyte cell count	-0.018992	0.001926	6.55994e-23	523838	rs881492	G	C	0.467464	0.934928	0.532536	0.000360696	0.000179584	0.99982	0.000179617
Lymphocyte cell count	-0.022001	0.002012	8.49963e-28	481435	rs7007986	A	G	0.601181	1.20236	0.398819	0.000484044	0.000232111	0.999768	0.000232165
Lymphocyte cell count	0.010844	0.001958	3.11997e-08	523980	rs6475476	G	A	0.373093	0.746186	0.626907	0.000117592	5.50084e-05	0.999945	5.50115e-05
Lymphocyte cell count	-0.04804	0.002582	3.29003e-77	523520	rs2065500	G	A	0.159764	0.319528	0.840236	0.00230784	0.000619607	0.99938	0.000619991
Lymphocyte cell count	-0.013683	0.00205	2.54976e-11	523521	rs10814138	A	C	0.313929	0.627858	0.686071	0.000187224	8.06479e-05	0.999919	8.06544e-05
Lymphocyte cell count	-0.070296	0.004108	1.35988e-65	524920	rs61750929	T	C	0.056331	0.112662	0.943669	0.00494153	0.000525362	0.999475	0.000525638
Lymphocyte cell count	-0.012987	0.001934	1.93019e-11	523523	rs1002607	C	T	0.592852	1.1857	0.407148	0.000168662	8.14228e-05	0.999919	8.14295e-05
Lymphocyte cell count	0.020501	0.001907	6.26037e-27	524920	rs3761846	T	C	0.569525	1.13905	0.430475	0.000420291	0.000206082	0.999794	0.000206125
Lymphocyte cell count	-0.010374	0.001891	4.18996e-08	524919	rs616154	T	C	0.514528	1.02906	0.485472	0.00010762	5.37645e-05	0.999946	5.37674e-05
Lymphocyte cell count	0.029356	0.002198	1.16011e-40	480501	rs4880192	G	A	0.720804	1.44161	0.279196	0.000861775	0.000346857	0.999653	0.000346977
Lymphocyte cell count	0.012768	0.002127	2.01002e-09	524922	rs1971429	A	C	0.728952	1.4579	0.271048	0.000163022	6.442e-05	0.999936	6.44242e-05
Lymphocyte cell count	-0.017739	0.001941	6.75927e-20	523522	rs501461	T	G	0.599659	1.19932	0.400341	0.000314672	0.000151085	0.999849	0.000151108
Lymphocyte cell count	0.043598	0.002107	5.14044e-95	524921	rs3731211	A	T	0.719794	1.43959	0.280206	0.00190079	0.000766741	0.999233	0.00076733
Lymphocyte cell count	0.021641	0.001999	2.78997e-27	524903	rs2807303	A	G	0.346234	0.692468	0.653766	0.000468333	0.00021202	0.999788	0.000212065
Lymphocyte cell count	0.011391	0.002015	1.62002e-08	523517	rs10761129	T	C	0.669401	1.3388	0.330599	0.000129755	5.74304e-05	0.999943	5.74337e-05
Lymphocyte cell count	-0.031845	0.005047	2.87998e-10	524918	rs3739756	C	T	0.036302	0.072604	0.963698	0.0010141	7.09552e-05	0.999929	7.09602e-05
Lymphocyte cell count	-0.011609	0.002008	7.59994e-09	523840	rs10986338	A	G	0.649791	1.29958	0.350209	0.000134769	6.13367e-05	0.999939	6.13405e-05
Lymphocyte cell count	-0.023401	0.00336	3.41979e-12	481443	rs10965124	G	T	0.094818	0.189636	0.905182	0.000547607	9.39995e-05	0.999906	9.40083e-05
Lymphocyte cell count	0.020015	0.002073	4.98999e-22	524918	rs2295797	C	T	0.295417	0.590834	0.704583	0.0004006	0.000166767	0.999833	0.000166794
Lymphocyte cell count	-0.019034	0.001896	1.10994e-23	524918	rs10973700	C	G	0.487233	0.974466	0.512767	0.000362293	0.000181028	0.999819	0.000181061
Lymphocyte cell count	-0.022597	0.003015	6.89922e-14	524920	rs10985915	G	A	0.110633	0.221266	0.889367	0.000510624	0.000100484	0.9999	0.000100494
Lymphocyte cell count	-0.021308	0.002875	1.29987e-13	523842	rs35010780	A	G	0.130713	0.261426	0.869287	0.000454031	0.00010318	0.999897	0.000103191
Lymphocyte cell count	0.014877	0.002086	1.02991e-12	523978	rs7855586	G	A	0.290115	0.58023	0.709885	0.000221325	9.11631e-05	0.999909	9.11714e-05
Lymphocyte cell count	-0.014305	0.001943	1.86982e-13	524909	rs2313532	A	G	0.40082	0.80164	0.59918	0.000204633	9.82907e-05	0.999902	9.83004e-05
Lymphocyte cell count	0.029198	0.00206	1.50003e-45	524922	rs3118469	T	A	0.299989	0.599978	0.700011	0.000852523	0.000358052	0.999642	0.00035818
Lymphocyte cell count	-0.03428	0.002004	1.53003e-65	479423	rs748113	C	T	0.436258	0.872516	0.563742	0.00117512	0.00057801	0.999422	0.000578344
Lymphocyte cell count	0.01522	0.002339	7.87952e-11	523979	rs10748526	C	T	0.793501	1.587	0.206499	0.000231648	7.59145e-05	0.999924	7.59203e-05
Lymphocyte cell count	0.020387	0.002574	2.47002e-15	524918	rs34664889	A	C	0.159961	0.319922	0.840039	0.00041563	0.000111699	0.999888	0.000111712
Lymphocyte cell count	-0.02322	0.00289	9.9106e-16	524920	rs58667319	T	C	0.122978	0.245956	0.877022	0.000539168	0.000116303	0.999884	0.000116317
Lymphocyte cell count	-0.018469	0.002479	9.81974e-14	524921	rs41317270	T	C	0.177256	0.354512	0.822744	0.000341104	9.94907e-05	0.999901	9.95006e-05
Lymphocyte cell count	0.012303	0.001994	6.99005e-10	524921	rs8181326	A	G	0.659461	1.31892	0.340539	0.000151364	6.79842e-05	0.999932	6.79888e-05
Lymphocyte cell count	-0.020286	0.001941	1.58016e-25	523844	rs2992263	A	G	0.610009	1.22002	0.389991	0.000411522	0.0001958	0.999804	0.000195839
Lymphocyte cell count	0.012732	0.002238	1.31999e-08	524920	rs4948822	G	T	0.231555	0.46311	0.768445	0.000162104	5.76886e-05	0.999942	5.7692e-05
Lymphocyte cell count	-0.02226	0.003089	5.94977e-13	524923	rs780669	T	C	0.887133	1.77427	0.112867	0.000495508	9.92284e-05	0.999901	9.92383e-05
Lymphocyte cell count	-0.032062	0.001968	1.29003e-59	524920	rs10828725	T	G	0.366094	0.732188	0.633906	0.00102797	0.000477121	0.999523	0.000477349
Lymphocyte cell count	-0.021918	0.001998	5.68984e-28	524920	rs4948492	T	C	0.661671	1.32334	0.338329	0.000480399	0.000215087	0.999785	0.000215133
Lymphocyte cell count	0.021695	0.002612	1.02991e-16	524922	rs71476119	G	A	0.156738	0.313476	0.843262	0.000470673	0.000124419	0.999876	0.000124434
Lymphocyte cell count	-0.01435	0.002545	1.75999e-08	524920	rs80177247	G	A	0.167793	0.335586	0.832207	0.000205922	5.75094e-05	0.999942	5.75127e-05
Lymphocyte cell count	0.025838	0.002529	1.82012e-24	522904	rs1399180	C	T	0.828961	1.65792	0.171039	0.000667602	0.000189312	0.999811	0.000189347
Lymphocyte cell count	0.010749	0.001946	3.42997e-08	524912	rs7893800	A	G	0.389841	0.779682	0.610159	0.000115541	5.49663e-05	0.999945	5.49693e-05
Lymphocyte cell count	0.013995	0.002002	2.87012e-12	524922	rs2462017	A	G	0.652335	1.30467	0.347665	0.00019586	8.88398e-05	0.999911	8.88477e-05
Lymphocyte cell count	-0.016588	0.002053	6.84069e-16	524911	rs7093481	G	A	0.307178	0.614356	0.692822	0.000275162	0.00011712	0.999883	0.000117133
Lymphocyte cell count	-0.032458	0.002245	2.59e-47	523843	rs61850684	A	G	0.233502	0.467004	0.766498	0.00105352	0.000377116	0.999623	0.000377258
Lymphocyte cell count	-0.020403	0.002032	1.05999e-23	524922	rs10762264	A	G	0.680729	1.36146	0.319271	0.000416282	0.000180947	0.999819	0.00018098
Lymphocyte cell count	0.020453	0.002498	2.77971e-16	523520	rs603424	A	G	0.174511	0.349022	0.825489	0.000418325	0.000120525	0.999879	0.00012054
Lymphocyte cell count	0.020005	0.003543	1.68e-08	524921	rs1923403	G	A	0.922075	1.84415	0.077925	0.0004002	5.75109e-05	0.999942	5.75142e-05
Lymphocyte cell count	-0.013322	0.002066	1.17999e-10	524909	rs7924213	A	G	0.307157	0.614314	0.692843	0.000177476	7.55378e-05	0.999924	7.55435e-05
Lymphocyte cell count	-0.017011	0.002013	3.11028e-17	524920	rs10823631	G	A	0.325475	0.65095	0.674525	0.000289374	0.000127059	0.999873	0.000127075
Lymphocyte cell count	-0.016035	0.001968	3.85035e-16	480008	rs7071131	G	A	0.495115	0.99023	0.504885	0.000257121	0.000128548	0.999871	0.000128565
Lymphocyte cell count	-0.021252	0.002001	2.49977e-26	479584	rs10794175	T	G	0.416037	0.832074	0.583963	0.000451648	0.000219456	0.999781	0.000219504
Lymphocyte cell count	0.011959	0.00192	4.81005e-10	524904	rs2403246	G	C	0.414485	0.82897	0.585515	0.000143018	6.94171e-05	0.999931	6.94219e-05
Lymphocyte cell count	0.031268	0.004262	2.27982e-13	524923	rs74679312	G	A	0.056702	0.113404	0.943298	0.000977688	0.000104587	0.999895	0.000104598
Lymphocyte cell count	0.017037	0.002503	1.03992e-11	524917	rs79805393	C	T	0.173015	0.34603	0.826985	0.000290259	8.30611e-05	0.999917	8.3068e-05
Lymphocyte cell count	0.011393	0.001984	9.52007e-09	478607	rs11246147	T	C	0.54935	1.0987	0.45065	0.0001298	6.4268e-05	0.999936	6.42721e-05
Lymphocyte cell count	-0.011738	0.002061	1.26e-08	522900	rs744222	C	T	0.666159	1.33232	0.333841	0.000137781	6.12824e-05	0.999939	6.12862e-05
Lymphocyte cell count	0.07386	0.012425	2.84997e-09	473735	rs11231804	T	C	0.007228	0.014456	0.992772	0.0054553	7.82918e-05	0.999922	7.82979e-05
Lymphocyte cell count	-0.0383	0.003174	1.72982e-33	523517	rs11224302	T	C	0.098823	0.197646	0.901177	0.00146689	0.000261274	0.999739	0.000261342
Lymphocyte cell count	-0.028193	0.003607	5.70033e-15	523065	rs1893033	T	C	0.074578	0.149156	0.925422	0.000794845	0.000109714	0.99989	0.000109726
Lymphocyte cell count	0.014295	0.002067	4.79954e-12	524922	rs34662054	C	G	0.299106	0.598212	0.700894	0.000204347	8.56793e-05	0.999914	8.56866e-05
Lymphocyte cell count	0.012926	0.002044	2.63003e-10	524921	rs73000965	A	T	0.315412	0.630824	0.684588	0.000167081	7.21549e-05	0.999928	7.21601e-05
Lymphocyte cell count	0.015641	0.002013	8.30042e-15	475121	rs2294081	C	T	0.480733	0.961466	0.519267	0.000244641	0.000122139	0.999878	0.000122154
Lymphocyte cell count	0.019588	0.00192	2.07014e-24	524922	rs11033388	T	A	0.418839	0.837678	0.581161	0.00038369	0.00018679	0.999813	0.000186825
Lymphocyte cell count	-0.026107	0.003192	2.99985e-16	523844	rs10838634	G	A	0.901514	1.80303	0.098486	0.000681575	0.000121029	0.999879	0.000121044
Lymphocyte cell count	0.016509	0.001891	2.71019e-18	523520	rs2298552	T	C	0.52553	1.05106	0.47447	0.000272547	0.000135918	0.999864	0.000135937
Lymphocyte cell count	0.014189	0.002137	3.25987e-11	523523	rs949349	C	T	0.271122	0.542244	0.728878	0.000201328	7.95707e-05	0.99992	7.9577e-05
Lymphocyte cell count	0.044672	0.005984	8.67961e-14	524066	rs74911261	A	G	0.025691	0.051382	0.974309	0.00199559	9.9903e-05	0.9999	9.9913e-05
Lymphocyte cell count	0.033008	0.001958	1.02991e-63	523984	rs11218725	G	A	0.376523	0.753046	0.623477	0.00108953	0.000511541	0.999488	0.000511803
Lymphocyte cell count	0.024096	0.002147	3.44033e-29	523512	rs7127911	T	G	0.266421	0.532842	0.733579	0.000580617	0.000226953	0.999773	0.000227004
Lymphocyte cell count	-0.017128	0.002531	1.36994e-11	481443	rs61867141	A	G	0.194944	0.389888	0.805056	0.000293368	9.2083e-05	0.999908	9.20914e-05
Lymphocyte cell count	-0.036085	0.002353	5.00956e-53	523837	rs1017875	T	C	0.201673	0.403346	0.798327	0.00130213	0.000419288	0.999581	0.000419463
Lymphocyte cell count	0.044726	0.007065	2.53e-10	524526	rs77876222	T	C	0.019648	0.039296	0.980352	0.00200042	7.70638e-05	0.999923	7.70698e-05
Lymphocyte cell count	0.061958	0.00246	7.09578e-140	524918	rs10466905	A	G	0.190033	0.380066	0.809967	0.00383879	0.00118174	0.998818	0.00118314
Lymphocyte cell count	-0.019487	0.00193	6.03949e-24	523519	rs11168249	C	T	0.461347	0.922694	0.538653	0.000379743	0.000188737	0.999811	0.000188772
Lymphocyte cell count	-0.015227	0.002036	7.76068e-14	523792	rs73105786	A	G	0.319436	0.638872	0.680564	0.000231862	0.000100812	0.999899	0.000100822
Lymphocyte cell count	-0.047882	0.008049	2.78003e-09	523522	rs34229224	A	G	0.014131	0.028262	0.985869	0.00229269	6.38803e-05	0.999936	6.38843e-05
Lymphocyte cell count	-0.034098	0.005875	6.64997e-09	523984	rs73207610	T	G	0.027199	0.054398	0.972801	0.00116267	6.15269e-05	0.999938	6.15306e-05
Lymphocyte cell count	0.014929	0.001925	9.10961e-15	524910	rs67516712	A	G	0.422528	0.845056	0.577472	0.000222875	0.000108762	0.999891	0.000108774
Lymphocyte cell count	-0.011915	0.001964	1.33999e-09	524892	rs10783340	G	A	0.639354	1.27871	0.360646	0.000141967	6.54697e-05	0.999935	6.5474e-05
Lymphocyte cell count	0.014929	0.002153	4.21988e-12	524923	rs1371076	C	T	0.740378	1.48076	0.259622	0.000222875	8.56814e-05	0.999914	8.56887e-05
Lymphocyte cell count	0.068864	0.001958	1e-200	523521	rs11052877	G	A	0.371691	0.743382	0.628309	0.00474225	0.00221498	0.997785	0.0022199
Lymphocyte cell count	-0.025308	0.004077	5.54e-10	524923	rs36108061	G	C	0.057188	0.114376	0.942812	0.000640495	6.90678e-05	0.999931	6.90726e-05
Lymphocyte cell count	0.025886	0.004635	2.39001e-08	523984	rs147700878	A	G	0.043802	0.087604	0.956198	0.000670085	5.61309e-05	0.999944	5.6134e-05
Lymphocyte cell count	-0.062374	0.009806	2.07e-10	523126	rs78983078	A	G	0.009511	0.019022	0.990489	0.00389052	7.33015e-05	0.999927	7.33069e-05
Lymphocyte cell count	-0.025074	0.002098	7.16968e-33	523506	rs28533432	T	C	0.699647	1.39929	0.300353	0.000628705	0.000264234	0.999736	0.000264304
Lymphocyte cell count	-0.016986	0.001914	7.43019e-19	522087	rs2369391	C	A	0.494127	0.988254	0.505873	0.000288524	0.000144242	0.999856	0.000144263
Lymphocyte cell count	0.010843	0.001945	2.55e-08	524921	rs2068485	G	T	0.446837	0.893674	0.553163	0.000117571	5.81207e-05	0.999942	5.81241e-05
Lymphocyte cell count	-0.012404	0.002144	7.46999e-09	524920	rs4578474	G	A	0.265376	0.530752	0.734624	0.000153859	5.99902e-05	0.99994	5.99938e-05
Lymphocyte cell count	-0.020782	0.001954	2.23975e-26	523839	rs4149569	G	C	0.41411	0.82822	0.58589	0.000431892	0.000209574	0.99979	0.000209617
Lymphocyte cell count	-0.01621	0.002002	5.98963e-16	523517	rs12811832	A	G	0.353889	0.707778	0.646111	0.000262764	0.000120163	0.99988	0.000120177
Lymphocyte cell count	-0.014029	0.002269	6.47993e-10	524916	rs4760278	A	C	0.222685	0.44537	0.777315	0.000196813	6.81352e-05	0.999932	6.81398e-05
Lymphocyte cell count	0.014779	0.002075	1.10002e-12	523522	rs1118866	T	C	0.703532	1.40706	0.296468	0.000218419	9.11133e-05	0.999909	9.11216e-05
Lymphocyte cell count	0.015969	0.00218	2.47002e-13	524920	rs7308380	C	A	0.750511	1.50102	0.249489	0.000255009	9.54979e-05	0.999905	9.5507e-05
Lymphocyte cell count	-0.013208	0.002399	3.79001e-08	524921	rs74344617	A	G	0.192087	0.384174	0.807913	0.000174451	5.4146e-05	0.999946	5.4149e-05
Lymphocyte cell count	0.017148	0.001938	9.42975e-19	523836	rs6488548	A	C	0.598761	1.19752	0.401239	0.000294054	0.000141291	0.999859	0.000141311
Lymphocyte cell count	0.019723	0.002284	6.20012e-18	523983	rs6487543	A	G	0.770994	1.54199	0.229006	0.000388997	0.000137364	0.999863	0.000137383
Lymphocyte cell count	0.012056	0.001909	2.80001e-10	524916	rs7312770	T	C	0.505626	1.01125	0.494374	0.000145347	7.26644e-05	0.999927	7.26696e-05
Lymphocyte cell count	0.010584	0.001922	3.71997e-08	523977	rs937283	G	A	0.405224	0.810448	0.594776	0.000112021	5.39981e-05	0.999946	5.4001e-05
Lymphocyte cell count	0.040938	0.004104	2.11009e-23	523981	rs17041439	C	A	0.056517	0.113034	0.943483	0.00167592	0.00017873	0.999821	0.000178762
Lymphocyte cell count	-0.087786	0.001917	1e-200	523841	rs10774624	A	G	0.514001	1.028	0.485999	0.00770638	0.00385017	0.99615	0.00386505
Lymphocyte cell count	-0.014107	0.001924	2.36974e-13	524920	rs10846577	C	T	0.442146	0.884292	0.557854	0.000199007	9.81715e-05	0.999902	9.81812e-05
Lymphocyte cell count	-0.013719	0.001984	4.86968e-12	524919	rs12586002	G	T	0.352779	0.705558	0.647221	0.000188211	8.59469e-05	0.999914	8.59543e-05
Lymphocyte cell count	-0.013729	0.001941	1.57e-12	522837	rs1320472	C	T	0.461204	0.922408	0.538796	0.000188485	9.36753e-05	0.999906	9.36841e-05
Lymphocyte cell count	-0.020294	0.001896	1.07994e-26	524920	rs9525619	T	C	0.534266	1.06853	0.465734	0.000411846	0.000204956	0.999795	0.000204998
Lymphocyte cell count	-0.035358	0.00473	8.05935e-14	523982	rs67483792	T	C	0.042874	0.085748	0.957126	0.00125019	0.000102605	0.999897	0.000102616
Lymphocyte cell count	-0.014448	0.00202	8.8308e-13	523517	rs9592965	C	A	0.326994	0.653988	0.673006	0.000208745	9.18764e-05	0.999908	9.18849e-05
Lymphocyte cell count	0.015145	0.001895	1.38007e-15	524920	rs9534338	C	T	0.459888	0.919776	0.540112	0.000229371	0.000113947	0.999886	0.00011396
Lymphocyte cell count	0.013727	0.002028	1.33999e-11	524921	rs7983682	T	C	0.322752	0.645504	0.677248	0.000188431	8.23755e-05	0.999918	8.23823e-05
Lymphocyte cell count	0.04349	0.002142	1.32008e-91	524921	rs3812849	C	A	0.266158	0.532316	0.733842	0.00189138	0.000738841	0.999261	0.000739387
Lymphocyte cell count	-0.011935	0.002151	2.94002e-08	523975	rs2847468	T	C	0.26371	0.52742	0.73629	0.000142444	5.53159e-05	0.999945	5.5319e-05
Lymphocyte cell count	0.062814	0.008702	5.49035e-13	524921	rs76428106	C	T	0.013444	0.026888	0.986556	0.0039456	0.000104663	0.999895	0.000104674
Lymphocyte cell count	-0.032336	0.002704	6.32995e-33	524921	rs9532679	C	A	0.148984	0.297968	0.851016	0.00104562	0.000265143	0.999735	0.000265213
Lymphocyte cell count	-0.025694	0.002292	3.86011e-29	523058	rs1523178	C	A	0.22113	0.44226	0.77887	0.000660182	0.000227408	0.999773	0.00022746
Lymphocyte cell count	0.030122	0.002107	2.51015e-46	522977	rs9590390	A	G	0.291922	0.583844	0.708078	0.000907335	0.000375099	0.999625	0.000375239
Lymphocyte cell count	-0.012011	0.001914	3.57998e-10	522837	rs912416	C	A	0.445384	0.890768	0.554616	0.000144264	7.12714e-05	0.999929	7.12765e-05
Lymphocyte cell count	0.030499	0.002291	2.11982e-40	524921	rs11160706	A	G	0.22222	0.44444	0.77778	0.000930189	0.000321545	0.999678	0.000321648
Lymphocyte cell count	0.013805	0.001995	4.66015e-12	524919	rs2057340	G	A	0.65339	1.30678	0.34661	0.000190578	8.6321e-05	0.999914	8.63284e-05
Lymphocyte cell count	-0.029776	0.003547	4.8899e-17	524917	rs10138752	T	C	0.077325	0.15465	0.922675	0.00088661	0.000126512	0.999873	0.000126528
Lymphocyte cell count	0.020125	0.003138	1.47001e-10	480040	rs2180369	C	T	0.110884	0.221768	0.889116	0.000405016	7.986e-05	0.99992	7.98663e-05
Lymphocyte cell count	0.025359	0.001966	4.93969e-38	523983	rs696	T	C	0.364762	0.729524	0.635238	0.000643079	0.000298016	0.999702	0.000298105
Lymphocyte cell count	-0.026707	0.004632	8.35007e-09	523976	rs112992671	A	G	0.045938	0.091876	0.954062	0.000713264	6.25214e-05	0.999937	6.25253e-05
Lymphocyte cell count	0.026141	0.00193	9.20026e-42	523523	rs175714	C	T	0.577477	1.15495	0.422523	0.000683352	0.000333472	0.999667	0.000333583
Lymphocyte cell count	-0.020532	0.00258	1.85012e-15	523980	rs45528934	T	C	0.161765	0.32353	0.838235	0.000421563	0.000114325	0.999886	0.000114339
Lymphocyte cell count	0.027118	0.002032	1.35988e-40	524921	rs1966865	A	G	0.317295	0.63459	0.682705	0.000735386	0.000318597	0.999681	0.000318698
Lymphocyte cell count	-0.014861	0.001956	3.19007e-14	524916	rs10145277	A	T	0.624665	1.24933	0.375335	0.000220849	0.00010356	0.999896	0.000103571
Lymphocyte cell count	0.018324	0.001972	1.59993e-20	524919	rs8004780	C	A	0.366436	0.732872	0.633564	0.000335769	0.000155905	0.999844	0.000155929
Lymphocyte cell count	-0.016169	0.001949	1.13006e-16	523521	rs2412544	T	C	0.393588	0.787176	0.606412	0.000261437	0.000124798	0.999875	0.000124813
Lymphocyte cell count	-0.020904	0.002793	7.57007e-14	523419	rs12593807	C	T	0.135636	0.271272	0.864364	0.000436977	0.000102461	0.999898	0.000102472
Lymphocyte cell count	0.048621	0.006697	4.04017e-13	503472	rs149453951	T	C	0.023606	0.047212	0.976394	0.002364	0.000108975	0.999891	0.000108986
Lymphocyte cell count	0.048221	0.005006	6.24022e-22	524918	rs187856913	A	G	0.038815	0.07763	0.961185	0.00232526	0.000173504	0.999826	0.000173534
Lymphocyte cell count	-0.011769	0.002084	1.66001e-08	524920	rs3848132	A	T	0.292109	0.584218	0.707891	0.000138509	5.72823e-05	0.999943	5.72856e-05
Lymphocyte cell count	0.034112	0.0036	2.78997e-21	524922	rs7161799	T	C	0.076225	0.15245	0.923775	0.00116363	0.000163873	0.999836	0.0001639
Lymphocyte cell count	0.013864	0.001958	1.48013e-12	523521	rs631864	C	T	0.471706	0.943412	0.528294	0.00019221	9.57975e-05	0.999904	9.58067e-05
Lymphocyte cell count	-0.011182	0.001961	1.21001e-08	524915	rs4129560	A	C	0.369955	0.73991	0.630045	0.000125037	5.82894e-05	0.999942	5.82928e-05
Lymphocyte cell count	0.038051	0.002032	3.37987e-78	524919	rs28539372	A	T	0.319096	0.638192	0.680904	0.00144788	0.000629172	0.999371	0.000629568
Lymphocyte cell count	-0.032806	0.003133	1.24997e-25	524921	rs34025077	G	A	0.101398	0.202796	0.898602	0.00107623	0.000196125	0.999804	0.000196164
Lymphocyte cell count	0.016236	0.002275	9.86052e-13	524917	rs17507693	T	A	0.222733	0.445466	0.777267	0.000263608	9.12731e-05	0.999909	9.12814e-05
Lymphocyte cell count	0.054097	0.005994	1.89017e-19	524922	rs139974673	C	T	0.026033	0.052066	0.973967	0.00292649	0.000148404	0.999852	0.000148426
Lymphocyte cell count	-0.012483	0.001927	9.72076e-11	524913	rs2439408	C	G	0.561092	1.12218	0.438908	0.000155825	7.67495e-05	0.999923	7.67554e-05
Lymphocyte cell count	-0.012696	0.001925	4.40961e-11	523839	rs11073903	A	G	0.567498	1.135	0.432502	0.000161188	7.91255e-05	0.999921	7.91317e-05
Lymphocyte cell count	-0.015089	0.002136	1.69005e-12	523983	rs9937837	G	T	0.269678	0.539356	0.730322	0.000227678	8.96831e-05	0.99991	8.96912e-05
Lymphocyte cell count	0.013696	0.002056	2.80027e-11	524918	rs1317575	C	G	0.696319	1.39264	0.303681	0.00018758	7.93311e-05	0.999921	7.93374e-05
Lymphocyte cell count	0.038651	0.002294	1.18987e-63	523516	rs247826	T	C	0.220693	0.441386	0.779307	0.0014939	0.000513864	0.999486	0.000514129
Lymphocyte cell count	-0.030887	0.004077	3.71022e-14	524918	rs145719494	G	A	0.058785	0.11757	0.941215	0.000954007	0.000105569	0.999894	0.00010558
Lymphocyte cell count	-0.024472	0.002122	9.68055e-31	524918	rs8046391	C	G	0.273776	0.547552	0.726224	0.000598879	0.000238141	0.999762	0.000238198
Lymphocyte cell count	0.017044	0.001996	1.39991e-17	524889	rs34140544	C	G	0.648484	1.29697	0.351516	0.000290498	0.000132439	0.999868	0.000132457
Lymphocyte cell count	0.022219	0.001915	4.32016e-31	523516	rs7192652	G	A	0.480623	0.961246	0.519377	0.000493684	0.000246471	0.999754	0.000246532
Lymphocyte cell count	-0.029883	0.004626	1.07999e-10	524921	rs143875179	A	G	0.0442	0.0884	0.9558	0.000892994	7.54515e-05	0.999925	7.54572e-05
Lymphocyte cell count	-0.023648	0.00356	3.19963e-11	523982	rs78487935	G	A	0.077712	0.155424	0.922288	0.000559228	8.01629e-05	0.99992	8.01693e-05
Lymphocyte cell count	-0.018248	0.002353	9.13061e-15	480038	rs3810818	C	A	0.773356	1.54671	0.226644	0.00033299	0.00011673	0.999883	0.000116744
Lymphocyte cell count	0.055094	0.001917	1.58125e-181	523983	rs12598978	G	T	0.519622	1.03924	0.480378	0.00303535	0.00151534	0.998485	0.00151764
Lymphocyte cell count	0.015901	0.002345	1.24997e-11	524921	rs1677490	C	G	0.7912	1.5824	0.2088	0.000252842	8.35402e-05	0.999916	8.35472e-05
Lymphocyte cell count	-0.019172	0.002326	1.77992e-16	524920	rs17229044	T	C	0.210111	0.420222	0.789889	0.000367566	0.000122006	0.999878	0.00012202
Lymphocyte cell count	0.044471	0.004114	3.30979e-27	519069	rs117556162	A	G	0.05762	0.11524	0.94238	0.00197767	0.000214775	0.999785	0.000214821
Lymphocyte cell count	-0.016734	0.002051	3.59998e-16	523520	rs9939124	T	C	0.306976	0.613952	0.693024	0.000280027	0.000119147	0.999881	0.000119161
Lymphocyte cell count	-0.021027	0.002036	5.81969e-25	481437	rs8052370	T	C	0.609467	1.21893	0.390533	0.000442135	0.000210471	0.99979	0.000210515
Lymphocyte cell count	-0.020963	0.003152	3.01023e-11	524921	rs11652760	G	T	0.100157	0.200314	0.899843	0.000439447	7.92109e-05	0.999921	7.92172e-05
Lymphocyte cell count	0.012196	0.002071	4.02995e-09	523980	rs2665960	G	A	0.668615	1.33723	0.331385	0.000148742	6.59134e-05	0.999934	6.59178e-05
Lymphocyte cell count	0.02652	0.002301	1.05003e-30	524920	rs4789294	G	A	0.219391	0.438782	0.780609	0.00070331	0.000240896	0.999759	0.000240954
Lymphocyte cell count	0.020824	0.003402	9.56996e-10	524912	rs116876036	T	C	0.09019	0.18038	0.90981	0.000433639	7.11652e-05	0.999929	7.11702e-05
Lymphocyte cell count	-0.022325	0.002049	1.33015e-27	523976	rs62091998	G	A	0.307469	0.614938	0.692531	0.000498406	0.000212253	0.999788	0.000212298
Lymphocyte cell count	0.017742	0.001989	4.87978e-19	523980	rs2453582	T	C	0.391346	0.782692	0.608654	0.000314779	0.000149957	0.99985	0.000149979
Lymphocyte cell count	-0.029968	0.001892	1.90985e-56	523521	rs10445308	T	C	0.479095	0.95819	0.520905	0.000898081	0.000448256	0.999552	0.000448457
Lymphocyte cell count	-0.022504	0.001903	3.0903e-32	524909	rs1292069	C	T	0.449582	0.899164	0.550418	0.00050643	0.00025064	0.999749	0.000250703
Lymphocyte cell count	0.013211	0.002151	8.46993e-10	481396	rs11657448	T	C	0.321926	0.643852	0.678074	0.000174531	7.61964e-05	0.999924	7.62022e-05
Lymphocyte cell count	-0.022432	0.002068	2.19989e-27	481438	rs2297508	G	C	0.647622	1.29524	0.352378	0.000503195	0.000229666	0.99977	0.000229719
Lymphocyte cell count	-0.020315	0.002708	6.51028e-14	522442	rs3136685	T	C	0.16434	0.32868	0.83566	0.000412699	0.000113354	0.999887	0.000113367
Lymphocyte cell count	0.017813	0.002809	2.35999e-10	524916	rs56308324	T	A	0.130681	0.261362	0.869319	0.000317303	7.20934e-05	0.999928	7.20986e-05
Lymphocyte cell count	0.020988	0.001897	2.01002e-28	524918	rs8075090	C	T	0.523681	1.04736	0.476319	0.000440496	0.000219754	0.99978	0.000219802
Lymphocyte cell count	-0.022072	0.002716	4.60999e-16	523828	rs3744399	C	T	0.143155	0.28631	0.856845	0.000487173	0.000119515	0.99988	0.000119529
Lymphocyte cell count	-0.020396	0.001969	4.00037e-25	524921	rs853198	C	A	0.639646	1.27929	0.360354	0.000415997	0.000191774	0.999808	0.00019181
Lymphocyte cell count	-0.035412	0.006051	4.97004e-09	524866	rs145947882	C	A	0.026364	0.052728	0.973636	0.00125401	6.43782e-05	0.999936	6.43823e-05
Lymphocyte cell count	0.024622	0.002296	8.66962e-27	522443	rs9906320	A	G	0.775113	1.55023	0.224887	0.000606243	0.000211352	0.999789	0.000211397
Lymphocyte cell count	-0.037749	0.003208	6.36942e-32	524904	rs113513990	C	T	0.097132	0.194264	0.902868	0.00142499	0.000249935	0.99975	0.000249998
Lymphocyte cell count	0.028939	0.002252	9.25977e-38	480018	rs6502555	C	T	0.269464	0.538928	0.730536	0.000837466	0.000329716	0.99967	0.000329824
Lymphocyte cell count	0.031862	0.002332	1.93999e-42	523838	rs35186877	A	G	0.213822	0.427644	0.786178	0.00101519	0.00034131	0.999659	0.000341427
Lymphocyte cell count	-0.01472	0.001911	1.39991e-14	524914	rs3760456	T	C	0.439121	0.878242	0.560879	0.000216678	0.000106733	0.999893	0.000106744
Lymphocyte cell count	0.015551	0.002632	3.56e-09	523520	rs9898958	G	T	0.153458	0.306916	0.846542	0.000241834	6.28325e-05	0.999937	6.28365e-05
Lymphocyte cell count	-0.017265	0.002093	1.66994e-16	523979	rs1491765	A	G	0.293219	0.586438	0.706781	0.00029808	0.000123549	0.999876	0.000123565
Lymphocyte cell count	-0.012637	0.001974	1.59001e-10	520920	rs8096327	G	A	0.391461	0.782922	0.608539	0.000159694	7.60843e-05	0.999924	7.60901e-05
Lymphocyte cell count	-0.017551	0.002175	7.37055e-16	524919	rs3851820	T	A	0.744961	1.48992	0.255039	0.000308038	0.000117051	0.999883	0.000117064
Lymphocyte cell count	0.023283	0.002808	1.17004e-16	522444	rs4940572	A	G	0.136477	0.272954	0.863523	0.000542098	0.000127774	0.999872	0.00012779
Lymphocyte cell count	0.01286	0.002236	9.06004e-09	524921	rs1456059	G	A	0.766259	1.53252	0.233741	0.00016538	5.9241e-05	0.999941	5.92445e-05
Lymphocyte cell count	-0.024077	0.003242	1.16011e-13	523519	rs4987855	T	C	0.096307	0.192614	0.903693	0.000579702	0.000100905	0.999899	0.000100915
Lymphocyte cell count	0.01184	0.001935	9.72994e-10	523838	rs9676181	A	T	0.573916	1.14783	0.426084	0.000140186	6.8561e-05	0.999931	6.85657e-05
Lymphocyte cell count	0.027778	0.003337	8.97016e-17	480500	rs111626441	A	G	0.096614	0.193228	0.903386	0.000771617	0.000134693	0.999865	0.000134711
Lymphocyte cell count	0.029033	0.002022	1.05003e-46	480501	rs7254517	A	G	0.384999	0.769998	0.615001	0.000842915	0.000399162	0.999601	0.000399321
Lymphocyte cell count	0.025664	0.002443	8.61986e-26	523841	rs7249236	C	G	0.801652	1.6033	0.198348	0.000658641	0.000209456	0.999791	0.0002095
Lymphocyte cell count	0.017139	0.00198	5.23962e-18	524915	rs4530278	T	G	0.598216	1.19643	0.401784	0.000293745	0.000141206	0.999859	0.000141225
Lymphocyte cell count	-0.015028	0.00203	1.40994e-13	524922	rs4805881	C	A	0.665288	1.33058	0.334712	0.000225841	0.00010058	0.999899	0.000100591
Lymphocyte cell count	0.027591	0.002536	1.54989e-27	474672	rs7252565	A	G	0.787553	1.57511	0.212447	0.000761263	0.000254739	0.999745	0.000254804
Lymphocyte cell count	-0.082387	0.002111	1e-200	478964	rs1000329	T	C	0.676463	1.35293	0.323537	0.00678762	0.00297109	0.997029	0.00297994
Lymphocyte cell count	0.031193	0.002167	6.22014e-47	524913	rs56179616	T	G	0.258737	0.517474	0.741263	0.000973003	0.000373229	0.999627	0.000373368
Lymphocyte cell count	-0.018376	0.002067	6.41948e-19	523842	rs11084096	A	G	0.296205	0.59241	0.703795	0.000337677	0.00014079	0.999859	0.000140809
Lymphocyte cell count	-0.016487	0.002024	3.94003e-16	523835	rs2070745	G	C	0.366758	0.733516	0.633242	0.000271821	0.000126259	0.999874	0.000126275
Lymphocyte cell count	-0.061427	0.010349	3.01002e-09	478898	rs141801008	T	C	0.009564	0.019128	0.990436	0.00377328	7.14849e-05	0.999929	7.14901e-05
Lymphocyte cell count	0.010673	0.001927	3.11e-08	523980	rs11670621	T	C	0.48557	0.97114	0.51443	0.000113913	5.6909e-05	0.999943	5.69123e-05
Lymphocyte cell count	-0.019227	0.002964	9.12011e-11	433259	rs78487206	T	G	0.163592	0.327184	0.836408	0.000369678	0.000101166	0.999899	0.000101176
Lymphocyte cell count	-0.060717	0.003409	6.59933e-71	480042	rs36084354	A	G	0.091708	0.183416	0.908292	0.00368655	0.000614163	0.999386	0.00061454
Lymphocyte cell count	0.013372	0.002139	4.20998e-10	522444	rs1043996	A	G	0.716638	1.43328	0.283362	0.00017881	7.26213e-05	0.999927	7.26266e-05
Lymphocyte cell count	0.024538	0.003639	1.59993e-11	524906	rs75018496	G	C	0.075981	0.151962	0.924019	0.000602113	8.45462e-05	0.999915	8.45534e-05
Lymphocyte cell count	0.031603	0.0026	5.81032e-34	523981	rs61387190	T	C	0.157437	0.314874	0.842563	0.00099875	0.000264969	0.999735	0.00026504
Lymphocyte cell count	0.014581	0.00221	4.32016e-11	480340	rs12463256	A	G	0.274793	0.549586	0.725207	0.000212606	8.47368e-05	0.999915	8.4744e-05
Lymphocyte cell count	-0.042002	0.002018	3.3597e-96	480040	rs2569693	T	C	0.384414	0.768828	0.615586	0.00176417	0.000834945	0.999165	0.000835643
Lymphocyte cell count	0.018921	0.002172	3.12033e-18	523978	rs56252104	T	C	0.260661	0.521322	0.739339	0.000358004	0.000137987	0.999862	0.000138006
Lymphocyte cell count	-0.010513	0.001903	3.37e-08	523522	rs766228	T	G	0.502115	1.00423	0.497885	0.000110523	5.52606e-05	0.999945	5.52636e-05
Lymphocyte cell count	-0.021868	0.003134	3.12968e-12	524923	rs17093026	T	C	0.101478	0.202956	0.898522	0.000478209	8.72065e-05	0.999913	8.72141e-05
Lymphocyte cell count	0.014727	0.001938	3.11028e-14	524918	rs968478	G	A	0.397325	0.79465	0.602675	0.000216885	0.000103869	0.999896	0.00010388
Lymphocyte cell count	-0.027105	0.001992	3.91021e-42	523982	rs259981	A	T	0.360441	0.720882	0.639559	0.000734681	0.000338722	0.999661	0.000338837
Lymphocyte cell count	-0.015649	0.00243	1.24e-10	481444	rs2738783	G	T	0.78963	1.57926	0.21037	0.000244891	8.13599e-05	0.999919	8.13666e-05
Lymphocyte cell count	-0.017015	0.002443	3.39e-12	524922	rs1883801	G	A	0.195421	0.390842	0.804579	0.00028951	9.10403e-05	0.999909	9.10486e-05
Lymphocyte cell count	-0.011461	0.001915	2.20999e-09	523523	rs6021231	C	T	0.470967	0.941934	0.529033	0.000131355	6.54558e-05	0.999935	6.54601e-05
Lymphocyte cell count	-0.045103	0.002147	6.38999e-98	524923	rs4411786	C	T	0.265295	0.53059	0.734705	0.00203428	0.000793018	0.999207	0.000793647
Lymphocyte cell count	-0.010827	0.001946	2.69998e-08	524452	rs2145270	T	C	0.618853	1.23771	0.381147	0.000117224	5.53001e-05	0.999945	5.53032e-05
Lymphocyte cell count	0.030004	0.003451	3.65006e-18	523518	rs2230604	T	C	0.084354	0.168708	0.915646	0.00090024	0.000139066	0.999861	0.000139086
Lymphocyte cell count	0.014579	0.002003	3.53021e-13	522444	rs611847	G	A	0.635502	1.271	0.364498	0.000212547	9.84685e-05	0.999902	9.84782e-05
Lymphocyte cell count	0.018955	0.002084	9.96093e-20	523981	rs13040989	C	T	0.291865	0.58373	0.708135	0.000359292	0.000148517	0.999851	0.000148539
Lymphocyte cell count	0.01702	0.001905	4.44017e-19	524922	rs1997797	G	C	0.445711	0.891422	0.554289	0.00028968	0.000143133	0.999857	0.000143153
Lymphocyte cell count	0.022339	0.00304	2.08018e-13	523521	rs34323943	C	T	0.110592	0.221184	0.889408	0.000499031	9.81708e-05	0.999902	9.81804e-05
Lymphocyte cell count	0.019842	0.001942	1.77011e-24	523835	rs6072080	T	C	0.585279	1.17056	0.414721	0.000393705	0.000191126	0.999809	0.000191163
Lymphocyte cell count	-0.013672	0.002275	1.90999e-09	524922	rs6103270	G	A	0.226397	0.452794	0.773603	0.000186924	6.54761e-05	0.999935	6.54804e-05
Lymphocyte cell count	0.013444	0.002397	2.1e-08	523518	rs4812804	T	C	0.198107	0.396214	0.801893	0.000180741	5.74253e-05	0.999943	5.74286e-05
Lymphocyte cell count	0.014656	0.002084	2.1301e-12	523521	rs1893592	C	A	0.295994	0.591988	0.704006	0.000214798	8.952e-05	0.99991	8.9528e-05
Lymphocyte cell count	0.011767	0.00191	7.43995e-10	523522	rs1297265	G	A	0.443092	0.886184	0.556908	0.000138462	6.83343e-05	0.999932	6.8339e-05
Lymphocyte cell count	-0.013599	0.001935	2.18978e-12	524885	rs150797	G	C	0.447403	0.894806	0.552597	0.000184933	9.14432e-05	0.999909	9.14516e-05
Lymphocyte cell count	-0.018902	0.00203	1.35988e-20	524919	rs721131	C	T	0.31956	0.63912	0.68044	0.000357286	0.000155377	0.999845	0.000155402
Lymphocyte cell count	0.017139	0.003116	3.87998e-08	524918	rs12627489	A	G	0.106785	0.21357	0.893215	0.000293745	5.6036e-05	0.999944	5.60392e-05
Lymphocyte cell count	0.019972	0.002109	2.9902e-21	481442	rs9605047	T	G	0.327768	0.655536	0.672232	0.000398881	0.000175776	0.999824	0.000175807
Lymphocyte cell count	-0.040865	0.002471	2.18978e-61	523446	rs5998509	T	C	0.188334	0.376668	0.811666	0.00166995	0.000510551	0.999489	0.000510812
Lymphocyte cell count	-0.027888	0.001942	1.02e-46	523523	rs79503	G	A	0.447419	0.894838	0.552581	0.000777741	0.00038457	0.999615	0.000384718
Lymphocyte cell count	-0.012414	0.001982	3.87998e-10	480498	rs62241216	G	A	0.492468	0.984936	0.507532	0.000154107	7.70362e-05	0.999923	7.70421e-05
Lymphocyte cell count	-0.015452	0.002253	7.28954e-12	524913	rs71318973	T	G	0.240872	0.481744	0.759128	0.000238764	8.73174e-05	0.999913	8.7325e-05
Lymphocyte cell count	-0.015263	0.002175	2.36974e-12	524904	rs6001858	G	A	0.735573	1.47115	0.264427	0.000232959	9.06236e-05	0.999909	9.06318e-05
Lymphocyte cell count	-0.032274	0.002955	9.94947e-28	524920	rs16986308	A	G	0.116161	0.232322	0.883839	0.00104161	0.000213879	0.999786	0.000213925
Lymphocyte cell count	-0.034906	0.001905	5.95937e-75	523522	rs714027	G	A	0.552066	1.10413	0.447934	0.00121843	0.000602608	0.999397	0.000602972
Lymphocyte cell count	-0.027074	0.002346	8.99912e-31	524895	rs1807669	T	C	0.793541	1.58708	0.206459	0.000733001	0.000240181	0.99976	0.000240238
Lymphocyte cell count	-0.015204	0.002649	9.69996e-09	523522	rs760908	T	G	0.15316	0.30632	0.84684	0.000231162	5.99643e-05	0.99994	5.99679e-05
Eosinophil cell count	-0.01969	0.002128	2.35017e-20	474227	rs9430574	A	G	0.325122	0.650244	0.674878	0.000387696	0.000170135	0.99983	0.000170164	0.111443	140.173	563497	448	1257.81
Eosinophil cell count	0.039991	0.003364	1.46016e-32	473297	rs35249183	G	A	0.099837	0.199674	0.900163	0.00159928	0.000287453	0.999713	0.000287536
Eosinophil cell count	-0.017678	0.001991	7.07946e-19	470336	rs3218148	A	G	0.539783	1.07957	0.460217	0.000312512	0.000155267	0.999845	0.000155291
Eosinophil cell count	-0.045912	0.005607	2.78997e-16	473297	rs77625297	C	G	0.035282	0.070564	0.964718	0.00210791	0.000143495	0.999857	0.000143515
Eosinophil cell count	-0.043024	0.00316	3.55959e-42	474226	rs111759324	T	C	0.110759	0.221518	0.889241	0.00185106	0.000364628	0.999635	0.000364761
Eosinophil cell count	-0.024977	0.002552	1.35988e-22	474233	rs1414517	G	C	0.187298	0.374596	0.812702	0.000623851	0.000189922	0.99981	0.000189958
Eosinophil cell count	-0.017147	0.002441	2.23975e-12	472363	rs4148757	C	A	0.210055	0.42011	0.789945	0.00029402	9.75745e-05	0.999902	9.7584e-05
Eosinophil cell count	0.014532	0.002639	3.74999e-08	474235	rs61798836	C	T	0.17025	0.3405	0.82975	0.000211179	5.96644e-05	0.99994	5.96679e-05
Eosinophil cell count	0.085887	0.010438	1.99986e-16	473763	rs146078144	A	G	0.009579	0.019158	0.990421	0.00737658	0.000139967	0.99986	0.000139986
Eosinophil cell count	-0.025253	0.003211	3.8699e-15	473775	rs34448954	T	C	0.106374	0.212748	0.893626	0.000637714	0.00012124	0.999879	0.000121255
Eosinophil cell count	0.017702	0.001998	8.31955e-19	474225	rs1099448	T	C	0.466357	0.932714	0.533643	0.000313361	0.000155971	0.999844	0.000155995
Eosinophil cell count	-0.026789	0.004469	2.1e-09	472836	rs17849501	T	C	0.052001	0.104002	0.947999	0.000717651	7.07559e-05	0.999929	7.07609e-05
Eosinophil cell count	-0.032696	0.002257	1.6099e-47	474236	rs1036332	C	A	0.737405	1.47481	0.262595	0.00106903	0.000414011	0.999586	0.000414182
Eosinophil cell count	0.019184	0.002719	1.80011e-12	474234	rs4908835	C	T	0.161355	0.32271	0.838645	0.000368026	9.96022e-05	0.9999	9.96121e-05
Eosinophil cell count	-0.011422	0.002078	3.95003e-08	471742	rs2282718	A	G	0.37278	0.74556	0.62722	0.000130462	6.1008e-05	0.999939	6.10117e-05
Eosinophil cell count	-0.015066	0.002099	7.38074e-13	474234	rs6670664	A	T	0.662541	1.32508	0.337459	0.000226984	0.000101499	0.999899	0.000101509
Eosinophil cell count	-0.033306	0.004033	1.57e-16	474224	rs7556106	A	G	0.064255	0.12851	0.935745	0.00110929	0.000133395	0.999867	0.000133413
Eosinophil cell count	0.026184	0.002014	1.26999e-38	474233	rs1004870	T	C	0.588952	1.1779	0.411048	0.000685602	0.000331951	0.999668	0.000332062
Eosinophil cell count	0.021187	0.003449	8.31994e-10	474235	rs71628184	T	C	0.094165	0.18833	0.905835	0.000448889	7.65786e-05	0.999923	7.65845e-05
Eosinophil cell count	-0.015397	0.002044	5.22998e-14	474231	rs4652560	T	A	0.617764	1.23553	0.382236	0.000237068	0.000111958	0.999888	0.000111971
Eosinophil cell count	-0.041656	0.003072	7.47997e-42	474236	rs17668272	T	G	0.117796	0.235592	0.882204	0.00173522	0.000360649	0.999639	0.000360779
Eosinophil cell count	0.01933	0.002017	9.88098e-22	474237	rs159963	A	C	0.581974	1.16395	0.418026	0.000373649	0.000181803	0.999818	0.000181836
Eosinophil cell count	-0.041319	0.00328	2.35993e-36	472800	rs12408934	A	G	0.10259	0.20518	0.89741	0.00170726	0.000314359	0.999686	0.000314458
Eosinophil cell count	0.050131	0.005645	7.05018e-19	471757	rs41313381	A	C	0.030679	0.061358	0.969321	0.00251312	0.000149469	0.999851	0.000149491
Eosinophil cell count	0.012802	0.002003	1.68e-10	472834	rs556063	G	A	0.573536	1.14707	0.426464	0.000163891	8.01731e-05	0.99992	8.01795e-05
Eosinophil cell count	0.012279	0.002018	1.2e-09	472835	rs2242193	A	G	0.421302	0.842604	0.578698	0.000150774	7.35193e-05	0.999926	7.35247e-05
Eosinophil cell count	0.015482	0.002189	1.59001e-12	473153	rs10900595	A	C	0.713282	1.42656	0.286718	0.000239692	9.80393e-05	0.999902	9.80489e-05
Eosinophil cell count	-0.0334	0.005569	2.07e-09	473776	rs4149909	G	A	0.032649	0.065298	0.967351	0.00111556	7.04656e-05	0.99993	7.04705e-05
Eosinophil cell count	-0.01328	0.002	3.22998e-11	473144	rs12097268	A	T	0.482039	0.964078	0.517961	0.000176358	8.80654e-05	0.999912	8.80732e-05
Eosinophil cell count	0.021853	0.002002	1.05999e-27	471424	rs2502995	C	T	0.57046	1.14092	0.42954	0.000477554	0.000234035	0.999766	0.00023409
Eosinophil cell count	0.018785	0.003065	9.14998e-10	474227	rs4310436	A	G	0.119611	0.239222	0.880389	0.000352876	7.43187e-05	0.999926	7.43242e-05
Eosinophil cell count	0.037659	0.003052	6.06038e-35	474233	rs6684992	T	A	0.119465	0.23893	0.880535	0.0014182	0.00029837	0.999702	0.000298459
Eosinophil cell count	0.022538	0.002042	2.80996e-28	471257	rs10782957	T	C	0.621606	1.24321	0.378394	0.000507961	0.000238957	0.999761	0.000239014
Eosinophil cell count	-0.013755	0.002224	6.41003e-10	471754	rs201883150	T	C	0.721728	1.44346	0.278272	0.0001892	7.59966e-05	0.999924	7.60024e-05
Eosinophil cell count	0.015638	0.002185	8.56052e-13	444895	rs9428321	C	T	0.666938	1.33388	0.333062	0.000244547	0.000108643	0.999891	0.000108655
Eosinophil cell count	-0.041331	0.002388	4.8899e-67	473291	rs11204682	T	G	0.223016	0.446032	0.776984	0.00170825	0.000592011	0.999408	0.000592362
Eosinophil cell count	0.020115	0.002015	1.9002e-23	474236	rs6672031	G	C	0.48634	0.97268	0.51366	0.000404613	0.000202156	0.999798	0.000202196
Eosinophil cell count	0.011114	0.002036	4.93003e-08	473294	rs11120043	T	C	0.608251	1.2165	0.391749	0.000123521	5.88656e-05	0.999941	5.88691e-05
Eosinophil cell count	0.026773	0.004244	2.90998e-10	472836	rs708776	T	G	0.940532	1.88106	0.059468	0.000716794	8.01828e-05	0.99992	8.01892e-05
Eosinophil cell count	-0.030245	0.004452	1.13006e-11	474234	rs62105489	T	C	0.052894	0.105788	0.947106	0.00091476	9.1652e-05	0.999908	9.16604e-05
Eosinophil cell count	-0.022977	0.00198	4.08978e-31	473295	rs11695281	T	C	0.514407	1.02881	0.485593	0.000527943	0.000263752	0.999736	0.000263822
Eosinophil cell count	-0.015959	0.002001	1.57e-15	474232	rs778756	G	A	0.579738	1.15948	0.420262	0.00025469	0.000124106	0.999876	0.000124122
Eosinophil cell count	0.03047	0.002346	1.51985e-38	472836	rs7593992	C	T	0.768386	1.53677	0.231614	0.000928421	0.00033046	0.99967	0.000330569
Eosinophil cell count	0.02494	0.002947	2.73968e-17	471756	rs10195713	T	C	0.864395	1.72879	0.135605	0.000622004	0.000145818	0.999854	0.000145839
Eosinophil cell count	0.014022	0.002144	6.31975e-11	435514	rs6741307	T	C	0.639529	1.27906	0.360471	0.000196616	9.06526e-05	0.999909	9.06609e-05
Eosinophil cell count	0.012505	0.002046	1.02e-09	473298	rs2713548	T	C	0.632646	1.26529	0.367354	0.000156375	7.26847e-05	0.999927	7.269e-05
Eosinophil cell count	-0.017647	0.002487	1.33015e-12	474233	rs17682575	T	C	0.201301	0.402602	0.798699	0.000311417	0.000100138	0.9999	0.000100148
Eosinophil cell count	-0.014768	0.002222	3.10027e-11	474195	rs11684770	G	A	0.270352	0.540704	0.729648	0.000218094	8.60432e-05	0.999914	8.60506e-05
Eosinophil cell count	-0.01729	0.002383	4.18023e-13	473154	rs11888323	G	A	0.778072	1.55614	0.221928	0.000298944	0.000103241	0.999897	0.000103252
Eosinophil cell count	0.012393	0.002113	4.61998e-09	473296	rs13033333	G	C	0.32279	0.64558	0.67721	0.000153586	6.7147e-05	0.999933	6.71515e-05
Eosinophil cell count	0.018666	0.002183	1.29987e-17	470981	rs1427499	G	A	0.710269	1.42054	0.289731	0.00034842	0.0001434	0.999857	0.000143421
Eosinophil cell count	-0.032272	0.005559	6.56992e-09	473298	rs76908370	G	A	0.036338	0.072676	0.963662	0.00104148	7.29403e-05	0.999927	7.29456e-05
Eosinophil cell count	0.026904	0.004517	2.65003e-09	473295	rs62183994	T	C	0.050879	0.101758	0.949121	0.000723825	6.99075e-05	0.99993	6.99124e-05
Eosinophil cell count	0.050096	0.003754	1.42988e-40	473296	rs35409523	A	G	0.075881	0.151762	0.924119	0.00250961	0.000351963	0.999648	0.000352087
Eosinophil cell count	-0.011666	0.002017	7.57007e-09	472213	rs4675190	T	C	0.591061	1.18212	0.408939	0.000136096	6.57907e-05	0.999934	6.57951e-05
Eosinophil cell count	-0.024133	0.003931	8.53002e-10	474233	rs80066203	T	C	0.067935	0.13587	0.932065	0.000582402	7.37552e-05	0.999926	7.37606e-05
Eosinophil cell count	-0.026862	0.003797	1.54989e-12	472359	rs113542380	A	G	0.075059	0.150118	0.924941	0.000721567	0.00010019	0.9999	0.0001002
Eosinophil cell count	-0.014387	0.00214	1.85994e-11	474231	rs11886928	G	T	0.30847	0.61694	0.69153	0.000206986	8.83069e-05	0.999912	8.83147e-05
Eosinophil cell count	-0.078905	0.002186	1e-200	473298	rs10208293	A	G	0.286689	0.573378	0.713311	0.006226	0.00254641	0.997454	0.00255291
Eosinophil cell count	0.099069	0.012308	8.73977e-16	471439	rs140509806	A	G	0.008506	0.017012	0.991494	0.00981467	0.000165547	0.999834	0.000165574
Eosinophil cell count	0.014595	0.002535	8.81008e-09	471755	rs1257192	G	A	0.812097	1.62419	0.187903	0.000213014	6.50099e-05	0.999935	6.50142e-05
Eosinophil cell count	-0.018295	0.002373	1.32008e-14	472217	rs925966	G	C	0.759472	1.51894	0.240528	0.000334707	0.000122285	0.999878	0.0001223
Eosinophil cell count	-0.024455	0.003003	3.99025e-16	473296	rs79716587	A	G	0.126529	0.253058	0.873471	0.000598047	0.000132192	0.999868	0.000132209
Eosinophil cell count	0.023183	0.002529	5.10035e-20	473289	rs7423615	T	C	0.187322	0.374644	0.812678	0.000537451	0.000163635	0.999836	0.000163662
Eosinophil cell count	0.028355	0.003673	1.21004e-14	435972	rs11495865	A	G	0.086693	0.173386	0.913307	0.000804006	0.000127318	0.999873	0.000127334
Eosinophil cell count	-0.02669	0.002104	7.54918e-37	473295	rs346835	T	C	0.328293	0.656586	0.671707	0.000712356	0.000314173	0.999686	0.000314272
Eosinophil cell count	0.012913	0.002026	1.90999e-10	472208	rs11890306	T	C	0.423414	0.846828	0.576586	0.000166746	8.14167e-05	0.999919	8.14233e-05
Eosinophil cell count	-0.014675	0.002302	1.89998e-10	474236	rs10165678	A	G	0.757518	1.51504	0.242482	0.000215356	7.9115e-05	0.999921	7.91212e-05
Eosinophil cell count	0.01319	0.002318	1.29999e-08	474233	rs7591231	G	C	0.237633	0.475266	0.762367	0.000173976	6.30363e-05	0.999937	6.30402e-05
Eosinophil cell count	0.018707	0.002006	1.18987e-20	472837	rs7569084	T	C	0.584311	1.16862	0.415689	0.000349952	0.000170001	0.99983	0.00017003
Eosinophil cell count	-0.015655	0.002102	1e-13	472834	rs699664	T	C	0.329576	0.659152	0.670424	0.000245079	0.000108303	0.999892	0.000108315
Eosinophil cell count	0.013265	0.002402	3.40997e-08	472144	rs10174238	A	G	0.765591	1.53118	0.234409	0.00017596	6.31561e-05	0.999937	6.31601e-05
Eosinophil cell count	0.016967	0.002127	1.54989e-15	473297	rs1047891	A	C	0.315457	0.630914	0.684543	0.000287879	0.000124331	0.999876	0.000124347
Eosinophil cell count	-0.063977	0.002243	8.35603e-179	473293	rs6750754	G	T	0.264203	0.528406	0.735797	0.00409306	0.00159138	0.998409	0.00159392
Eosinophil cell count	-0.032126	0.002589	2.52e-35	472835	rs1057258	T	C	0.178094	0.356188	0.821906	0.00103208	0.000302145	0.999698	0.000302236
Eosinophil cell count	-0.045886	0.002267	4.73042e-91	473295	rs34290285	A	G	0.257132	0.514264	0.742868	0.00210552	0.000804374	0.999196	0.000805022
Eosinophil cell count	0.047465	0.002032	1.1695e-120	473149	rs2579506	A	G	0.386176	0.772352	0.613824	0.00225293	0.00106809	0.998932	0.00106923
Eosinophil cell count	-0.014362	0.002511	1.09001e-08	466515	rs4849748	C	T	0.266942	0.533884	0.733058	0.000206267	8.07263e-05	0.999919	8.07328e-05
Eosinophil cell count	-0.012188	0.001986	8.69e-10	472834	rs1406449	C	T	0.461666	0.923332	0.538334	0.000148547	7.38371e-05	0.999926	7.38425e-05
Eosinophil cell count	0.01471	0.002192	2.03002e-11	473292	rs10930337	T	C	0.284759	0.569518	0.715241	0.000216384	8.81425e-05	0.999912	8.81502e-05
Eosinophil cell count	0.017166	0.002002	1.03992e-17	473296	rs6731125	C	T	0.564761	1.12952	0.435239	0.000294672	0.000144864	0.999855	0.000144885
Eosinophil cell count	-0.01748	0.002545	6.74062e-12	474234	rs1672753	T	C	0.811014	1.62203	0.188986	0.00030555	9.36636e-05	0.999906	9.36724e-05
Eosinophil cell count	-0.018354	0.00269	9.25977e-12	473153	rs9872485	G	T	0.164017	0.328034	0.835983	0.000336869	9.238e-05	0.999908	9.23885e-05
Eosinophil cell count	-0.012742	0.002239	1.29999e-08	474236	rs9840310	G	A	0.734621	1.46924	0.265379	0.000162359	6.33046e-05	0.999937	6.33086e-05
Eosinophil cell count	-0.018868	0.002069	8.07979e-20	474231	rs2399441	C	T	0.350554	0.701108	0.649446	0.000356001	0.000162099	0.999838	0.000162125
Eosinophil cell count	-0.046211	0.007975	7.05001e-09	473296	rs112255429	A	G	0.016576	0.033152	0.983424	0.00213546	6.96212e-05	0.99993	6.9626e-05
Eosinophil cell count	0.037235	0.003255	2.91005e-30	473296	rs73205140	C	T	0.104781	0.209562	0.895219	0.00138645	0.000260103	0.99974	0.00026017
Eosinophil cell count	-0.050934	0.006129	1e-16	474215	rs900382	T	C	0.027281	0.054562	0.972719	0.00259427	0.000137687	0.999862	0.000137706
Eosinophil cell count	-0.015734	0.002175	4.84953e-13	472215	rs4680250	G	C	0.692997	1.38599	0.307003	0.000247559	0.000105337	0.999895	0.000105348
Eosinophil cell count	0.023638	0.002297	8.30042e-25	474236	rs3950296	G	C	0.244421	0.488842	0.755579	0.000558755	0.000206381	0.999794	0.000206424
Eosinophil cell count	-0.024041	0.002591	1.83992e-20	472827	rs7636495	A	G	0.180819	0.361638	0.819181	0.00057797	0.000171222	0.999829	0.000171251
Eosinophil cell count	0.036335	0.002238	3.29003e-59	473154	rs6787336	A	G	0.287462	0.574924	0.712538	0.00132023	0.00054084	0.999459	0.000541133
Eosinophil cell count	0.012539	0.002073	1.5e-09	473155	rs12487980	A	C	0.633844	1.26769	0.366156	0.000157227	7.29801e-05	0.999927	7.29854e-05
Eosinophil cell count	-0.024714	0.001979	9.54993e-36	473297	rs1131199	G	C	0.529533	1.05907	0.470467	0.000610782	0.000304325	0.999696	0.000304418
Eosinophil cell count	-0.022708	0.004079	2.65003e-08	473298	rs2942062	G	A	0.937362	1.87472	0.062638	0.000515653	6.05526e-05	0.999939	6.05563e-05
Eosinophil cell count	-0.065055	0.008158	1.6099e-15	474234	rs115697464	C	T	0.015017	0.030034	0.984983	0.00423215	0.0001252	0.999875	0.000125215
Eosinophil cell count	-0.023407	0.003083	3.26964e-14	473155	rs76830965	A	C	0.117642	0.235284	0.882358	0.000547888	0.000113744	0.999886	0.000113757
Eosinophil cell count	0.014516	0.00205	1.48013e-12	472834	rs4074672	T	C	0.369285	0.73857	0.630715	0.000210714	9.81564e-05	0.999902	9.81661e-05
Eosinophil cell count	0.028359	0.002157	1.93019e-39	474234	rs9815874	T	C	0.299538	0.599076	0.700462	0.000804233	0.00033748	0.999663	0.000337594
Eosinophil cell count	0.013608	0.002151	2.59998e-10	473152	rs9818987	T	C	0.305904	0.611808	0.694096	0.000185178	7.86363e-05	0.999921	7.86425e-05
Eosinophil cell count	-0.029644	0.002019	9.46891e-49	474232	rs2920505	A	G	0.601796	1.20359	0.398204	0.000878767	0.000421171	0.999579	0.000421349
Eosinophil cell count	0.015579	0.002021	1.32008e-14	474234	rs13073683	C	T	0.399148	0.798296	0.600852	0.000242705	0.000116415	0.999884	0.000116429
Eosinophil cell count	0.025996	0.002063	2.33024e-36	474234	rs7646283	T	C	0.367733	0.735466	0.632267	0.000675792	0.000314251	0.999686	0.000314349
Eosinophil cell count	0.060029	0.010455	9.63008e-09	473800	rs73072498	C	T	0.009171	0.018342	0.990829	0.00360348	6.54889e-05	0.999935	6.54932e-05
Eosinophil cell count	0.017597	0.002617	1.82012e-11	474229	rs7646695	T	C	0.17966	0.35932	0.82034	0.000309654	9.12751e-05	0.999909	9.12835e-05
Eosinophil cell count	-0.015075	0.002618	8.68001e-09	474235	rs2683913	G	A	0.826856	1.65371	0.173144	0.000227256	6.50702e-05	0.999935	6.50744e-05
Eosinophil cell count	0.020226	0.00199	3.0903e-24	474234	rs1353286	G	T	0.453022	0.906044	0.546978	0.000409091	0.00020274	0.999797	0.000202781
Eosinophil cell count	0.016017	0.002304	3.74024e-12	474237	rs7649812	G	C	0.242796	0.485592	0.757204	0.000256544	9.43293e-05	0.999906	9.43382e-05
Eosinophil cell count	0.120719	0.003053	1e-200	473295	rs4857909	G	A	0.87972	1.75944	0.12028	0.0145731	0.00308403	0.996916	0.00309357
Eosinophil cell count	-0.016486	0.002573	1.51999e-10	474236	rs73238201	T	C	0.179352	0.358704	0.820648	0.000271788	8.00062e-05	0.99992	8.00126e-05
Eosinophil cell count	-0.021552	0.003092	3.29003e-12	474234	rs73046033	G	T	0.116838	0.233676	0.883162	0.000464489	9.58583e-05	0.999904	9.58675e-05
Eosinophil cell count	-0.014931	0.002013	1.24997e-13	472834	rs2089979	G	A	0.415851	0.831702	0.584149	0.000222935	0.00010831	0.999892	0.000108322
Eosinophil cell count	0.011264	0.001984	1.41e-08	471754	rs9837045	A	G	0.455368	0.910736	0.544632	0.000126878	6.29334e-05	0.999937	6.29373e-05
Eosinophil cell count	0.018736	0.002017	1.67996e-20	470486	rs155266	A	T	0.571302	1.1426	0.428698	0.000351038	0.00017195	0.999828	0.000171979
Eosinophil cell count	0.062272	0.004111	8.8308e-52	472835	rs2228467	C	T	0.061584	0.123168	0.938416	0.0038778	0.000448207	0.999552	0.000448408
Eosinophil cell count	0.026306	0.002187	2.6903e-33	473153	rs9835307	C	T	0.658298	1.3166	0.341702	0.000692006	0.000311322	0.999689	0.000311419
Eosinophil cell count	0.018183	0.002001	1.08993e-19	469340	rs4618204	C	T	0.443836	0.887672	0.556164	0.000330621	0.000163225	0.999837	0.000163252
Eosinophil cell count	-0.032276	0.004596	2.25009e-12	474237	rs1516527	C	T	0.951148	1.9023	0.048852	0.00104174	9.68099e-05	0.999903	9.68193e-05
Eosinophil cell count	0.013079	0.002033	1.28e-10	473292	rs1828803	A	C	0.392417	0.784834	0.607583	0.00017106	8.15704e-05	0.999918	8.1577e-05
Eosinophil cell count	-0.014708	0.002434	1.55998e-09	474231	rs7687708	G	T	0.219981	0.439962	0.780019	0.000216325	7.42382e-05	0.999926	7.42437e-05
Eosinophil cell count	-0.018776	0.002261	1.05003e-16	474236	rs1479918	T	A	0.259813	0.519626	0.740187	0.000352538	0.000135593	0.999864	0.000135612
Eosinophil cell count	-0.01384	0.002491	2.84001e-08	473156	rs13139941	G	A	0.802896	1.60579	0.197104	0.000191546	6.06257e-05	0.999939	6.06294e-05
Eosinophil cell count	0.013917	0.002161	1.22e-10	474232	rs7441808	G	A	0.301163	0.602326	0.698837	0.000193683	8.15265e-05	0.999918	8.15331e-05
Eosinophil cell count	0.015386	0.0024	1.5e-10	473298	rs62308111	T	G	0.221457	0.442914	0.778543	0.000236729	8.16307e-05	0.999918	8.16374e-05
Eosinophil cell count	-0.026611	0.00433	8.21997e-10	474236	rs13105682	G	T	0.059685	0.11937	0.940315	0.000708145	7.94861e-05	0.999921	7.94924e-05
Eosinophil cell count	-0.063217	0.006522	3.46976e-22	474233	rs113473633	G	A	0.026223	0.052446	0.973777	0.00399639	0.000204098	0.999796	0.00020414
Eosinophil cell count	0.019253	0.002213	3.48017e-18	473297	rs11931711	T	C	0.282445	0.56489	0.717555	0.000370678	0.00015025	0.99985	0.000150273
Eosinophil cell count	-0.026078	0.004658	2.21998e-08	474237	rs76981581	G	C	0.047887	0.095774	0.952113	0.000680062	6.20133e-05	0.999938	6.20171e-05
Eosinophil cell count	-0.054823	0.002551	2.34963e-102	474230	rs13138355	T	C	0.185539	0.371078	0.814461	0.00300556	0.000908366	0.999092	0.000909192
Eosinophil cell count	-0.014365	0.002015	1.05999e-12	473153	rs2566133	C	T	0.583621	1.16724	0.416379	0.000206353	0.000100291	0.9999	0.000100301
Eosinophil cell count	0.015459	0.002118	2.99985e-13	473296	rs13120371	G	A	0.327238	0.654476	0.672762	0.000238981	0.000105225	0.999895	0.000105236
Eosinophil cell count	0.011627	0.00206	1.71002e-08	474235	rs1365623	T	C	0.37246	0.74492	0.62754	0.000135187	6.31955e-05	0.999937	6.31995e-05
Eosinophil cell count	0.067388	0.002418	8.22243e-171	474216	rs73232881	C	T	0.213178	0.426356	0.786822	0.00454114	0.0015234	0.998477	0.00152572
Eosinophil cell count	0.023016	0.002342	9.03025e-23	474233	rs746550	T	C	0.235899	0.471798	0.764101	0.000529736	0.000190971	0.999809	0.000191007
Eosinophil cell count	0.028502	0.003838	1.17004e-13	472215	rs16903574	G	C	0.077849	0.155698	0.922151	0.000812364	0.000116637	0.999883	0.00011665
Eosinophil cell count	-0.01983	0.002155	3.67029e-20	471741	rs34495	T	G	0.304172	0.608344	0.695828	0.000393229	0.000166455	0.999834	0.000166483
Eosinophil cell count	-0.023358	0.00247	3.37987e-21	474234	rs10059018	T	G	0.200806	0.401612	0.799194	0.000545596	0.000175118	0.999825	0.000175148
Eosinophil cell count	-0.024038	0.004027	2.45002e-09	474235	rs60646393	A	G	0.065569	0.131138	0.934431	0.000577825	7.08064e-05	0.999929	7.08114e-05
Eosinophil cell count	0.019467	0.002102	2.16023e-20	474227	rs6556313	G	A	0.332338	0.664676	0.667662	0.000378964	0.000168176	0.999832	0.000168205
Eosinophil cell count	-0.034985	0.00209	7.62079e-63	474235	rs10472984	G	C	0.339875	0.67975	0.660125	0.00122395	0.000549211	0.999451	0.000549513
Eosinophil cell count	0.024854	0.003415	3.53997e-13	474234	rs139640694	G	A	0.092902	0.185804	0.907098	0.000617721	0.000104112	0.999896	0.000104123
Eosinophil cell count	0.040325	0.002063	4.71954e-85	474235	rs79881201	T	C	0.35982	0.71964	0.64018	0.00162611	0.000749145	0.999251	0.000749707
Eosinophil cell count	-0.025354	0.003019	4.83949e-17	474234	rs73272842	A	G	0.122779	0.245558	0.877221	0.000642825	0.00013847	0.999862	0.000138489
Eosinophil cell count	0.015023	0.001999	5.94977e-14	472835	rs2431097	T	C	0.485547	0.971094	0.514453	0.000225691	0.000112751	0.999887	0.000112764
Eosinophil cell count	-0.016026	0.001984	6.91035e-16	473295	rs4703730	T	C	0.516976	1.03395	0.483024	0.000256833	0.000128268	0.999872	0.000128285
Eosinophil cell count	-0.02124	0.00303	2.4598e-12	472835	rs244689	G	A	0.876598	1.7532	0.123402	0.000451138	9.76027e-05	0.999902	9.76122e-05
Eosinophil cell count	0.016911	0.00307	3.70997e-08	472837	rs3756374	T	G	0.119107	0.238214	0.880893	0.000285982	6.00107e-05	0.99994	6.00143e-05
Eosinophil cell count	0.024145	0.002349	9.47109e-25	474233	rs10062687	G	T	0.232866	0.465732	0.767134	0.000582981	0.000208287	0.999792	0.00020833
Eosinophil cell count	-0.013812	0.002386	7.29995e-09	473155	rs66735324	G	A	0.220762	0.441524	0.779238	0.000190771	6.56353e-05	0.999934	6.56396e-05
Eosinophil cell count	0.049978	0.002605	5.48025e-82	474236	rs152197	T	C	0.175499	0.350998	0.824501	0.0024978	0.000722859	0.999277	0.000723382
Eosinophil cell count	-0.072098	0.002004	1e-200	473133	rs12515180	T	C	0.425948	0.851896	0.574052	0.00519812	0.00254205	0.997458	0.00254853
Eosinophil cell count	0.014451	0.001983	3.25987e-13	474234	rs4703589	C	T	0.532652	1.0653	0.467348	0.000208831	0.00010397	0.999896	0.000103981
Eosinophil cell count	0.015221	0.002308	4.38026e-11	474237	rs2568928	G	A	0.756846	1.51369	0.243154	0.000231679	8.52718e-05	0.999915	8.5279e-05
Eosinophil cell count	0.040023	0.002035	4.81948e-86	474213	rs7700687	T	C	0.617223	1.23445	0.382777	0.00160184	0.000756898	0.999243	0.000757471
Eosinophil cell count	0.039484	0.002008	5.38022e-86	474231	rs56330463	C	T	0.55326	1.10652	0.44674	0.00155899	0.000770649	0.999229	0.000771243
Eosinophil cell count	-0.014427	0.002142	1.67996e-11	474226	rs62385501	A	T	0.308103	0.616206	0.691897	0.000208138	8.874e-05	0.999911	8.87479e-05
Eosinophil cell count	0.01321	0.002024	6.95024e-11	471424	rs9392525	C	T	0.57553	1.15106	0.42447	0.000174504	8.5261e-05	0.999915	8.52683e-05
Eosinophil cell count	-0.012238	0.002181	2.07e-08	470484	rs3812206	T	C	0.300301	0.600602	0.699699	0.000149769	6.29389e-05	0.999937	6.29428e-05
Eosinophil cell count	-0.054579	0.002014	1.1298e-161	472694	rs7382061	C	T	0.590665	1.18133	0.409335	0.00297887	0.00144046	0.99856	0.00144254
Eosinophil cell count	0.050023	0.002537	1.75995e-86	471739	rs6924350	C	A	0.18447	0.36894	0.81553	0.0025023	0.000752896	0.999247	0.000753464
Eosinophil cell count	0.036768	0.004882	5.26987e-14	472377	rs62395833	C	G	0.043064	0.086128	0.956936	0.00135189	0.000111421	0.999889	0.000111433
Eosinophil cell count	0.061635	0.002048	6.38263e-199	473151	rs28383314	C	T	0.624131	1.24826	0.375869	0.00379887	0.00178237	0.998218	0.00178555
Eosinophil cell count	-0.037712	0.003739	6.82967e-24	470025	rs6930635	C	T	0.078494	0.156988	0.921506	0.00142219	0.000205742	0.999794	0.000205785
Eosinophil cell count	0.01731	0.002455	1.83992e-12	472836	rs7764278	T	G	0.205108	0.410216	0.794892	0.000299636	9.77046e-05	0.999902	9.77141e-05
Eosinophil cell count	-0.018804	0.002566	2.40991e-13	474234	rs783646	C	G	0.816656	1.63331	0.183344	0.00035359	0.000105885	0.999894	0.000105897
Eosinophil cell count	-0.025341	0.001998	8.13018e-37	470310	rs12209219	C	T	0.474823	0.949646	0.525177	0.000642166	0.000320269	0.99968	0.000320372
Eosinophil cell count	0.016659	0.002027	2.18978e-16	474233	rs6924387	G	A	0.410173	0.820346	0.589827	0.000277522	0.000134283	0.999866	0.000134301
Eosinophil cell count	0.038205	0.005388	1.38995e-12	474233	rs149110519	T	C	0.035905	0.07181	0.964095	0.00145962	0.000101052	0.999899	0.000101062
Eosinophil cell count	0.012677	0.001998	2.27002e-10	473773	rs3093023	A	G	0.43381	0.86762	0.56619	0.000160706	7.8945e-05	0.999921	7.89513e-05
Eosinophil cell count	0.016029	0.002573	4.79005e-10	473155	rs2788211	C	T	0.81734	1.63468	0.18266	0.000256929	7.67165e-05	0.999923	7.67224e-05
Eosinophil cell count	-0.042947	0.002125	8.34065e-91	471744	rs1611236	A	G	0.322915	0.64583	0.677085	0.00184444	0.000806542	0.999193	0.000807193
Eosinophil cell count	0.029847	0.003774	2.72019e-15	474234	rs73428834	T	C	0.074788	0.149576	0.925212	0.000890843	0.000123283	0.999877	0.000123299
Eosinophil cell count	0.022029	0.002803	4.04017e-15	474236	rs9349322	C	A	0.146915	0.29383	0.853085	0.000485277	0.00012164	0.999878	0.000121655
Eosinophil cell count	0.015769	0.00199	2.41991e-15	474232	rs2025489	G	A	0.526005	1.05201	0.473995	0.000248661	0.000123994	0.999876	0.00012401
Eosinophil cell count	-0.042179	0.002073	5.68984e-92	474234	rs62408224	G	A	0.350368	0.700736	0.649632	0.00177907	0.000809868	0.99919	0.000810525
Eosinophil cell count	-0.030736	0.002069	6.82967e-50	473100	rs12208103	T	C	0.378399	0.756798	0.621601	0.000944702	0.000444413	0.999556	0.00044461
Eosinophil cell count	-0.045367	0.002292	3.68978e-87	474216	rs9389268	G	A	0.2561	0.5122	0.7439	0.00205816	0.000784213	0.999216	0.000784829
Eosinophil cell count	-0.044847	0.005802	1.13006e-14	474236	rs113496608	A	G	0.030304	0.060608	0.969696	0.00201125	0.000118204	0.999882	0.000118218
Eosinophil cell count	-0.05238	0.003544	2.25009e-49	471426	rs6904506	C	T	0.088477	0.176954	0.911523	0.00274366	0.000442547	0.999557	0.000442743
Eosinophil cell count	0.028194	0.002567	5.00956e-28	473292	rs3846855	A	G	0.182937	0.365874	0.817063	0.000794902	0.00023763	0.999762	0.000237686
Eosinophil cell count	-0.020541	0.002187	6.16027e-21	472833	rs2894401	G	A	0.705252	1.4105	0.294748	0.000421933	0.000175416	0.999825	0.000175446
Eosinophil cell count	0.018996	0.002863	3.39e-11	474223	rs526369	G	A	0.143107	0.286214	0.856893	0.000360848	8.84997e-05	0.999912	8.85075e-05
Eosinophil cell count	0.025659	0.003539	4.30031e-13	473156	rs13207791	G	A	0.088551	0.177102	0.911449	0.000658384	0.000106276	0.999894	0.000106287
Eosinophil cell count	-0.030068	0.004266	1.88018e-12	471423	rs56195338	A	G	0.057715	0.11543	0.942285	0.000904085	9.83354e-05	0.999902	9.83451e-05
Eosinophil cell count	-0.018993	0.002067	4.14954e-20	474231	rs71525665	A	G	0.362957	0.725914	0.637043	0.000360734	0.000166817	0.999833	0.000166845
Eosinophil cell count	0.042906	0.003317	3.05e-38	474233	rs60600003	G	T	0.100334	0.200668	0.899666	0.00184092	0.00033235	0.999668	0.00033246
Eosinophil cell count	-0.032542	0.002817	7.76068e-31	474232	rs12154498	C	A	0.854434	1.70887	0.145566	0.00105898	0.000263425	0.999737	0.000263494
Eosinophil cell count	-0.057741	0.010199	1.54e-08	472402	rs116888884	A	G	0.009792	0.019584	0.990208	0.00333402	6.46542e-05	0.999935	6.46583e-05
Eosinophil cell count	0.012392	0.001999	5.85006e-10	473289	rs7797428	T	C	0.469244	0.938488	0.530756	0.000153562	7.64903e-05	0.999924	7.64962e-05
Eosinophil cell count	0.042755	0.002044	3.99025e-97	473297	rs12530946	G	A	0.613323	1.22665	0.386677	0.00182799	0.000867045	0.999133	0.000867797
Eosinophil cell count	0.013204	0.002188	1.63001e-09	473295	rs1037674	T	G	0.292292	0.584584	0.707708	0.000174346	7.21294e-05	0.999928	7.21346e-05
Eosinophil cell count	0.077662	0.004051	7.06968e-82	474208	rs55879743	T	C	0.066369	0.132738	0.933631	0.00603139	0.00074746	0.999253	0.000748019
Eosinophil cell count	-0.020577	0.002021	2.54976e-24	474233	rs12705849	A	G	0.406896	0.813792	0.593104	0.000423413	0.000204366	0.999796	0.000204408
Eosinophil cell count	0.014646	0.002396	1.01e-09	472826	rs12540285	G	A	0.22062	0.44124	0.77938	0.000214505	7.3767e-05	0.999926	7.37725e-05
Eosinophil cell count	-0.011789	0.002035	7.07001e-09	474232	rs73086541	A	C	0.395121	0.790242	0.604879	0.000138981	6.64328e-05	0.999934	6.64372e-05
Eosinophil cell count	-0.061865	0.0031	1.59001e-88	474234	rs13226583	T	A	0.115701	0.231402	0.884299	0.00382728	0.00078317	0.999217	0.000783784
Eosinophil cell count	0.021919	0.002545	7.62957e-18	473147	rs8	T	C	0.204252	0.408504	0.795748	0.000480443	0.000156176	0.999844	0.0001562
Eosinophil cell count	-0.017818	0.001986	3.16009e-19	473292	rs3823536	A	G	0.467209	0.934418	0.532791	0.000317481	0.000158058	0.999842	0.000158083
Eosinophil cell count	0.015409	0.002059	7.49031e-14	474221	rs3110791	C	T	0.623422	1.24684	0.376578	0.000237437	0.000111485	0.999889	0.000111497
Eosinophil cell count	-0.01568	0.002237	2.48028e-12	474222	rs6956283	T	C	0.732752	1.4655	0.267248	0.000245862	9.62927e-05	0.999904	9.6302e-05
Eosinophil cell count	0.016938	0.002182	8.82064e-15	474233	rs10243429	C	T	0.29026	0.58052	0.70974	0.000286896	0.000118206	0.999882	0.00011822
Eosinophil cell count	0.013224	0.002242	3.74999e-09	472836	rs6979947	G	A	0.266399	0.532798	0.733601	0.000174874	6.83515e-05	0.999932	6.83562e-05
Eosinophil cell count	0.028325	0.002475	2.74979e-30	474215	rs6971710	A	G	0.201035	0.40207	0.798965	0.000802306	0.000257733	0.999742	0.000257799
Eosinophil cell count	-0.058285	0.002306	7.78037e-141	474226	rs57834782	A	T	0.244809	0.489618	0.755191	0.00339714	0.00125611	0.998744	0.00125769
Eosinophil cell count	-0.027253	0.002019	1.83021e-41	474232	rs4722171	G	A	0.592101	1.1842	0.407899	0.000742726	0.000358763	0.999641	0.000358891
Eosinophil cell count	-0.013773	0.002304	2.32001e-09	474234	rs10275896	C	T	0.24411	0.48822	0.75589	0.000189696	7.00054e-05	0.99993	7.00103e-05
Eosinophil cell count	0.099543	0.008004	1.80011e-35	473776	rs150640087	T	G	0.016244	0.032488	0.983756	0.00990881	0.000316688	0.999683	0.000316788
Eosinophil cell count	-0.029368	0.003538	1.07994e-16	474236	rs73118830	C	T	0.08553	0.17106	0.91447	0.000862479	0.000134917	0.999865	0.000134935
Eosinophil cell count	0.014247	0.002136	2.63998e-11	473140	rs62473720	G	A	0.317118	0.634236	0.682882	0.000202977	8.7911e-05	0.999912	8.79188e-05
Eosinophil cell count	0.017858	0.002055	3.8699e-18	474225	rs56179563	A	G	0.389076	0.778152	0.610924	0.000318908	0.000151606	0.999848	0.000151629
Eosinophil cell count	-0.020391	0.003453	3.62001e-09	473155	rs4240624	A	G	0.909011	1.81802	0.090989	0.000415793	6.87805e-05	0.999931	6.87852e-05
Eosinophil cell count	0.015869	0.002337	1.16011e-11	474228	rs295	C	A	0.235064	0.470128	0.764936	0.000251825	9.05608e-05	0.999909	9.0569e-05
Eosinophil cell count	0.027464	0.003402	7.19946e-16	474234	rs62539154	A	G	0.097259	0.194518	0.902741	0.000754271	0.00013245	0.999868	0.000132467
Eosinophil cell count	-0.016486	0.002181	4.24033e-14	474234	rs6986109	T	G	0.704331	1.40866	0.295669	0.000271788	0.000113199	0.999887	0.000113212
Eosinophil cell count	-0.026746	0.002705	5.10975e-23	471885	rs11786536	A	G	0.164896	0.329792	0.835104	0.000715349	0.000197015	0.999803	0.000197053
Eosinophil cell count	-0.040204	0.00211	7.1105e-81	472832	rs7840212	T	C	0.336961	0.673922	0.663039	0.00161636	0.000722249	0.999278	0.000722772
Eosinophil cell count	-0.013813	0.002036	1.20005e-11	473147	rs574183	G	A	0.388961	0.777922	0.611039	0.000190799	9.06945e-05	0.999909	9.07027e-05
Eosinophil cell count	0.011632	0.001991	5.33003e-09	472836	rs6999452	A	G	0.517717	1.03543	0.482283	0.000135303	6.75668e-05	0.999932	6.75713e-05
Eosinophil cell count	-0.01875	0.002958	2.39999e-10	474236	rs4870977	C	G	0.870857	1.74171	0.129143	0.000351562	7.9077e-05	0.999921	7.90833e-05
Eosinophil cell count	0.056854	0.006399	6.77954e-19	474237	rs4236746	G	A	0.975145	1.95029	0.024855	0.00323238	0.000156688	0.999843	0.000156712
Eosinophil cell count	-0.03098	0.0052	2.63003e-09	468999	rs117961539	A	G	0.039583	0.079166	0.960417	0.00095976	7.29729e-05	0.999927	7.29782e-05
Eosinophil cell count	-0.030733	0.002188	8.9002e-45	472824	rs12545733	C	T	0.703401	1.4068	0.296599	0.000944517	0.000394106	0.999606	0.000394261
Eosinophil cell count	0.013752	0.002266	1.32999e-09	473298	rs2979489	A	G	0.741697	1.48339	0.258303	0.000189118	7.24632e-05	0.999928	7.24685e-05
Eosinophil cell count	-0.017763	0.002133	8.58025e-17	474231	rs6989099	C	T	0.317295	0.63459	0.682705	0.000315524	0.000136697	0.999863	0.000136716
Eosinophil cell count	-0.013422	0.002387	1.90999e-08	474235	rs10100356	A	G	0.227209	0.454418	0.772791	0.00018015	6.32633e-05	0.999937	6.32673e-05
Eosinophil cell count	-0.014554	0.002057	1.53003e-12	471755	rs4739140	T	C	0.611355	1.22271	0.388645	0.000211819	0.000100656	0.999899	0.000100667
Eosinophil cell count	-0.019435	0.002427	1.22999e-15	474203	rs12681644	T	C	0.211927	0.423854	0.788073	0.000377719	0.000126169	0.999874	0.000126185
Eosinophil cell count	0.054559	0.004091	1.54989e-40	468770	rs34173062	A	G	0.072995	0.14599	0.927005	0.00297668	0.000402845	0.999597	0.000403007
Eosinophil cell count	0.024301	0.004327	2e-08	473297	rs7839946	C	T	0.056991	0.113982	0.943009	0.000590539	6.34747e-05	0.999937	6.34787e-05
Eosinophil cell count	-0.059758	0.005157	5.10035e-31	468083	rs45577137	G	A	0.045218	0.090436	0.954782	0.00357102	0.000308346	0.999692	0.000308441
Eosinophil cell count	-0.032851	0.002543	3.92013e-38	474237	rs7846314	T	A	0.186954	0.373908	0.813046	0.00107919	0.000328078	0.999672	0.000328186
Eosinophil cell count	-0.012203	0.002006	1.22e-09	474235	rs7009579	G	A	0.428946	0.857892	0.571054	0.000148913	7.2953e-05	0.999927	7.29583e-05
Eosinophil cell count	0.030412	0.004844	3.53997e-10	474236	rs13251643	T	A	0.044409	0.088818	0.955591	0.00092489	7.84988e-05	0.999922	7.8505e-05
Eosinophil cell count	0.012354	0.002145	8.70001e-09	474234	rs4366169	C	A	0.310424	0.620848	0.689576	0.000152621	6.53405e-05	0.999935	6.53448e-05
Eosinophil cell count	0.012099	0.002045	3.38003e-09	472833	rs7026022	C	A	0.377752	0.755504	0.622248	0.000146386	6.88176e-05	0.999931	6.88223e-05
Eosinophil cell count	-0.024311	0.002673	9.94031e-20	474228	rs72766638	A	C	0.164331	0.328662	0.835669	0.000591025	0.000162327	0.999838	0.000162353
Eosinophil cell count	0.012422	0.002012	6.82999e-10	474235	rs884634	C	T	0.415032	0.830064	0.584968	0.000154306	7.4925e-05	0.999925	7.49306e-05
Eosinophil cell count	0.035017	0.002033	1.83021e-66	474232	rs496475	G	T	0.387008	0.774016	0.612992	0.00122619	0.000581785	0.999418	0.000582124
Eosinophil cell count	-0.024681	0.002043	1.42004e-33	474232	rs911603	A	C	0.40355	0.8071	0.59645	0.000609152	0.000293242	0.999707	0.000293329
Eosinophil cell count	0.019109	0.002846	1.94984e-11	472838	rs466547	G	A	0.857978	1.71596	0.142022	0.000365154	8.89893e-05	0.999911	8.89972e-05
Eosinophil cell count	-0.050092	0.005908	2.39994e-17	474232	rs72695582	A	G	0.02972	0.05944	0.97028	0.00250921	0.000144715	0.999855	0.000144736
Eosinophil cell count	-0.029195	0.002556	3.44033e-30	474190	rs6479336	A	T	0.18496	0.36992	0.81504	0.000852348	0.000256983	0.999743	0.000257049
Eosinophil cell count	0.119573	0.011508	2.93968e-25	473801	rs114741563	C	T	0.007538	0.015076	0.992462	0.0142977	0.000213927	0.999786	0.000213973
Eosinophil cell count	0.060952	0.004113	1.22999e-49	473293	rs74612091	A	T	0.063075	0.12615	0.936925	0.00371515	0.000439105	0.999561	0.000439298
Eosinophil cell count	0.03239	0.002269	3.34965e-46	474228	rs7868130	T	C	0.258801	0.517602	0.741199	0.00104911	0.000402488	0.999598	0.00040265
Eosinophil cell count	0.017545	0.002213	2.33991e-15	474235	rs3731211	A	T	0.720317	1.44063	0.279683	0.000307827	0.00012403	0.999876	0.000124045
Eosinophil cell count	-0.093857	0.002265	1e-200	474235	rs2095044	C	T	0.742759	1.48552	0.257241	0.00880914	0.00336629	0.996634	0.00337766
Eosinophil cell count	0.020579	0.002274	1.50003e-19	472811	rs295273	A	G	0.255616	0.511232	0.744384	0.000423495	0.000161162	0.999839	0.000161188
Eosinophil cell count	-0.03128	0.005517	1.47001e-08	474236	rs143491704	G	C	0.035786	0.071572	0.964214	0.000978438	6.75227e-05	0.999932	6.75273e-05
Eosinophil cell count	0.020435	0.002192	1.18987e-20	474229	rs33982662	A	C	0.285267	0.570534	0.714733	0.000417589	0.000170284	0.99983	0.000170313
Eosinophil cell count	-0.031481	0.003346	5.33949e-21	472837	rs17482472	A	G	0.098902	0.197804	0.901098	0.000991053	0.000176646	0.999823	0.000176677
Eosinophil cell count	0.015663	0.002552	8.58005e-10	474234	rs4746153	C	G	0.185407	0.370814	0.814593	0.00024533	7.41049e-05	0.999926	7.41104e-05
Eosinophil cell count	0.020768	0.002521	1.85012e-16	473135	rs7897422	C	T	0.192058	0.384116	0.807942	0.00043131	0.000133854	0.999866	0.000133872
Eosinophil cell count	-0.029864	0.00202	1.9602e-49	473293	rs2497318	T	C	0.442619	0.885238	0.557381	0.000891858	0.000440056	0.99956	0.00044025
Eosinophil cell count	-0.015171	0.002675	1.45001e-08	472837	rs2505521	T	C	0.829154	1.65831	0.170846	0.000230159	6.52076e-05	0.999935	6.52119e-05
Eosinophil cell count	0.024275	0.002674	1.15001e-19	474234	rs495149	T	C	0.164184	0.328368	0.835816	0.000589276	0.00016173	0.999838	0.000161756
Eosinophil cell count	-0.020727	0.002869	5.20955e-13	474228	rs2419313	A	G	0.142533	0.285066	0.857467	0.000429609	0.000105011	0.999895	0.000105022
Eosinophil cell count	0.038017	0.002332	1.11995e-59	474232	rs1539174	G	C	0.23738	0.47476	0.76262	0.00144529	0.000523285	0.999477	0.000523559
Eosinophil cell count	-0.013614	0.002151	2.53e-10	470486	rs1323650	T	G	0.680787	1.36157	0.319213	0.000185341	8.05552e-05	0.999919	8.05616e-05
Eosinophil cell count	-0.043838	0.002049	1.54882e-101	474230	rs10995240	C	G	0.368331	0.736662	0.631669	0.00192177	0.000894251	0.999106	0.000895051
Eosinophil cell count	0.035325	0.002358	1.05003e-50	474231	rs2807740	T	C	0.76966	1.53932	0.23034	0.00124786	0.000442448	0.999558	0.000442644
Eosinophil cell count	-0.071743	0.009325	1.50003e-14	474234	rs72834751	T	C	0.01273	0.02546	0.98727	0.00514706	0.000129376	0.999871	0.000129393
Eosinophil cell count	0.036234	0.006364	1.28e-08	474233	rs71508968	A	G	0.025836	0.051672	0.974164	0.0013129	6.60876e-05	0.999934	6.6092e-05
Eosinophil cell count	0.019825	0.003316	2.30999e-09	472837	rs3747869	C	A	0.90083	1.80166	0.09917	0.000393031	7.0223e-05	0.99993	7.0228e-05
Eosinophil cell count	-0.043694	0.004952	1.17004e-18	472834	rs7080536	A	G	0.043176	0.086352	0.956824	0.00190917	0.000157742	0.999842	0.000157767
Eosinophil cell count	0.020196	0.00261	1.05003e-14	474236	rs11255507	G	T	0.17824	0.35648	0.82176	0.000407878	0.000119484	0.999881	0.000119499
Eosinophil cell count	-0.020516	0.002001	1.20005e-24	473155	rs2646438	A	G	0.565689	1.13138	0.434311	0.000420906	0.000206821	0.999793	0.000206863
Eosinophil cell count	-0.040434	0.002009	4.9204e-90	474236	rs962993	T	C	0.422478	0.844956	0.577522	0.00163491	0.000797804	0.999202	0.000798441
Eosinophil cell count	-0.034153	0.002028	1.3499e-63	470794	rs2992333	A	G	0.598657	1.19731	0.401343	0.00116643	0.000560508	0.999439	0.000560822
Eosinophil cell count	0.032917	0.001998	5.83042e-61	473291	rs634534	G	A	0.542475	1.08495	0.457525	0.00108353	0.000537855	0.999462	0.000538144
Eosinophil cell count	0.038344	0.006985	4.12003e-08	473773	rs77331334	A	G	0.020938	0.041876	0.979062	0.00147026	6.02796e-05	0.99994	6.02832e-05
Eosinophil cell count	-0.023363	0.003139	1.02991e-13	473290	rs58833930	T	C	0.112968	0.225936	0.887032	0.00054583	0.000109391	0.999891	0.000109403
Eosinophil cell count	0.017085	0.002411	1.45011e-12	474234	rs11024646	T	C	0.218739	0.437478	0.781261	0.000291897	9.97659e-05	0.9999	9.97759e-05
Eosinophil cell count	-0.013907	0.00232	2.1e-09	472835	rs4243951	G	A	0.755956	1.51191	0.244044	0.000193405	7.13611e-05	0.999929	7.13662e-05
Eosinophil cell count	-0.013882	0.002128	7.06968e-11	473293	rs473739	G	T	0.31889	0.63778	0.68111	0.00019271	8.37129e-05	0.999916	8.37199e-05
Eosinophil cell count	-0.030337	0.003306	4.77969e-20	474224	rs11236813	C	G	0.101862	0.203724	0.898138	0.000920334	0.000168396	0.999832	0.000168424
Eosinophil cell count	0.016914	0.002436	3.95003e-12	474213	rs7123726	C	T	0.210494	0.420988	0.789506	0.000286083	9.50863e-05	0.999905	9.50953e-05
Eosinophil cell count	-0.019706	0.002778	1.35988e-12	464642	rs9666598	G	C	0.842874	1.68575	0.157126	0.000388326	0.000102858	0.999897	0.000102868
Eosinophil cell count	-0.013748	0.00239	9.08009e-09	474233	rs520461	G	A	0.2218	0.4436	0.7782	0.000189008	6.52472e-05	0.999935	6.52514e-05
Eosinophil cell count	-0.016501	0.002036	5.49035e-16	474234	rs668248	C	G	0.61554	1.23108	0.38446	0.000272283	0.000128872	0.999871	0.000128888
Eosinophil cell count	0.012908	0.002009	1.37e-10	472644	rs214080	G	A	0.579931	1.15986	0.420069	0.000166616	8.11792e-05	0.999919	8.11858e-05
Eosinophil cell count	-0.037944	0.005456	3.67029e-12	474229	rs34439695	T	C	0.035263	0.070526	0.964737	0.00143975	9.7959e-05	0.999902	9.79686e-05
Eosinophil cell count	-0.023058	0.002137	4.08037e-27	473290	rs174548	G	C	0.313571	0.627142	0.686429	0.000531671	0.000228878	0.999771	0.000228931
Eosinophil cell count	0.024251	0.001994	5.43e-34	474235	rs637064	T	C	0.556128	1.11226	0.443872	0.000588111	0.00029035	0.99971	0.000290434
Eosinophil cell count	0.033841	0.002141	3.08035e-56	467918	rs1059091	G	A	0.321344	0.642688	0.678656	0.00114521	0.000499501	0.9995	0.000499751
Eosinophil cell count	0.016826	0.002193	1.77011e-14	471752	rs3824867	G	A	0.712364	1.42473	0.287636	0.000283114	0.000116021	0.999884	0.000116035
Eosinophil cell count	0.02926	0.004953	3.56e-09	474235	rs11228990	T	A	0.044508	0.089016	0.955492	0.000856148	7.28188e-05	0.999927	7.28241e-05
Eosinophil cell count	0.043013	0.001984	4.08319e-104	474206	rs7936434	C	G	0.477743	0.955486	0.522257	0.00185012	0.000923226	0.999077	0.000924079
Eosinophil cell count	0.016435	0.00263	4.25001e-10	472838	rs4409785	C	T	0.172343	0.344686	0.827657	0.000270109	7.70572e-05	0.999923	7.70632e-05
Eosinophil cell count	0.028842	0.002913	4.39036e-23	473776	rs964184	C	G	0.866592	1.73318	0.133408	0.000831861	0.000192343	0.999808	0.00019238
Eosinophil cell count	0.02457	0.001984	3.4898e-35	474235	rs10893844	C	G	0.501551	1.0031	0.498449	0.000603685	0.00030184	0.999698	0.000301931
Eosinophil cell count	0.026511	0.002094	1.05999e-36	474210	rs1689510	C	G	0.337746	0.675492	0.662254	0.000702833	0.00031441	0.999686	0.000314509
Eosinophil cell count	0.01349	0.002018	2.40991e-11	472664	rs10745763	T	G	0.423316	0.846632	0.576684	0.00018198	8.88498e-05	0.999911	8.88577e-05
Eosinophil cell count	-0.016385	0.002079	3.39e-15	473289	rs2255531	A	G	0.350975	0.70195	0.649025	0.000268468	0.00012231	0.999878	0.000122325
Eosinophil cell count	-0.011935	0.002064	7.53998e-09	473153	rs3759332	C	T	0.390595	0.78119	0.609405	0.000142444	6.78122e-05	0.999932	6.78168e-05
Eosinophil cell count	0.013811	0.001998	4.9204e-12	471745	rs10876550	A	G	0.559198	1.1184	0.440802	0.000190744	9.4035e-05	0.999906	9.40438e-05
Eosinophil cell count	0.010911	0.001985	3.94003e-08	474233	rs1471816	A	G	0.503325	1.00665	0.496675	0.00011905	5.95223e-05	0.99994	5.95259e-05
Eosinophil cell count	-0.066084	0.005837	1.10994e-29	448759	rs6490291	A	T	0.964087	1.92817	0.035913	0.0043671	0.000302406	0.999698	0.000302498
Eosinophil cell count	-0.017643	0.002631	2.07014e-11	474236	rs12581511	G	C	0.173045	0.34609	0.826955	0.000311275	8.90873e-05	0.999911	8.90952e-05
Eosinophil cell count	0.013285	0.00242	4.14e-08	474236	rs1861489	A	T	0.782181	1.56436	0.217819	0.000176491	6.0139e-05	0.99994	6.01426e-05
Eosinophil cell count	0.053919	0.006882	4.90004e-15	471441	rs73191842	G	T	0.021394	0.042788	0.978606	0.00290726	0.000121734	0.999878	0.000121749
Eosinophil cell count	-0.02158	0.002388	1.72982e-19	474236	rs4931002	A	C	0.779279	1.55856	0.220721	0.000465696	0.000160203	0.99984	0.000160228
Eosinophil cell count	-0.011517	0.001981	6.23993e-09	474230	rs7299446	A	T	0.524295	1.04859	0.475705	0.000132641	6.61641e-05	0.999934	6.61684e-05
Eosinophil cell count	-0.022488	0.001989	1.27997e-29	473151	rs10777378	A	G	0.535724	1.07145	0.464276	0.00050571	0.000251564	0.999748	0.000251628
Eosinophil cell count	0.080073	0.002035	1e-200	470739	rs1265564	C	A	0.442517	0.885034	0.557483	0.00641169	0.00316347	0.996837	0.00317351
Eosinophil cell count	-0.067273	0.006524	6.6896e-25	474234	rs115647629	A	G	0.026499	0.052998	0.973501	0.00452566	0.000233495	0.999767	0.000233549
Eosinophil cell count	0.022466	0.002142	1.07004e-25	471756	rs12820863	T	C	0.351578	0.703156	0.648422	0.000504721	0.000230123	0.99977	0.000230176
Eosinophil cell count	-0.018051	0.002039	8.92072e-19	472213	rs1800692	G	A	0.58754	1.17508	0.41246	0.000325839	0.000157925	0.999842	0.00015795
Eosinophil cell count	-0.015853	0.001987	1.57e-15	474184	rs12827988	G	A	0.456703	0.913406	0.543297	0.000251318	0.000124717	0.999875	0.000124732
Eosinophil cell count	-0.040232	0.003209	5.03965e-36	474224	rs3024971	G	T	0.107204	0.214408	0.892796	0.00161861	0.000309839	0.99969	0.000309935
Eosinophil cell count	-0.029653	0.003416	4.18986e-18	473296	rs28532037	A	G	0.906507	1.81301	0.093493	0.0008793	0.000149045	0.999851	0.000149067
Eosinophil cell count	-0.020977	0.002402	2.59e-18	473149	rs12861824	C	T	0.275439	0.550878	0.724561	0.000440035	0.000175637	0.999824	0.000175668
Eosinophil cell count	0.024263	0.002058	4.91021e-32	474237	rs7986796	T	G	0.6277	1.2554	0.3723	0.000588693	0.000275147	0.999725	0.000275222
Eosinophil cell count	0.017659	0.002629	1.90985e-11	474235	rs7327960	C	T	0.826621	1.65324	0.173379	0.00031184	8.93851e-05	0.999911	8.93931e-05
Eosinophil cell count	0.01341	0.002326	8.43005e-09	473153	rs34363176	G	C	0.243607	0.487214	0.756393	0.000179828	6.62712e-05	0.999934	6.62756e-05
Eosinophil cell count	0.020184	0.002044	5.70953e-23	474235	rs201798	A	G	0.614944	1.22989	0.385056	0.000407394	0.000192932	0.999807	0.000192969
Eosinophil cell count	0.026326	0.00203	2.05022e-38	474234	rs2182885	A	G	0.605228	1.21046	0.394772	0.000693058	0.000331181	0.999669	0.00033129
Eosinophil cell count	-0.017045	0.002079	2.60016e-16	473293	rs12100034	A	G	0.359122	0.718244	0.640878	0.000290532	0.000133734	0.999866	0.000133752
Eosinophil cell count	-0.018575	0.002496	1.02991e-13	474231	rs71429414	A	G	0.196207	0.392414	0.803793	0.000345031	0.000108829	0.999891	0.000108841
Eosinophil cell count	0.035528	0.002159	8.04081e-61	472835	rs17061503	A	G	0.307403	0.614806	0.692597	0.00126224	0.000537477	0.999463	0.000537766
Eosinophil cell count	-0.0136	0.00235	7.37004e-09	474233	rs12882281	C	T	0.238599	0.477198	0.761401	0.00018496	6.72032e-05	0.999933	6.72077e-05
Eosinophil cell count	0.034771	0.001986	1.50003e-68	472835	rs2239633	A	G	0.483519	0.967038	0.516481	0.00120902	0.000603854	0.999396	0.000604219
Eosinophil cell count	0.015879	0.002038	7.00003e-15	473294	rs7141943	G	A	0.394677	0.789354	0.605323	0.000252143	0.000120477	0.99988	0.000120492
Eosinophil cell count	0.023655	0.002175	1.63005e-27	474230	rs67856193	G	C	0.308431	0.616862	0.691569	0.000559559	0.000238709	0.999761	0.000238766
Eosinophil cell count	0.015461	0.002194	1.90985e-12	474233	rs8012643	T	C	0.286432	0.572864	0.713568	0.000239043	9.77152e-05	0.999902	9.77247e-05
Eosinophil cell count	0.01948	0.003441	1.54e-08	472837	rs3742704	C	A	0.091601	0.183202	0.908399	0.00037947	6.31517e-05	0.999937	6.31556e-05
Eosinophil cell count	0.06384	0.004108	2.11982e-54	472837	rs11555542	C	T	0.062749	0.125498	0.937251	0.00407555	0.000479378	0.999521	0.000479608
Eosinophil cell count	-0.029345	0.00537	4.74996e-08	474234	rs113859409	A	G	0.039661	0.079322	0.960339	0.000861129	6.55974e-05	0.999934	6.56017e-05
Eosinophil cell count	-0.016588	0.002198	4.70002e-14	474231	rs11628569	G	A	0.289982	0.579964	0.710018	0.000275162	0.000113307	0.999887	0.00011332
Eosinophil cell count	0.01556	0.002037	2.27982e-14	474233	rs7158239	A	G	0.395176	0.790352	0.604824	0.000242114	0.000115736	0.999884	0.000115749
Eosinophil cell count	-0.013183	0.001994	3.95003e-11	474230	rs12878610	C	T	0.475864	0.951728	0.524136	0.000173791	8.66933e-05	0.999913	8.67008e-05
Eosinophil cell count	-0.026091	0.002543	1.17004e-24	473026	rs117068593	T	C	0.190092	0.380184	0.809908	0.00068074	0.00020961	0.99979	0.000209653
Eosinophil cell count	-0.012123	0.002124	1.17001e-08	472834	rs7975	A	G	0.324166	0.648332	0.675834	0.000146967	6.43958e-05	0.999936	6.44e-05
Eosinophil cell count	0.02471	0.002087	2.5698e-32	472205	rs8020739	T	G	0.64383	1.28766	0.35617	0.000610584	0.00028003	0.99972	0.000280108
Eosinophil cell count	-0.011801	0.002034	6.69006e-09	474236	rs941616	T	C	0.609564	1.21913	0.390436	0.000139264	6.62883e-05	0.999934	6.62927e-05
Eosinophil cell count	0.020574	0.002019	2.30994e-24	474234	rs6573020	T	C	0.433436	0.866872	0.566564	0.000423289	0.000207894	0.999792	0.000207937
Eosinophil cell count	-0.019052	0.002417	3.34965e-15	470739	rs1296535	T	C	0.777485	1.55497	0.222515	0.000362979	0.000125592	0.999874	0.000125608
Eosinophil cell count	0.03822	0.002213	8.80035e-67	473155	rs175705	G	C	0.718533	1.43707	0.281467	0.00146077	0.000590861	0.999409	0.000591211
Eosinophil cell count	-0.037536	0.004973	4.61955e-14	474236	rs62006172	A	G	0.041969	0.083938	0.958031	0.00140895	0.000113301	0.999887	0.000113314
Eosinophil cell count	0.020115	0.002401	5.73984e-17	474227	rs34212866	G	A	0.220743	0.441486	0.779257	0.000404613	0.0001392	0.999861	0.000139219
Eosinophil cell count	-0.016605	0.003028	4.26e-08	474184	rs62005030	T	C	0.123915	0.24783	0.876085	0.000275726	5.98657e-05	0.99994	5.98693e-05
Eosinophil cell count	-0.01269	0.002091	1.31999e-09	474229	rs62011287	G	A	0.344259	0.688518	0.655741	0.000161036	7.27061e-05	0.999927	7.27114e-05
Eosinophil cell count	0.016579	0.002935	1.66001e-08	474235	rs28362902	A	G	0.132809	0.265618	0.867191	0.000274863	6.33124e-05	0.999937	6.33164e-05
Eosinophil cell count	-0.031256	0.002259	1.66994e-43	473295	rs8026803	C	T	0.260856	0.521712	0.739144	0.000976938	0.000376727	0.999623	0.000376869
Eosinophil cell count	0.033603	0.002002	3.59998e-63	473776	rs7257	A	G	0.567153	1.13431	0.432847	0.00112916	0.000554397	0.999446	0.000554704
Eosinophil cell count	-0.0222	0.002945	4.93969e-14	474231	rs11071559	T	C	0.13051	0.26102	0.86949	0.00049284	0.000111852	0.999888	0.000111865
Eosinophil cell count	-0.016355	0.002009	4.12952e-16	474215	rs13511	C	T	0.57742	1.15484	0.42258	0.000267486	0.000130536	0.999869	0.000130554
Eosinophil cell count	0.018867	0.00232	4.41977e-16	474237	rs6496717	T	C	0.759996	1.51999	0.240004	0.000355964	0.000129857	0.99987	0.000129874
Eosinophil cell count	0.013979	0.001993	2.39994e-12	474233	rs7173571	C	T	0.526604	1.05321	0.473396	0.000195412	9.74296e-05	0.999903	9.74391e-05
Eosinophil cell count	0.02962	0.002337	8.92072e-37	473774	rs17293632	T	C	0.236264	0.472528	0.763736	0.000877344	0.000316622	0.999683	0.000316722
Eosinophil cell count	0.019483	0.003368	7.48997e-09	474231	rs74331768	A	G	0.098145	0.19629	0.901855	0.000379587	6.71965e-05	0.999933	6.7201e-05
Eosinophil cell count	-0.014282	0.002135	2.30994e-11	474226	rs17689024	C	G	0.314415	0.62883	0.685585	0.000203976	8.79372e-05	0.999912	8.79449e-05
Eosinophil cell count	-0.032913	0.002318	1.02991e-45	473154	rs4280242	T	C	0.754112	1.50822	0.245888	0.00108327	0.000401734	0.999598	0.000401895
Eosinophil cell count	-0.015808	0.002293	5.62989e-12	474232	rs72800841	A	G	0.249931	0.499862	0.750069	0.000249893	9.36926e-05	0.999906	9.37014e-05
Eosinophil cell count	0.034941	0.005716	1.01e-09	474234	rs8050508	T	C	0.030896	0.061792	0.969104	0.00122087	7.31094e-05	0.999927	7.31148e-05
Eosinophil cell count	-0.013751	0.002196	3.94003e-10	473290	rs3850107	G	C	0.29438	0.58876	0.70562	0.00018909	7.85557e-05	0.999921	7.85619e-05
Eosinophil cell count	-0.013036	0.002158	1.59001e-09	474235	rs11648292	A	C	0.693342	1.38668	0.306658	0.000169937	7.22638e-05	0.999928	7.2269e-05
Eosinophil cell count	-0.024582	0.003983	6.99005e-10	473155	rs61426394	C	G	0.067297	0.134594	0.932703	0.000604275	7.58584e-05	0.999924	7.58641e-05
Eosinophil cell count	0.016362	0.002017	5.14991e-16	472835	rs1684578	T	G	0.415559	0.831118	0.584441	0.000267715	0.00013004	0.99987	0.000130057
Eosinophil cell count	0.014823	0.002608	1.36e-08	472838	rs3096309	T	C	0.824069	1.64814	0.175931	0.000219721	6.37101e-05	0.999936	6.37141e-05
Eosinophil cell count	-0.016564	0.002233	1.26009e-13	474234	rs121564	T	G	0.270023	0.540046	0.729977	0.000274366	0.000108161	0.999892	0.000108173
Eosinophil cell count	0.012096	0.002048	3.58996e-09	474235	rs8044920	T	C	0.376333	0.752666	0.623667	0.000146313	6.86813e-05	0.999931	6.8686e-05
Eosinophil cell count	0.026139	0.002803	1.16011e-20	474237	rs301162	G	A	0.853049	1.7061	0.146951	0.000683247	0.000171299	0.999829	0.000171328
Eosinophil cell count	0.032179	0.002365	4.13048e-42	473293	rs17175830	A	G	0.237656	0.475312	0.762344	0.00103549	0.00037521	0.999625	0.000375351
Eosinophil cell count	-0.047446	0.002071	4.77529e-116	472836	rs725613	G	T	0.355982	0.711964	0.644018	0.00225112	0.00103218	0.998968	0.00103325
Eosinophil cell count	0.030168	0.00218	1.69981e-43	473258	rs3785356	T	C	0.298035	0.59607	0.701965	0.000910108	0.000380808	0.999619	0.000380953
Eosinophil cell count	-0.029236	0.00202	1.98016e-47	474219	rs9939774	T	C	0.404524	0.809048	0.595476	0.000854744	0.000411789	0.999588	0.000411958
Eosinophil cell count	-0.023893	0.002142	7.53009e-29	473153	rs1120275	G	T	0.3108	0.6216	0.6892	0.000570875	0.000244567	0.999755	0.000244627
Eosinophil cell count	-0.029348	0.003685	1.74985e-15	474230	rs16956811	G	T	0.080686	0.161372	0.919314	0.000861305	0.000127776	0.999872	0.000127792
Eosinophil cell count	-0.048995	0.007294	1.91999e-11	466479	rs12928503	T	C	0.019564	0.039128	0.980436	0.00240051	9.20896e-05	0.999908	9.2098e-05
Eosinophil cell count	0.022511	0.002403	7.85959e-21	473155	rs1170439	C	T	0.779264	1.55853	0.220736	0.000506745	0.000174332	0.999826	0.000174362
Eosinophil cell count	0.043576	0.007273	2.13998e-09	474212	rs35850753	T	C	0.019768	0.039536	0.980232	0.00189887	7.35896e-05	0.999926	7.3595e-05
Eosinophil cell count	-0.083018	0.00494	2.52e-63	472379	rs74480102	A	G	0.042751	0.085502	0.957249	0.00689199	0.000564087	0.999436	0.000564405
Eosinophil cell count	-0.012281	0.002022	1.28e-09	473147	rs397187	C	T	0.429693	0.859386	0.570307	0.000150823	7.39204e-05	0.999926	7.39259e-05
Eosinophil cell count	-0.059933	0.006329	2.97989e-21	474179	rs145947882	C	A	0.0263	0.0526	0.9737	0.00359196	0.000183968	0.999816	0.000184002
Eosinophil cell count	0.020575	0.002712	3.44985e-14	472838	rs11869228	T	C	0.840958	1.68192	0.159042	0.000423331	0.000113239	0.999887	0.000113252
Eosinophil cell count	-0.018335	0.00218	4.33012e-17	473295	rs8076052	C	A	0.296433	0.592866	0.703567	0.000336172	0.000140224	0.99986	0.000140244
Eosinophil cell count	-0.015201	0.002034	8.20918e-14	473122	rs58745116	A	G	0.391451	0.782902	0.608549	0.00023107	0.00011009	0.99989	0.000110102
Eosinophil cell count	0.012116	0.00213	1.32999e-08	474211	rs9894839	C	T	0.63524	1.27048	0.36476	0.000146797	6.80289e-05	0.999932	6.80335e-05
Eosinophil cell count	-0.013905	0.002272	9.59003e-10	472214	rs12941068	A	G	0.285851	0.571702	0.714149	0.000193349	7.89406e-05	0.999921	7.89469e-05
Eosinophil cell count	-0.069358	0.005438	3.2802e-37	472378	rs35689157	A	G	0.034518	0.069036	0.965482	0.00481053	0.000320636	0.999679	0.000320739
Eosinophil cell count	-0.032296	0.002364	1.91999e-42	474233	rs62061733	G	A	0.229432	0.458864	0.770568	0.00104303	0.000368801	0.999631	0.000368937
Eosinophil cell count	-0.02299	0.002385	5.81969e-22	474234	rs180506	A	G	0.776272	1.55254	0.223728	0.00052854	0.000183587	0.999816	0.000183621
Eosinophil cell count	0.013148	0.002031	9.9106e-11	474206	rs55868524	A	G	0.605887	1.21177	0.394113	0.00017287	8.25585e-05	0.999917	8.25653e-05
Eosinophil cell count	0.028459	0.002067	4.18023e-43	474232	rs9889262	A	T	0.364102	0.728204	0.635898	0.000809915	0.000375042	0.999625	0.000375183
Eosinophil cell count	0.030422	0.00238	2.26986e-37	473295	rs62086903	C	T	0.231992	0.463984	0.768008	0.000925498	0.000329795	0.99967	0.000329904
Eosinophil cell count	-0.028223	0.004951	1.23001e-08	469930	rs7220649	T	C	0.043218	0.086436	0.956782	0.000796538	6.5874e-05	0.999934	6.58783e-05
Eosinophil cell count	0.018123	0.002187	1.21004e-16	467691	rs9709216	G	T	0.486768	0.973536	0.513232	0.000328443	0.000164107	0.999836	0.000164133
Eosinophil cell count	0.017343	0.002915	2.74998e-09	474237	rs117577334	A	G	0.14402	0.28804	0.85598	0.00030078	7.41592e-05	0.999926	7.41647e-05
Eosinophil cell count	-0.175565	0.006973	8.10961e-140	473775	rs34210653	A	G	0.020746	0.041492	0.979254	0.0308231	0.00125238	0.998748	0.00125395
Eosinophil cell count	0.012271	0.002121	7.48997e-09	474231	rs11079340	C	T	0.321638	0.643276	0.678362	0.000150577	6.57081e-05	0.999934	6.57124e-05
Eosinophil cell count	-0.012672	0.002272	2.49e-08	474232	rs7215391	T	C	0.257019	0.514038	0.742981	0.00016058	6.13286e-05	0.999939	6.13324e-05
Eosinophil cell count	0.016403	0.002057	1.59001e-15	474218	rs9675999	A	G	0.626697	1.25339	0.373303	0.000269058	0.000125891	0.999874	0.000125907
Eosinophil cell count	0.015482	0.002364	5.98963e-11	472833	rs8083368	A	G	0.230071	0.460142	0.769929	0.000239692	8.49174e-05	0.999915	8.49246e-05
Eosinophil cell count	0.022097	0.002465	3.2802e-19	472214	rs73963711	T	C	0.210821	0.421642	0.789179	0.000488277	0.000162475	0.999838	0.000162501
Eosinophil cell count	-0.02465	0.003048	6.36063e-16	474235	rs57633475	G	A	0.121715	0.24343	0.878285	0.000607622	0.00012991	0.99987	0.000129927
Eosinophil cell count	-0.03522	0.00326	3.57026e-27	472836	rs954954	C	A	0.104889	0.209778	0.895111	0.00124045	0.000232925	0.999767	0.000232979
Eosinophil cell count	-0.122123	0.005948	1.32008e-93	473291	rs17758695	T	C	0.029555	0.05911	0.970445	0.014914	0.000855513	0.999144	0.000856246
Eosinophil cell count	-0.014442	0.002242	1.22e-10	471755	rs2847266	T	C	0.716855	1.43371	0.283145	0.000208571	8.46691e-05	0.999915	8.46763e-05
Eosinophil cell count	-0.014698	0.00241	1.09999e-09	472147	rs200766223	A	T	0.219114	0.438228	0.780886	0.000216031	7.39272e-05	0.999926	7.39327e-05
Eosinophil cell count	0.016264	0.001991	3.29989e-16	474232	rs9965489	A	G	0.53313	1.06626	0.46687	0.000264518	0.000131678	0.999868	0.000131696
Eosinophil cell count	0.051583	0.008568	1.78999e-09	472528	rs75737219	A	C	0.013709	0.027418	0.986291	0.00266081	7.19538e-05	0.999928	7.1959e-05
Eosinophil cell count	-0.017201	0.002205	6.41062e-15	474205	rs350836	T	C	0.709927	1.41985	0.290073	0.000295874	0.000121859	0.999878	0.000121874
Eosinophil cell count	-0.059414	0.00241	4.12098e-134	474234	rs410867	G	A	0.216683	0.433366	0.783317	0.00353002	0.00119831	0.998802	0.00119975
Eosinophil cell count	-0.045367	0.003441	1.17004e-39	472835	rs36084354	A	G	0.091843	0.183686	0.908157	0.00205816	0.000343334	0.999657	0.000343452
Eosinophil cell count	-0.013594	0.002464	3.52996e-08	473295	rs14713	A	G	0.20454	0.40908	0.79546	0.000184797	6.01341e-05	0.99994	6.01378e-05
Eosinophil cell count	0.030273	0.004681	1.03001e-10	474223	rs140411271	A	G	0.05614	0.11228	0.94386	0.000916455	9.71227e-05	0.999903	9.71322e-05
Eosinophil cell count	0.057634	0.002109	2.2182e-164	474234	rs412884	C	T	0.672171	1.34434	0.327829	0.00332168	0.00146391	0.998536	0.00146606
Eosinophil cell count	-0.047573	0.00477	2.14981e-23	474231	rs62117160	A	G	0.045256	0.090512	0.954744	0.00226319	0.000195575	0.999804	0.000195614
Eosinophil cell count	-0.041676	0.003436	8.07049e-34	474234	rs76793172	T	C	0.091583	0.183166	0.908417	0.00173689	0.000289003	0.999711	0.000289086
Eosinophil cell count	-0.01354	0.002029	2.60016e-11	472213	rs34466956	T	C	0.5676	1.1352	0.4324	0.000183332	8.99902e-05	0.99991	8.99983e-05
Eosinophil cell count	0.031904	0.00275	4.41977e-31	473290	rs3786586	G	A	0.154646	0.309292	0.845354	0.00101787	0.000266132	0.999734	0.000266203
Eosinophil cell count	0.035585	0.00617	8.24992e-09	473297	rs117481629	C	T	0.027904	0.055808	0.972096	0.00126629	6.86973e-05	0.999931	6.8702e-05
Eosinophil cell count	-0.021632	0.00298	4.07005e-13	474232	rs72987040	A	C	0.126171	0.252342	0.873829	0.000467943	0.000103183	0.999897	0.000103194
Eosinophil cell count	-0.033602	0.004068	1.53993e-16	474235	rs118013485	A	G	0.06696	0.13392	0.93304	0.00112909	0.000141083	0.999859	0.000141103
Eosinophil cell count	-0.030385	0.002277	1.44012e-40	474228	rs117955557	T	G	0.256399	0.512798	0.743601	0.000923248	0.00035205	0.999648	0.000352174
Eosinophil cell count	-0.014448	0.002521	1.02e-08	472828	rs2053927	T	G	0.80327	1.60654	0.19673	0.000208745	6.59747e-05	0.999934	6.59791e-05
Eosinophil cell count	0.017185	0.002056	6.68036e-17	474222	rs8113367	G	A	0.632307	1.26461	0.367693	0.000295324	0.000137323	0.999863	0.000137342
Eosinophil cell count	-0.014881	0.002619	1.36e-08	472833	rs2043293	A	C	0.825801	1.6516	0.174199	0.000221444	6.37111e-05	0.999936	6.37152e-05
Eosinophil cell count	0.011342	0.001987	1.17001e-08	473295	rs1178016	T	C	0.495413	0.990826	0.504587	0.000128641	6.43151e-05	0.999936	6.43192e-05
Eosinophil cell count	-0.016817	0.002348	8.30042e-13	474229	rs6141755	T	G	0.236009	0.472018	0.763991	0.000282811	0.000101987	0.999898	0.000101997
Eosinophil cell count	-0.013805	0.002397	8.68001e-09	470964	rs2253427	C	T	0.778112	1.55622	0.221888	0.000190578	6.5808e-05	0.999934	6.58123e-05
Eosinophil cell count	-0.031805	0.004163	2.25996e-14	474234	rs3746420	C	G	0.061219	0.122438	0.938781	0.00101156	0.000116271	0.999884	0.000116284
Eosinophil cell count	0.014569	0.002327	3.91003e-10	473153	rs73322872	T	C	0.241917	0.483834	0.758083	0.000212256	7.78525e-05	0.999922	7.78586e-05
Eosinophil cell count	0.020618	0.003599	1.03999e-08	473297	rs7267752	C	T	0.083489	0.166978	0.916511	0.000425102	6.50564e-05	0.999935	6.50606e-05
Eosinophil cell count	-0.081789	0.006746	8.57038e-34	474237	rs80054178	C	T	0.022394	0.044788	0.977606	0.00668944	0.000292897	0.999707	0.000292983
Eosinophil cell count	-0.012081	0.002095	8.30998e-09	473148	rs290430	T	C	0.344859	0.689718	0.655141	0.000145951	6.59496e-05	0.999934	6.59539e-05
Eosinophil cell count	-0.019392	0.003441	1.78e-08	470468	rs6139104	T	A	0.092532	0.185064	0.907468	0.00037605	6.31537e-05	0.999937	6.31576e-05
Eosinophil cell count	-0.015292	0.002521	1.34999e-09	472216	rs3790163	G	A	0.792407	1.58481	0.207593	0.000233845	7.69342e-05	0.999923	7.69401e-05
Eosinophil cell count	-0.024061	0.002237	5.95937e-27	473156	rs6103572	C	T	0.729098	1.4582	0.270902	0.000578932	0.000228694	0.999771	0.000228747
Eosinophil cell count	0.0358	0.003291	1.57e-27	474230	rs28421324	T	A	0.102092	0.204184	0.897908	0.00128164	0.000234974	0.999765	0.000235029
Eosinophil cell count	-0.104406	0.003874	6.63743e-160	474236	rs56117721	A	T	0.071639	0.143278	0.928361	0.0109006	0.00144993	0.99855	0.00145204
Eosinophil cell count	0.017686	0.002236	2.71019e-15	472831	rs7354779	C	T	0.271434	0.542868	0.728566	0.000312795	0.000123715	0.999876	0.00012373
Eosinophil cell count	0.019382	0.002295	3.22998e-17	472836	rs2223043	G	A	0.306981	0.613962	0.693019	0.000375662	0.000159839	0.99984	0.000159865
Eosinophil cell count	-0.036252	0.005897	8.07997e-10	474237	rs114152720	A	G	0.030153	0.060306	0.969847	0.00131421	7.68648e-05	0.999923	7.68707e-05
Eosinophil cell count	0.028371	0.002067	8.00018e-43	471753	rs9979383	T	C	0.629829	1.25966	0.370171	0.000804914	0.000375322	0.999625	0.000375463
Eosinophil cell count	0.018316	0.001998	5.17011e-20	474235	rs11088236	T	C	0.453012	0.906024	0.546988	0.000335476	0.000166257	0.999834	0.000166284
Eosinophil cell count	0.012853	0.001994	1.2e-10	473149	rs2838317	C	A	0.550072	1.10014	0.449928	0.0001652	8.17714e-05	0.999918	8.17781e-05
Eosinophil cell count	0.014907	0.002442	1.06001e-09	474235	rs11701475	C	T	0.22262	0.44524	0.77738	0.000222219	7.69145e-05	0.999923	7.69204e-05
Eosinophil cell count	0.015575	0.001987	4.81948e-15	474226	rs5747308	C	A	0.504517	1.00903	0.495483	0.000242581	0.00012128	0.999879	0.000121295
Eosinophil cell count	0.016436	0.002027	5.39014e-16	474208	rs9607764	C	G	0.402023	0.804046	0.597977	0.000270142	0.000129885	0.99987	0.000129901
Eosinophil cell count	-0.026127	0.00216	1.22011e-33	474218	rs34505104	G	A	0.306171	0.612342	0.693829	0.00068262	0.000290018	0.99971	0.000290103
Eosinophil cell count	-0.022316	0.00328	1.05999e-11	474232	rs11702918	T	C	0.102562	0.205124	0.897438	0.000498004	9.16756e-05	0.999908	9.1684e-05
Eosinophil cell count	-0.022486	0.001985	1.05999e-29	474236	rs739427	C	G	0.511723	1.02345	0.488277	0.00050562	0.000252671	0.999747	0.000252735
Eosinophil cell count	0.031363	0.003822	2.41991e-16	473289	rs55955211	C	A	0.07362	0.14724	0.92638	0.000983638	0.000134168	0.999866	0.000134186
Eosinophil cell count	-0.058857	0.00403	2.90001e-48	474235	rs743002	C	T	0.065649	0.131298	0.934351	0.00346415	0.000424976	0.999575	0.000425157
Eosinophil cell count	-0.029781	0.002681	1.24997e-28	473297	rs60175411	A	G	0.166741	0.333482	0.833259	0.000886908	0.000246451	0.999754	0.000246512
Eosinophil cell count	0.060811	0.010312	3.80996e-09	471917	rs145823386	A	G	0.010365	0.02073	0.989635	0.00369798	7.58645e-05	0.999924	7.58703e-05
Neutrophil count	-0.0448043	0.00240774	2.99295e-77	349856	rs3917932	G	C	0.576326	1.15265	0.423674	0.00200743	0.000980324	0.99902	0.000981285	0.0744344	87.9027	349559	296	1180.94
Neutrophil count	-0.0417543	0.00250386	2.07253e-62	349856	rs6664374	T	C	0.348189	0.696378	0.651811	0.00174342	0.000791351	0.999209	0.000791978
Neutrophil count	0.027461	0.00246178	6.84857e-29	349856	rs12239046	C	T	0.629505	1.25901	0.370495	0.000754107	0.000351758	0.999648	0.000351882
Neutrophil count	0.0544234	0.00669587	4.38228e-16	349856	rs41313381	A	C	0.0311871	0.0623742	0.968813	0.00296191	0.000178985	0.999821	0.000179017
Neutrophil count	0.0570754	0.00860551	3.30674e-11	349856	rs11800162	T	C	0.0196524	0.0393048	0.980348	0.0032576	0.000125523	0.999874	0.000125539
Neutrophil count	-0.0153391	0.0024113	2.00244e-10	349856	rs57655155	A	C	0.538177	1.07635	0.461823	0.000235288	0.000116958	0.999883	0.000116972
Neutrophil count	0.0154999	0.00250597	6.20969e-10	349856	rs694180	G	A	0.658371	1.31674	0.341629	0.000240247	0.000108072	0.999892	0.000108084
Neutrophil count	0.0252824	0.00420317	1.79974e-09	349856	rs896319	T	G	0.912182	1.82436	0.087818	0.0006392	0.000102407	0.999898	0.000102418
Neutrophil count	-0.167046	0.010309	4.97622e-59	349856	rs34599082	T	C	0.0134255	0.026851	0.986575	0.0279044	0.000739201	0.999261	0.000739748
Neutrophil count	-0.0555251	0.00377048	4.52376e-49	349856	rs9970896	T	A	0.88816	1.77632	0.11184	0.00308304	0.000612487	0.999388	0.000612863
Neutrophil count	-0.0277362	0.00276675	1.19454e-23	349856	rs882198	T	C	0.243161	0.486322	0.756839	0.000769297	0.000283153	0.999717	0.000283233
Neutrophil count	-0.0205509	0.00276074	9.79264e-14	349856	rs55970405	C	G	0.268385	0.53677	0.731615	0.000422339	0.000165857	0.999834	0.000165884
Neutrophil count	0.0202519	0.00300028	1.48047e-11	349856	rs2184658	G	C	0.194335	0.38867	0.805665	0.000410139	0.00012843	0.999872	0.000128447
Neutrophil count	0.0213501	0.0023853	3.54977e-19	349856	rs12752838	G	A	0.505003	1.01001	0.494997	0.000455827	0.000227891	0.999772	0.000227943
Neutrophil count	0.0251551	0.00307569	2.87872e-16	349856	rs3762297	T	C	0.182575	0.36515	0.817425	0.000632779	0.000188874	0.999811	0.000188909
Neutrophil count	-0.0417001	0.00607855	6.88811e-12	349856	rs568036	G	A	0.0404169	0.0808338	0.959583	0.0017389	0.000134881	0.999865	0.000134899
Neutrophil count	-0.0195474	0.00246759	2.35126e-15	349856	rs7549464	G	A	0.465385	0.93077	0.534615	0.000382101	0.000190135	0.99981	0.000190171
Neutrophil count	-0.0199003	0.00268259	1.18878e-13	349856	rs61043854	CT	C	0.731809	1.46362	0.268191	0.000396022	0.00015545	0.999845	0.000155474
Neutrophil count	-0.0181002	0.00290287	4.51482e-10	349856	rs2312675	C	T	0.214209	0.428418	0.785791	0.000327617	0.000110291	0.99989	0.000110304
Neutrophil count	0.0169731	0.00279426	1.2469e-09	349856	rs7554039	A	G	0.241283	0.482566	0.758717	0.000288086	0.000105477	0.999895	0.000105488
Neutrophil count	-0.0160746	0.00291966	3.68053e-08	349856	rs6603980	T	C	0.792314	1.58463	0.207686	0.000258393	8.50384e-05	0.999915	8.50456e-05
Neutrophil count	0.0272312	0.0030208	1.98609e-19	349856	rs200006709	CATTTTAATCAGAATA	C	0.201807	0.403614	0.798193	0.000741538	0.000238895	0.999761	0.000238952
Neutrophil count	-0.033432	0.00391218	1.28351e-17	349856	rs6679677	A	C	0.102479	0.204958	0.897521	0.0011177	0.000205605	0.999794	0.000205648
Neutrophil count	0.0205959	0.00254549	5.92925e-16	349856	rs28568988	A	G	0.567152	1.1343	0.432848	0.000424191	0.00020827	0.999792	0.000208313
Neutrophil count	-0.0301898	0.00437858	5.40008e-12	349856	rs113400508	C	A	0.0798514	0.159703	0.920149	0.000911424	0.000133934	0.999866	0.000133952
Neutrophil count	-0.0173682	0.00255456	1.05609e-11	349856	rs61838753	C	A	0.671765	1.34353	0.328235	0.000301654	0.000133028	0.999867	0.000133045
Neutrophil count	-0.0203836	0.0024049	2.34207e-17	349856	rs4599108	T	C	0.484133	0.968266	0.515867	0.000415491	0.000207536	0.999792	0.000207579
Neutrophil count	-0.0626791	0.00793175	2.746e-15	349856	rs62171655	C	T	0.0230099	0.0460198	0.97699	0.00392867	0.000176636	0.999823	0.000176668
Neutrophil count	0.0270057	0.00461405	4.83448e-09	349856	rs34656000	A	G	0.0715289	0.143058	0.928471	0.000729308	9.68703e-05	0.999903	9.68797e-05
Neutrophil count	0.037677	0.0024196	1.18495e-54	349856	rs6734238	G	A	0.402044	0.804088	0.597956	0.00141956	0.000682536	0.999317	0.000683002
Neutrophil count	-0.0377803	0.0031756	1.24423e-32	349856	rs12692566	A	C	0.831512	1.66302	0.168488	0.00142735	0.000399943	0.9996	0.000400103
Neutrophil count	0.0253414	0.00271778	1.12331e-20	349856	rs4074882	C	T	0.740015	1.48003	0.259985	0.000642187	0.000247104	0.999753	0.000247165
Neutrophil count	0.0321362	0.00456126	1.85183e-12	349856	rs75475627	G	C	0.0761731	0.152346	0.923827	0.00103274	0.000145349	0.999855	0.00014537
Neutrophil count	-0.0336179	0.00243027	1.65539e-43	349856	rs1260326	C	T	0.606995	1.21399	0.393005	0.00113016	0.000539206	0.999461	0.000539496
Neutrophil count	-0.023906	0.00237738	8.7438e-24	349856	rs527393	A	G	0.469098	0.938196	0.530902	0.000571497	0.000284657	0.999715	0.000284738
Neutrophil count	0.0227662	0.00242483	6.10239e-21	349856	rs6731993	T	A	0.409897	0.819794	0.590103	0.0005183	0.000250734	0.999749	0.000250797
Neutrophil count	0.0221611	0.00247132	3.05351e-19	349856	rs5832950	CT	C	0.629145	1.25829	0.370855	0.000491114	0.000229175	0.999771	0.000229228
Neutrophil count	0.0397981	0.00469172	2.21004e-17	349856	rs112694524	A	G	0.0718146	0.143629	0.928185	0.00158389	0.000211155	0.999789	0.0002112
Neutrophil count	0.0214191	0.00254041	3.42926e-17	349856	rs199957050	A	G	0.324038	0.648076	0.675962	0.000458778	0.000200979	0.999799	0.000201019
Neutrophil count	0.0194261	0.00239631	5.21915e-16	349856	rs4667283	T	C	0.558443	1.11689	0.441557	0.000377373	0.000186109	0.999814	0.000186143
Neutrophil count	-0.0173229	0.00255601	1.22631e-11	349856	rs1047891	A	C	0.315827	0.631654	0.684173	0.000300083	0.000129684	0.99987	0.000129701
Neutrophil count	0.0171216	0.00264304	9.30679e-11	349856	rs3769631	A	C	0.715624	1.43125	0.284376	0.000293149	0.000119315	0.999881	0.00011933
Neutrophil count	0.0591203	0.00979508	1.58416e-09	349856	rs79047930	T	C	0.0148876	0.0297752	0.985112	0.00349521	0.000102521	0.999897	0.000102532
Neutrophil count	-0.014383	0.00245396	4.60172e-09	349856	rs17030394	G	A	0.384866	0.769732	0.615134	0.000206871	9.79509e-05	0.999902	9.79605e-05
Neutrophil count	0.0142236	0.00250251	1.31896e-08	349856	rs2012385	A	G	0.656026	1.31205	0.343974	0.000202311	9.13052e-05	0.999909	9.13136e-05
Neutrophil count	0.0137012	0.00251277	4.96627e-08	349856	rs7594775	C	T	0.343008	0.686016	0.656992	0.000187723	8.4608e-05	0.999915	8.46152e-05
Neutrophil count	-0.155965	0.012039	2.24543e-38	349856	rs114050631	T	C	0.0113024	0.0226048	0.988698	0.0243251	0.000543649	0.999456	0.000543945
Neutrophil count	0.0187801	0.00241104	6.76239e-15	349856	rs71405108	AG	A	0.520701	1.0414	0.479299	0.000352692	0.000176044	0.999824	0.000176075
Neutrophil count	0.0151139	0.0024693	9.32438e-10	349856	rs113470064	CATAAATAAATAA	C	0.37943	0.75886	0.62057	0.00022843	0.000107574	0.999892	0.000107585
Neutrophil count	-0.0141507	0.00247988	1.15603e-08	349856	rs34619033	AT	A	0.585268	1.17054	0.414732	0.000200242	9.72094e-05	0.999903	9.72188e-05
Neutrophil count	0.0145641	0.00255588	1.21138e-08	349856	rs3856364	G	C	0.68164	1.36328	0.31836	0.000212113	9.206e-05	0.999908	9.20685e-05
Neutrophil count	0.0197636	0.00356171	2.87693e-08	349856	rs75726191	T	C	0.136411	0.272822	0.863589	0.0003906	9.20277e-05	0.999908	9.20362e-05
Neutrophil count	0.0398214	0.00721342	3.38353e-08	349856	rs17284758	G	A	0.0279715	0.055943	0.972028	0.00158574	8.62299e-05	0.999914	8.62373e-05
Neutrophil count	-0.0178848	0.00241193	1.21787e-13	349856	rs7626444	C	G	0.42466	0.84932	0.57534	0.000319866	0.000156302	0.999844	0.000156326
Neutrophil count	-0.017296	0.00246602	2.32488e-12	349856	rs1154595	T	C	0.369375	0.73875	0.630625	0.000299152	0.000139367	0.999861	0.000139386
Neutrophil count	-0.0153325	0.00241798	2.28497e-10	349856	rs4682844	C	T	0.418507	0.837014	0.581493	0.000235086	0.00011442	0.999886	0.000114433
Neutrophil count	-0.0169492	0.0030253	2.11441e-08	349856	rs62253177	C	T	0.193731	0.387462	0.806269	0.000287275	8.97444e-05	0.99991	8.97525e-05
Neutrophil count	-0.0443521	0.00483045	4.26285e-20	349856	rs9819371	T	C	0.0644251	0.12885	0.935575	0.00196711	0.000237133	0.999763	0.000237189
Neutrophil count	-0.0322067	0.00486998	3.76357e-11	349856	rs6764912	A	G	0.0672126	0.134425	0.932787	0.00103727	0.000130064	0.99987	0.000130081
Neutrophil count	0.015146	0.00239593	2.59293e-10	349856	rs10935473	T	G	0.439062	0.878124	0.560938	0.000229401	0.000112997	0.999887	0.00011301
Neutrophil count	-0.0146674	0.00242023	1.3596e-09	349856	rs6445927	G	A	0.59395	1.1879	0.40605	0.000215133	0.000103769	0.999896	0.000103779
Neutrophil count	0.0186843	0.00330113	1.51524e-08	349856	rs56217149	A	G	0.152312	0.304624	0.847688	0.000349103	9.01475e-05	0.99991	9.01557e-05
Neutrophil count	-0.0607012	0.00416644	4.56352e-48	349856	rs2734031	C	T	0.910234	1.82047	0.089766	0.00368464	0.000602129	0.999398	0.000602492
Neutrophil count	0.0298593	0.00360229	1.1463e-16	349856	rs143699489	G	A	0.127031	0.254062	0.872969	0.000891578	0.000197741	0.999802	0.000197781
Neutrophil count	0.0238368	0.0031903	7.9378e-14	349856	rs55659176	T	C	0.16953	0.33906	0.83047	0.000568193	0.000159991	0.99984	0.000160017
Neutrophil count	-0.0230542	0.00243907	3.34195e-21	349856	rs4682868	T	A	0.386417	0.772834	0.613583	0.000531496	0.000252034	0.999748	0.000252098
Neutrophil count	0.0151726	0.00247194	8.36932e-10	349856	rs4074672	T	C	0.368818	0.737636	0.631182	0.000230208	0.000107181	0.999893	0.000107192
Neutrophil count	-0.0248411	0.00261297	1.97697e-21	349856	rs11723621	G	A	0.291999	0.583998	0.708001	0.00061708	0.000255145	0.999745	0.00025521
Neutrophil count	0.0155656	0.00240125	9.04482e-11	349856	rs7684253	T	C	0.551702	1.1034	0.448298	0.000242288	0.000119849	0.99988	0.000119863
Neutrophil count	-0.0412234	0.0073401	1.95357e-08	349856	rs112783548	C	G	0.030215	0.06043	0.969785	0.00169937	9.959e-05	0.9999	9.95999e-05
Neutrophil count	0.0281665	0.00446914	2.93339e-10	349856	rs11733920	T	A	0.0773575	0.154715	0.922643	0.000793352	0.000113248	0.999887	0.000113261
Neutrophil count	0.0426909	0.00651527	5.66892e-11	349856	rs11735662	T	C	0.0343227	0.0686454	0.965677	0.00182251	0.000120813	0.999879	0.000120828
Neutrophil count	0.0157262	0.00242735	9.25977e-11	349856	rs7673991	A	G	0.45237	0.90474	0.54763	0.000247313	0.000122535	0.999877	0.00012255
Neutrophil count	-0.0159898	0.00289217	3.22916e-08	349856	rs13120678	A	G	0.783105	1.56621	0.216895	0.000255674	8.68532e-05	0.999913	8.68607e-05
Neutrophil count	0.0683063	0.00244769	3.43558e-171	349856	rs11725704	G	A	0.376211	0.752422	0.623789	0.00466575	0.00218988	0.99781	0.00219469
Neutrophil count	-0.0240612	0.00237595	4.22669e-24	349856	rs7684939	A	G	0.491169	0.982338	0.508831	0.000578941	0.00028938	0.999711	0.000289464
Neutrophil count	0.0221192	0.00245175	1.85909e-19	349856	rs56011263	C	T	0.388157	0.776314	0.611843	0.000489259	0.000232389	0.999768	0.000232443
Neutrophil count	-0.0220388	0.00245613	2.90068e-19	349856	rs7679673	A	C	0.372267	0.744534	0.627733	0.000485709	0.000227005	0.999773	0.000227057
Neutrophil count	-0.0208031	0.00246002	2.76567e-17	349856	rs6855981	A	G	0.374338	0.748676	0.625662	0.000432769	0.000202717	0.999797	0.000202758
Neutrophil count	-0.017855	0.0024744	5.37032e-13	349856	rs6831368	G	A	0.361434	0.722868	0.638566	0.000318801	0.000147158	0.999853	0.00014718
Neutrophil count	0.0451702	0.00246964	1.07325e-74	349856	rs16850073	T	C	0.376215	0.75243	0.623785	0.00204035	0.000957646	0.999042	0.000958564
Neutrophil count	0.0311221	0.00276716	2.42549e-29	349856	rs218264	T	A	0.248927	0.497854	0.751073	0.000968585	0.000362178	0.999638	0.000362309
Neutrophil count	0.0546549	0.00593315	3.22404e-20	349856	rs28530750	A	G	0.0433256	0.0866512	0.956674	0.00298716	0.000247626	0.999752	0.000247688
Neutrophil count	-0.0411124	0.00368888	7.66302e-29	349856	rs4703890	A	G	0.882454	1.76491	0.117546	0.00169023	0.000350651	0.999649	0.000350774
Neutrophil count	0.0259897	0.00246874	6.51028e-26	349856	rs11405616	CA	C	0.604113	1.20823	0.395887	0.000675465	0.000323089	0.999677	0.000323193
Neutrophil count	0.0231968	0.00238718	2.5633e-22	349856	rs10471774	T	C	0.461854	0.923708	0.538146	0.000538092	0.00026748	0.999733	0.000267551
Neutrophil count	-0.0186599	0.00280337	2.8132e-11	349856	rs6452788	A	G	0.235856	0.471712	0.764144	0.000348192	0.000125508	0.999874	0.000125524
Neutrophil count	-0.0147993	0.00244244	1.36924e-09	349856	rs4458624	C	G	0.593279	1.18656	0.406721	0.000219019	0.000105698	0.999894	0.000105709
Neutrophil count	-0.0189748	0.00321779	3.70843e-09	349856	rs284440	G	T	0.836051	1.6721	0.163949	0.000360043	9.8702e-05	0.999901	9.87117e-05
Neutrophil count	0.0141486	0.00246081	8.95488e-09	349856	rs152232	C	T	0.377616	0.755232	0.622384	0.000200183	9.40948e-05	0.999906	9.41037e-05
Neutrophil count	-0.033029	0.00268471	8.91046e-35	349856	rs2561758	G	A	0.721765	1.44353	0.278235	0.00109091	0.000438156	0.999562	0.000438348
Neutrophil count	0.0302752	0.00256684	4.21211e-32	349856	rs7705526	A	C	0.325404	0.650808	0.674596	0.000916588	0.000402412	0.999598	0.000402574
Neutrophil count	0.0190377	0.00242151	3.79315e-15	349856	rs9885207	C	T	0.414838	0.829676	0.585162	0.000362434	0.00017596	0.999824	0.000175991
Neutrophil count	-0.0161166	0.00237589	1.17571e-11	349856	rs3797774	T	C	0.501303	1.00261	0.498697	0.000259745	0.000129872	0.99987	0.000129888
Neutrophil count	-0.0154265	0.00278285	2.96818e-08	349856	rs1423648	G	C	0.758521	1.51704	0.241479	0.000237977	8.7179e-05	0.999913	8.71866e-05
Neutrophil count	-0.0276004	0.00239795	1.19042e-30	349856	rs2082382	A	G	0.545208	1.09042	0.454792	0.000761782	0.000377777	0.999622	0.00037792
Neutrophil count	-0.0224525	0.00242497	2.0773e-20	349856	rs146077748	ATG	A	0.45173	0.90346	0.54827	0.000504115	0.000249708	0.99975	0.000249771
Neutrophil count	0.016359	0.00240924	1.12228e-11	349856	rs10478564	T	G	0.416321	0.832642	0.583679	0.000267617	0.000130061	0.99987	0.000130078
Neutrophil count	-0.0279155	0.00312721	4.41164e-19	349856	rs1144700	T	C	0.177429	0.354858	0.822571	0.000779275	0.000227467	0.999773	0.000227519
Neutrophil count	-0.0186485	0.00254598	2.39994e-13	349856	rs1611236	A	G	0.322403	0.644806	0.677597	0.000347767	0.000151946	0.999848	0.000151969
Neutrophil count	-0.0219421	0.00309405	1.32709e-12	349856	rs57340203	G	A	0.181575	0.36315	0.818425	0.000481456	0.000143094	0.999857	0.000143114
Neutrophil count	0.0611891	0.00241601	2.1928e-141	349856	rs9271737	C	T	0.504772	1.00954	0.495228	0.00374411	0.00187188	0.998128	0.00187539
Neutrophil count	0.0381409	0.00460516	1.21339e-16	349856	rs75290071	G	C	0.0721803	0.144361	0.92782	0.00145473	0.000194847	0.999805	0.000194885
Neutrophil count	-0.0167089	0.00260854	1.50117e-10	349856	rs9472138	T	C	0.291294	0.582588	0.708706	0.000279187	0.000115272	0.999885	0.000115285
Neutrophil count	0.0145001	0.00238898	1.28384e-09	349856	rs9390461	G	A	0.540496	1.08099	0.459504	0.000210253	0.000104437	0.999896	0.000104448
Neutrophil count	-0.0353775	0.00274553	5.54115e-38	349856	rs56293029	A	C	0.257099	0.514198	0.742901	0.00125157	0.000478097	0.999522	0.000478325
Neutrophil count	0.0258267	0.00238719	2.83009e-27	349856	rs9487023	G	A	0.449798	0.899596	0.550202	0.000667018	0.000330147	0.99967	0.000330256
Neutrophil count	0.0281287	0.00295776	1.91602e-21	349856	rs2523793	T	C	0.201827	0.403654	0.798173	0.000791224	0.000254921	0.999745	0.000254986
Neutrophil count	-0.0180972	0.00237731	2.69588e-14	349856	rs9375447	G	A	0.491127	0.982254	0.508873	0.000327509	0.000163703	0.999836	0.00016373
Neutrophil count	0.0264366	0.00408218	9.4254e-11	349856	rs7768158	T	G	0.0942808	0.188562	0.905719	0.000698894	0.00011936	0.999881	0.000119374
Neutrophil count	0.0154238	0.00238613	1.02141e-10	349856	rs12214269	A	G	0.54446	1.08892	0.45554	0.000237894	0.000118006	0.999882	0.00011802
Neutrophil count	-0.0136063	0.00238061	1.09499e-08	349856	rs9389448	T	G	0.472886	0.945772	0.527114	0.000185131	9.22935e-05	0.999908	9.2302e-05
Neutrophil count	0.0135378	0.00239143	1.50633e-08	349856	rs509596	A	G	0.553574	1.10715	0.446426	0.000183272	9.0584e-05	0.999909	9.05922e-05
Neutrophil count	-0.0507029	0.00288716	5.19637e-69	349856	rs762460	T	C	0.225383	0.450766	0.774617	0.00257078	0.000897643	0.999102	0.00089845
Neutrophil count	-0.0571928	0.00326	7.09905e-69	349856	rs201376697	G	GACA	0.163746	0.327492	0.836254	0.00327102	0.000895822	0.999104	0.000896625
Neutrophil count	-0.0243318	0.00239116	2.56567e-24	349856	rs9362415	G	A	0.490643	0.981286	0.509357	0.000592036	0.000295915	0.999704	0.000296002
Neutrophil count	-0.0182522	0.00251821	4.23545e-13	349856	rs198823	T	G	0.664373	1.32875	0.335627	0.000333143	0.000148569	0.999851	0.000148591
Neutrophil count	0.0182196	0.0030909	3.75967e-09	349856	rs10872223	T	C	0.184039	0.368078	0.815961	0.000331954	9.96981e-05	0.9999	9.97081e-05
Neutrophil count	0.0657225	0.002632	1.68655e-137	349856	rs56388170	T	G	0.29146	0.58292	0.70854	0.00431945	0.00178403	0.998216	0.00178722
Neutrophil count	-0.0237355	0.00297275	1.41677e-15	349856	rs13240994	C	T	0.199479	0.398958	0.800521	0.000563374	0.000179927	0.99982	0.00017996
Neutrophil count	0.0193109	0.00245764	3.93097e-15	349856	rs2700938	C	T	0.376249	0.752498	0.623751	0.000372911	0.000175034	0.999825	0.000175064
Neutrophil count	-0.0231722	0.00406237	1.17044e-08	349856	rs9656395	G	A	0.0955677	0.191135	0.904432	0.000536951	9.28222e-05	0.999907	9.28308e-05
Neutrophil count	-0.0321955	0.00569822	1.60483e-08	349856	rs62465399	T	C	0.0455401	0.0910802	0.95446	0.00103655	9.01098e-05	0.99991	9.01179e-05
Neutrophil count	-0.0875936	0.00407045	1.19674e-102	349856	rs445	T	C	0.09385	0.1877	0.90615	0.00767264	0.001305	0.998695	0.0013067
Neutrophil count	-0.0213997	0.00329588	8.43335e-11	349856	rs10238965	T	C	0.153832	0.307664	0.846168	0.000457947	0.00011922	0.999881	0.000119234
Neutrophil count	0.0155165	0.00259824	2.34688e-09	349856	rs1713919	A	C	0.299241	0.598482	0.700759	0.000240762	0.000100973	0.999899	0.000100984
Neutrophil count	0.0261178	0.00470422	2.82651e-08	349856	rs113161209	A	G	0.0705214	0.141043	0.929479	0.000682139	8.94259e-05	0.999911	8.94339e-05
Neutrophil count	0.0480866	0.0024457	5.10975e-86	349856	rs2158799	G	C	0.60812	1.21624	0.39188	0.00231232	0.0011021	0.998898	0.00110331
Neutrophil count	0.0338926	0.00293241	6.82025e-31	349856	rs42033	T	A	0.208628	0.417256	0.791372	0.00114871	0.000379309	0.999621	0.000379453
Neutrophil count	0.0230264	0.00252187	6.84069e-20	349856	rs1456896	T	C	0.666023	1.33205	0.333977	0.000530215	0.000235878	0.999764	0.000235934
Neutrophil count	-0.0214431	0.00265191	6.19013e-16	349856	rs6796	C	T	0.27833	0.55666	0.72167	0.000459807	0.000184716	0.999815	0.00018475
Neutrophil count	0.0256468	0.00326978	4.39137e-15	349856	rs12533346	G	A	0.843165	1.68633	0.156835	0.000657758	0.000173961	0.999826	0.000173991
Neutrophil count	-0.0194649	0.00250904	8.65765e-15	349856	rs13231262	T	C	0.656397	1.31279	0.343603	0.000378882	0.000170906	0.999829	0.000170935
Neutrophil count	-0.0169965	0.00238753	1.09044e-12	349856	rs342290	C	A	0.455447	0.910894	0.544553	0.000288881	0.000143294	0.999857	0.000143314
Neutrophil count	-0.0140428	0.00251821	2.45573e-08	349856	rs7776857	T	G	0.652329	1.30466	0.347671	0.0001972	8.94484e-05	0.999911	8.94564e-05
Neutrophil count	0.0277432	0.00333197	8.36566e-17	349856	rs149007767	T	C	0.163425	0.32685	0.836575	0.000769685	0.000210459	0.99979	0.000210503
Neutrophil count	-0.039115	0.00510341	1.80011e-14	349856	rs56195338	A	G	0.0576924	0.115385	0.942308	0.00152998	0.000166352	0.999834	0.00016638
Neutrophil count	0.0267351	0.0039221	9.34114e-12	349856	rs13243989	T	A	0.12711	0.25422	0.87289	0.000714766	0.000158611	0.999841	0.000158636
Neutrophil count	-0.0199864	0.00272308	2.14684e-13	349856	rs7803075	G	A	0.741798	1.4836	0.258202	0.000399456	0.000153019	0.999847	0.000153042
Neutrophil count	0.0153339	0.0023872	1.33457e-10	349856	rs3049003	CAT	C	0.512394	1.02479	0.487606	0.000235128	0.000117492	0.999883	0.000117506
Neutrophil count	-0.0365621	0.00256316	3.75405e-46	349856	rs60379390	CT	C	0.594773	1.18955	0.405227	0.00133679	0.00064438	0.999356	0.000644795
Neutrophil count	-0.0192744	0.00247629	7.06968e-15	349856	rs2570947	C	G	0.36031	0.72062	0.63969	0.000371502	0.000171253	0.999829	0.000171282
Neutrophil count	-0.0167387	0.00239483	2.76376e-12	349856	rs4623401	G	A	0.46846	0.93692	0.53154	0.000280184	0.000139535	0.99986	0.000139554
Neutrophil count	0.0157217	0.00239678	5.4063e-11	349856	rs2293890	C	G	0.545639	1.09128	0.454361	0.000247172	0.000122556	0.999877	0.000122571
Neutrophil count	-0.0601662	0.00614126	1.16708e-22	349856	rs1982094	T	C	0.0399157	0.0798314	0.960084	0.00361997	0.000277452	0.999723	0.000277529
Neutrophil count	-0.0207382	0.00289813	8.33873e-13	349856	rs56204645	C	T	0.213584	0.427168	0.786416	0.000430073	0.000144475	0.999856	0.000144496
Neutrophil count	-0.0290961	0.0024811	9.38642e-32	349856	rs34634548	A	C	0.358981	0.717962	0.641019	0.000846583	0.000389621	0.99961	0.000389772
Neutrophil count	-0.0284199	0.00312896	1.06316e-19	349856	rs12550612	A	G	0.824055	1.64811	0.175945	0.000807691	0.000234211	0.999766	0.000234266
Neutrophil count	-0.0255732	0.00335305	2.41213e-14	349856	rs62510270	T	G	0.148587	0.297174	0.851413	0.000653989	0.000165471	0.999835	0.000165498
Neutrophil count	0.0179835	0.00246486	2.97235e-13	349856	rs2875973	T	C	0.369082	0.738164	0.630918	0.000323406	0.000150617	0.999849	0.00015064
Neutrophil count	0.0589654	0.0030489	2.74221e-83	349856	rs7846314	T	A	0.186062	0.372124	0.813938	0.00347692	0.00105311	0.998947	0.00105422
Neutrophil count	-0.0203921	0.00262833	8.61192e-15	349856	rs6993770	T	A	0.286011	0.572022	0.713989	0.000415838	0.000169835	0.99983	0.000169864
Neutrophil count	0.0172258	0.00271762	2.32236e-10	349856	rs6468341	C	T	0.742082	1.48416	0.257918	0.000296728	0.000113585	0.999886	0.000113598
Neutrophil count	-0.0147399	0.002378	5.70808e-10	349856	rs12676105	T	C	0.505302	1.0106	0.494698	0.000217265	0.00010862	0.999891	0.000108632
Neutrophil count	0.0195971	0.00332212	3.66109e-09	349856	rs11780633	T	C	0.151417	0.302834	0.848583	0.000384046	9.86921e-05	0.999901	9.87019e-05
Neutrophil count	-0.0141903	0.00259141	4.35592e-08	349856	rs2725370	C	T	0.696403	1.39281	0.303597	0.000201365	8.51474e-05	0.999915	8.51546e-05
Neutrophil count	0.0216659	0.00237839	8.31955e-20	349856	rs2954021	G	A	0.505663	1.01133	0.494337	0.000469411	0.000234676	0.999765	0.000234731
Neutrophil count	0.01857	0.00242176	1.75146e-14	349856	rs11781592	A	G	0.571704	1.14341	0.428296	0.000344845	0.000168876	0.999831	0.000168905
Neutrophil count	0.0258567	0.00237911	1.64968e-27	349856	rs385893	C	T	0.525871	1.05174	0.474129	0.000668569	0.00033339	0.999667	0.000333501
Neutrophil count	0.0264917	0.00261583	4.2063e-24	349856	rs11145986	G	A	0.291204	0.582408	0.708796	0.00070181	0.000289713	0.99971	0.000289797
Neutrophil count	0.0245395	0.00306403	1.16091e-15	349856	rs2992836	T	G	0.18852	0.37704	0.81148	0.000602187	0.000184245	0.999816	0.000184279
Neutrophil count	-0.0218783	0.00273792	1.34431e-15	349856	rs696825	T	C	0.251188	0.502376	0.748812	0.00047866	0.000180065	0.99982	0.000180097
Neutrophil count	-0.035377	0.00307236	1.12798e-30	349856	rs2519093	T	C	0.183991	0.367982	0.816009	0.00125153	0.000375806	0.999624	0.000375947
Neutrophil count	-0.0312738	0.00534709	4.95701e-09	349856	rs7861883	T	C	0.0614628	0.122926	0.938537	0.000978051	0.000112838	0.999887	0.000112851
Neutrophil count	0.0166442	0.00249398	2.49689e-11	349856	rs2219143	A	G	0.39444	0.78888	0.60556	0.000277029	0.000132341	0.999868	0.000132358
Neutrophil count	-0.0143707	0.00240433	2.27515e-09	349856	rs7025371	G	A	0.557181	1.11436	0.442819	0.000206517	0.000101908	0.999898	0.000101918
Neutrophil count	-0.0131194	0.0024015	4.68522e-08	349856	rs7876011	G	C	0.574649	1.1493	0.425351	0.000172119	8.41411e-05	0.999916	8.41482e-05
Neutrophil count	-0.016432	0.00276806	2.91823e-09	349856	rs680775	G	A	0.757737	1.51547	0.242263	0.000270011	9.91326e-05	0.999901	9.91424e-05
Neutrophil count	0.0186314	0.0034047	4.44621e-08	349856	rs72754914	A	C	0.142262	0.284524	0.857738	0.000347129	8.47158e-05	0.999915	8.4723e-05
Neutrophil count	0.0162231	0.00249903	8.49572e-11	349856	rs28719626	T	C	0.344132	0.688264	0.655868	0.000263189	0.000118806	0.999881	0.00011882
Neutrophil count	0.0173612	0.00269579	1.19547e-10	349856	rs465724	T	C	0.264781	0.529562	0.735219	0.000301411	0.000117353	0.999883	0.000117366
Neutrophil count	0.0231743	0.00401335	7.7341e-09	349856	rs2489159	C	T	0.0972711	0.194542	0.902729	0.000537048	9.43158e-05	0.999906	9.43247e-05
Neutrophil count	0.0267338	0.00395661	1.41351e-11	349856	rs3747869	C	A	0.899986	1.79997	0.100014	0.000714696	0.000128661	0.999871	0.000128678
Neutrophil count	-0.0228548	0.00389204	4.30447e-09	349856	rs3740049	A	G	0.104547	0.209094	0.895453	0.000522342	9.78001e-05	0.999902	9.78096e-05
Neutrophil count	-0.0386643	0.00245994	1.19729e-55	349856	rs11014291	C	T	0.372228	0.744456	0.627772	0.00149493	0.000698653	0.999301	0.000699141
Neutrophil count	-0.0200266	0.00257791	7.95976e-15	349856	rs72790862	C	T	0.30857	0.61714	0.69143	0.000401065	0.000171138	0.999829	0.000171167
Neutrophil count	-0.01762	0.00238866	1.62855e-13	349856	rs4918412	G	A	0.444883	0.889766	0.555117	0.000310464	0.000153346	0.999847	0.000153369
Neutrophil count	0.018157	0.0024733	2.1208e-13	349856	rs897306	C	T	0.632008	1.26402	0.367992	0.000329677	0.000153348	0.999847	0.000153372
Neutrophil count	-0.0411381	0.00252989	1.96879e-59	349856	rs1890966	A	G	0.330973	0.661946	0.669027	0.00169234	0.000749471	0.999251	0.000750033
Neutrophil count	-0.0303105	0.00238509	5.41751e-37	349856	rs10761753	A	G	0.471905	0.94381	0.528095	0.000918726	0.000457913	0.999542	0.000458123
Neutrophil count	0.0187751	0.00258641	3.90391e-13	349856	rs1051338	G	T	0.304497	0.608994	0.695503	0.000352504	0.000149306	0.999851	0.000149328
Neutrophil count	-0.0157848	0.00241758	6.62217e-11	349856	rs9419387	A	G	0.410309	0.820618	0.589691	0.00024916	0.000120571	0.999879	0.000120586
Neutrophil count	0.0134622	0.00237776	1.49975e-08	349856	rs11407350	AC	A	0.491312	0.982624	0.508688	0.000181231	9.05881e-05	0.999909	9.05963e-05
Neutrophil count	-0.0147301	0.00261441	1.76023e-08	349856	rs7908043	A	G	0.292488	0.584976	0.707512	0.000216976	8.98014e-05	0.99991	8.98095e-05
Neutrophil count	-0.0134663	0.00242487	2.80401e-08	349856	rs180943	G	C	0.588943	1.17789	0.411057	0.000181341	8.78015e-05	0.999912	8.78092e-05
Neutrophil count	0.0331688	0.00283193	1.11584e-31	349856	rs2807742	A	G	0.769231	1.53846	0.230769	0.00110017	0.000390592	0.999609	0.000390745
Neutrophil count	0.0165249	0.00276709	2.34693e-09	349856	rs4919690	C	T	0.242933	0.485866	0.757067	0.000273072	0.000100445	0.9999	0.000100455
Neutrophil count	-0.0194513	0.00257014	3.7949e-14	349856	rs174544	A	C	0.309129	0.618258	0.690871	0.000378353	0.000161608	0.999838	0.000161635
Neutrophil count	-0.017636	0.00277633	2.12398e-10	349856	rs116009633	A	T	0.262497	0.524994	0.737503	0.000311028	0.000120425	0.99988	0.00012044
Neutrophil count	-0.0157419	0.0026348	2.30839e-09	349856	rs4910421	G	C	0.330201	0.660402	0.669799	0.000247807	0.000109614	0.99989	0.000109626
Neutrophil count	0.0465476	0.0024911	7.08925e-78	349856	rs14408	C	T	0.366255	0.73251	0.633745	0.00216668	0.00100583	0.998994	0.00100684
Neutrophil count	0.0237623	0.00254361	9.50824e-21	349856	rs56030824	A	G	0.321612	0.643224	0.678388	0.000564647	0.000246387	0.999754	0.000246447
Neutrophil count	0.014458	0.00261497	3.22389e-08	349856	rs4758619	C	T	0.291395	0.58279	0.708605	0.000209034	8.63242e-05	0.999914	8.63317e-05
Neutrophil count	0.0261135	0.00242562	5.04661e-27	349856	rs238910	G	A	0.407462	0.814924	0.592538	0.000681915	0.000329279	0.999671	0.000329387
Neutrophil count	0.0967561	0.0128664	5.48782e-14	349856	rs148713124	T	G	0.00886923	0.0177385	0.991131	0.00936174	0.00016459	0.999835	0.000164617
Neutrophil count	0.0163493	0.00268574	1.14852e-09	349856	rs113430316	TA	T	0.278294	0.556588	0.721706	0.0002673	0.000107372	0.999893	0.000107384
Neutrophil count	0.0143678	0.0025569	1.91955e-08	349856	rs12803440	G	A	0.316399	0.632798	0.683601	0.000206434	8.92994e-05	0.999911	8.93073e-05
Neutrophil count	-0.0213232	0.00283977	5.98274e-14	349856	rs34516251	A	G	0.237047	0.474094	0.762953	0.000454679	0.000164463	0.999836	0.00016449
Neutrophil count	0.0176451	0.00242015	3.08532e-13	349856	rs7943063	A	C	0.409219	0.818438	0.590781	0.00031135	0.000150543	0.999849	0.000150566
Neutrophil count	0.0184695	0.00238477	9.60064e-15	349856	rs4761234	C	T	0.486813	0.973626	0.513187	0.000341122	0.000170443	0.99983	0.000170472
Neutrophil count	-0.0179928	0.00303528	3.07164e-09	349856	rs73136483	G	A	0.188914	0.377828	0.811086	0.000323741	9.92107e-05	0.999901	9.92206e-05
Neutrophil count	-0.0301872	0.00237595	5.62859e-37	349856	rs3184504	C	T	0.51816	1.03632	0.48184	0.000911267	0.000455032	0.999545	0.00045524
Neutrophil count	-0.0249654	0.00259692	7.05992e-22	349856	rs11104881	C	T	0.699715	1.39943	0.300285	0.000623271	0.000261916	0.999738	0.000261985
Neutrophil count	-0.0228079	0.00247506	3.12608e-20	349856	rs7398356	T	A	0.638241	1.27648	0.361759	0.0005202	0.000240217	0.99976	0.000240275
Neutrophil count	0.0444707	0.00743283	2.1925e-09	349856	rs61955089	C	T	0.0262232	0.0524464	0.973777	0.00197764	0.000101	0.999899	0.000101011
Neutrophil count	0.0192131	0.00244116	3.54242e-15	349856	rs7968902	G	T	0.567907	1.13581	0.432093	0.000369143	0.000181167	0.999819	0.0001812
Neutrophil count	0.0190397	0.00261487	3.31284e-13	349856	rs9165	C	T	0.690084	1.38017	0.309916	0.00036251	0.000155059	0.999845	0.000155083
Neutrophil count	-0.030033	0.00454766	4.0059e-11	349856	rs11064881	A	G	0.0736432	0.147286	0.926357	0.000901981	0.000123066	0.999877	0.000123081
Neutrophil count	0.0159502	0.00246499	9.77012e-11	349856	rs1245035	A	C	0.629431	1.25886	0.370569	0.000254409	0.000118681	0.999881	0.000118695
Neutrophil count	-0.0135633	0.00242799	2.32231e-08	349856	rs7969023	C	T	0.406993	0.813986	0.593007	0.000183963	8.87989e-05	0.999911	8.88068e-05
Neutrophil count	-0.013265	0.00243002	4.79634e-08	349856	rs3056922	GTTTT	G	0.402529	0.805058	0.597471	0.00017596	8.46367e-05	0.999915	8.46438e-05
Neutrophil count	-0.0214587	0.00291723	1.90152e-13	349856	rs11611647	C	T	0.21023	0.42046	0.78977	0.000460476	0.000152909	0.999847	0.000152932
Neutrophil count	0.108776	0.0108621	1.32831e-23	349856	rs76428106	C	T	0.013113	0.026226	0.986887	0.0118322	0.000306243	0.999694	0.000306336
Neutrophil count	0.0168899	0.0027896	1.40909e-09	349856	rs17521870	C	T	0.238775	0.47755	0.761225	0.000285269	0.000103702	0.999896	0.000103712
Neutrophil count	-0.0187987	0.00313916	2.12061e-09	349856	rs2296028	C	G	0.17494	0.34988	0.82506	0.000353391	0.000102014	0.999898	0.000102025
Neutrophil count	0.0222084	0.00267249	9.60285e-17	349856	rs2259227	G	A	0.270208	0.540416	0.729792	0.000493213	0.000194519	0.999805	0.000194557
Neutrophil count	0.0180314	0.00259338	3.58592e-12	349856	rs7996207	A	G	0.69815	1.3963	0.30185	0.000325131	0.000137034	0.999863	0.000137053
Neutrophil count	0.0377808	0.00618806	1.02627e-09	349856	rs76806311	A	G	0.0382543	0.0765086	0.961746	0.00142739	0.00010503	0.999895	0.000105041
Neutrophil count	-0.0169269	0.00244164	4.13904e-12	349856	rs4983590	A	G	0.607725	1.21545	0.392275	0.00028652	0.00013661	0.999863	0.000136629
Neutrophil count	0.0199301	0.0030603	7.40287e-11	349856	rs72731564	T	C	0.185697	0.371394	0.814303	0.000397209	0.000120127	0.99988	0.000120141
Neutrophil count	0.0169304	0.00238844	1.35863e-12	349856	rs12101153	C	A	0.455541	0.911082	0.544459	0.000286638	0.000142186	0.999858	0.000142206
Neutrophil count	0.0213988	0.00310724	5.71742e-12	349856	rs17386684	G	T	0.177949	0.355898	0.822051	0.000457909	0.000133969	0.999866	0.000133987
Neutrophil count	0.0140311	0.00251499	2.42092e-08	349856	rs199852716	A	T	0.48455	0.9691	0.51545	0.000196872	9.83419e-05	0.999902	9.83516e-05
Neutrophil count	0.0336205	0.00243407	2.20039e-43	349856	rs8017228	C	A	0.394133	0.788266	0.605867	0.00113034	0.000539832	0.99946	0.000540123
Neutrophil count	0.0148644	0.00244918	1.28751e-09	349856	rs2494748	T	C	0.617491	1.23498	0.382509	0.00022095	0.000104375	0.999896	0.000104386
Neutrophil count	-0.0267907	0.00303881	1.1896e-18	349856	rs117068593	T	C	0.189781	0.379562	0.810219	0.000717742	0.000220726	0.999779	0.000220775
Neutrophil count	0.0409352	0.00481138	1.77664e-17	349856	rs12884741	G	A	0.0651949	0.13039	0.934805	0.00167569	0.000204248	0.999796	0.00020429
Neutrophil count	0.0130943	0.00237901	3.71364e-08	349856	rs8028620	T	C	0.513817	1.02763	0.486183	0.000171461	8.56649e-05	0.999914	8.56722e-05
Neutrophil count	0.015946	0.00237737	1.98381e-11	349856	rs34127110	A	G	0.476382	0.952764	0.523618	0.000254275	0.000126854	0.999873	0.00012687
Neutrophil count	0.0414562	0.00504474	2.08161e-16	349856	rs2062250	A	G	0.940609	1.88122	0.059391	0.00171862	0.000192017	0.999808	0.000192053
Neutrophil count	-0.0346386	0.0055156	3.38743e-10	349856	rs28735188	C	T	0.048858	0.097716	0.951142	0.00119983	0.000111515	0.999888	0.000111527
Neutrophil count	-0.049576	0.00378158	2.95325e-39	349856	rs2598469	C	T	0.111394	0.222788	0.888606	0.00245778	0.000486569	0.999513	0.000486805
Neutrophil count	0.0405514	0.003844	5.16535e-26	349856	rs7168592	T	C	0.107457	0.214914	0.892543	0.00164442	0.000315432	0.999685	0.000315531
Neutrophil count	-0.0212893	0.00240235	7.90679e-19	349856	rs28621809	T	C	0.430589	0.861178	0.569411	0.000453234	0.00022225	0.999778	0.000222299
Neutrophil count	0.016763	0.00238753	2.20546e-12	349856	rs8039305	C	T	0.475924	0.951848	0.524076	0.000280998	0.000140173	0.99986	0.000140193
Neutrophil count	0.0259359	0.0046824	3.04397e-08	349856	rs17199009	G	A	0.0708043	0.141609	0.929196	0.000672671	8.85115e-05	0.999911	8.85193e-05
Neutrophil count	-0.0162404	0.00297728	4.90648e-08	349856	rs7186308	G	A	0.200079	0.400158	0.799921	0.000263751	8.44252e-05	0.999916	8.44323e-05
Neutrophil count	0.0191985	0.00297957	1.16982e-10	349856	rs36026517	C	G	0.19799	0.39598	0.80201	0.000368582	0.000117054	0.999883	0.000117068
Neutrophil count	0.0147963	0.00239883	6.91815e-10	349856	rs8047587	T	G	0.437243	0.874486	0.562757	0.00021893	0.000107741	0.999892	0.000107752
Neutrophil count	-0.0288772	0.00496493	6.02379e-09	349856	rs148588932	G	GGGCCGTCCGCGTCTGCGCCTGCGCGCAAGAGA	0.0715686	0.143137	0.928431	0.000833893	0.000110819	0.999889	0.000110831
Neutrophil count	0.0353995	0.00339075	1.64172e-25	349856	rs11642583	G	T	0.143667	0.287334	0.856333	0.00125312	0.000308336	0.999692	0.000308431
Neutrophil count	0.0188836	0.0023895	2.7359e-15	349856	rs12930850	G	A	0.540734	1.08147	0.459266	0.00035659	0.000177112	0.999823	0.000177143
Neutrophil count	0.0185375	0.00268154	4.75226e-12	349856	rs75893715	T	C	0.270989	0.541978	0.729011	0.000343639	0.000135774	0.999864	0.000135793
Neutrophil count	0.0184955	0.00291548	2.24306e-10	349856	rs1362623	T	C	0.211566	0.423132	0.788434	0.000342084	0.000114123	0.999886	0.000114136
Neutrophil count	-0.0201052	0.00260162	1.09597e-14	349856	rs6500550	T	C	0.301322	0.602644	0.698678	0.000404219	0.000170198	0.99983	0.000170227
Neutrophil count	0.0140454	0.00239335	4.40099e-09	349856	rs11574938	C	G	0.51601	1.03202	0.48399	0.000197273	9.85355e-05	0.999901	9.85452e-05
Neutrophil count	-0.0322835	0.00238286	8.32147e-42	349856	rs12936529	T	C	0.475412	0.950824	0.524588	0.00104222	0.000519852	0.99948	0.000520122
Neutrophil count	-0.0248013	0.00260122	1.5153e-21	349856	rs12453682	T	C	0.69719	1.39438	0.30281	0.000615104	0.000259717	0.99974	0.000259784
Neutrophil count	-0.0219104	0.00295283	1.17274e-13	349856	rs3760231	C	T	0.20307	0.40614	0.79693	0.000480066	0.000155381	0.999845	0.000155405
Neutrophil count	-0.0184535	0.00249897	1.53426e-13	349856	rs2384952	C	T	0.540891	1.08178	0.459109	0.000340532	0.000169127	0.999831	0.000169156
Neutrophil count	-0.0162169	0.0024072	1.62144e-11	349856	rs372866947	C	CTT	0.439747	0.879494	0.560253	0.000262988	0.000129584	0.99987	0.000129601
Neutrophil count	0.0154656	0.00239273	1.02379e-10	349856	rs34433787	A	T	0.441066	0.882132	0.558934	0.000239185	0.000117931	0.999882	0.000117945
Neutrophil count	-0.0207237	0.00339516	1.03626e-09	349856	rs11650610	G	T	0.857298	1.7146	0.142702	0.000429472	0.000105082	0.999895	0.000105093
Neutrophil count	-0.01403	0.00253329	3.05738e-08	349856	rs17792777	T	C	0.361549	0.723098	0.638451	0.000196841	9.08741e-05	0.999909	9.08823e-05
Neutrophil count	0.0269797	0.00238902	1.43483e-29	349856	rs2150879	A	G	0.554407	1.10881	0.445593	0.000727904	0.000359643	0.99964	0.000359772
Neutrophil count	-0.0167761	0.00260624	1.22101e-10	349856	rs59922886	T	A	0.295778	0.591556	0.704222	0.000281438	0.000117243	0.999883	0.000117257
Neutrophil count	0.107942	0.00243175	1e-200	349856	rs55771023	A	C	0.388385	0.77677	0.611615	0.0116515	0.00553543	0.994465	0.00556624
Neutrophil count	0.126823	0.010641	9.64495e-33	349856	rs138284624	T	C	0.0127064	0.0254128	0.987294	0.0160841	0.000403548	0.999596	0.000403711
Neutrophil count	0.0258504	0.00307932	4.68274e-17	349856	rs111443054	TCACACA	T	0.183985	0.36797	0.816015	0.000668243	0.000200653	0.999799	0.000200693
Neutrophil count	0.0214953	0.00269031	1.35457e-15	349856	rs9905106	C	T	0.734968	1.46994	0.265032	0.000462048	0.000180005	0.99982	0.000180037
Neutrophil count	-0.0176186	0.00255249	5.118e-12	349856	rs28678167	T	G	0.317885	0.63577	0.682115	0.000310415	0.000134617	0.999865	0.000134635
Neutrophil count	-0.0150911	0.00239457	2.93772e-10	349856	rs9955853	T	C	0.558966	1.11793	0.441034	0.000227741	0.000112287	0.999888	0.0001123
Neutrophil count	-0.0150056	0.00242049	5.67362e-10	349856	rs56249713	C	T	0.419993	0.839986	0.580007	0.000225168	0.000109701	0.99989	0.000109713
Neutrophil count	-0.0180777	0.0029924	1.53137e-09	349856	rs4239439	A	G	0.798184	1.59637	0.201816	0.000326803	0.000105287	0.999895	0.000105298
Neutrophil count	0.0159736	0.0029095	4.01856e-08	349856	rs11665567	A	G	0.210777	0.421554	0.789223	0.000255156	8.48904e-05	0.999915	8.48976e-05
Neutrophil count	0.0172365	0.00250508	5.97035e-12	349856	rs12957175	C	T	0.342976	0.685952	0.657024	0.000297097	0.000133898	0.999866	0.000133916
Neutrophil count	0.0260371	0.00443789	4.4414e-09	349856	rs28631485	C	T	0.0790625	0.158125	0.920937	0.000677931	9.87224e-05	0.999901	9.87322e-05
Neutrophil count	0.01691	0.0030573	3.1861e-08	349856	rs784256	A	G	0.812094	1.62419	0.187906	0.000285948	8.72698e-05	0.999913	8.72775e-05
Neutrophil count	-0.0420355	0.00477917	1.42955e-18	349856	rs72973714	T	C	0.0665672	0.133134	0.933433	0.00176698	0.000219587	0.99978	0.000219635
Neutrophil count	0.0275161	0.00353914	7.57705e-15	349856	rs75763843	C	A	0.129196	0.258392	0.870804	0.000757136	0.000170362	0.99983	0.000170391
Neutrophil count	-0.0198032	0.00278796	1.22208e-12	349856	rs8083350	C	G	0.23994	0.47988	0.76006	0.000392167	0.000143038	0.999857	0.000143058
Neutrophil count	0.014141	0.00252898	2.25165e-08	349856	rs1623003	T	C	0.664565	1.32913	0.335435	0.000199968	8.9153e-05	0.999911	8.9161e-05
Neutrophil count	-0.0381255	0.00271673	9.98389e-45	349856	rs11673093	A	G	0.260193	0.520386	0.739807	0.00145355	0.000559597	0.99944	0.00055991
Neutrophil count	0.0220554	0.00241402	6.49083e-20	349856	rs1985157	C	T	0.412733	0.825466	0.587267	0.000486441	0.000235811	0.999764	0.000235867
Neutrophil count	-0.0173549	0.00287034	1.48375e-09	349856	rs35112940	A	G	0.21993	0.43986	0.78007	0.000301193	0.000103346	0.999897	0.000103356
Neutrophil count	0.0257137	0.00287956	4.28943e-19	349856	rs62130338	A	G	0.773939	1.54788	0.226061	0.000661194	0.000231362	0.999769	0.000231415
Neutrophil count	-0.0283957	0.00348145	3.46577e-16	349856	rs4147906	A	T	0.141071	0.282142	0.858929	0.000806316	0.000195403	0.999805	0.000195441
Neutrophil count	-0.0273113	0.0030091	1.12954e-19	349856	rs8113091	C	T	0.807138	1.61428	0.192862	0.000745907	0.000232225	0.999768	0.000232279
Neutrophil count	-0.0654474	0.00326587	2.78035e-89	349856	rs4760	G	A	0.156476	0.312952	0.843524	0.00428336	0.00113073	0.998869	0.00113201
Neutrophil count	-0.0332475	0.00334201	2.58226e-23	349856	rs571497	A	G	0.152522	0.305044	0.847478	0.0011054	0.000285765	0.999714	0.000285847
Neutrophil count	0.0180693	0.00251367	6.5675e-13	349856	rs28540102	C	T	0.661078	1.32216	0.338922	0.0003265	0.000146307	0.999854	0.000146328
Neutrophil count	0.0208154	0.00359229	6.85946e-09	349856	rs142145812	G	A	0.126618	0.253236	0.873382	0.000433281	9.58295e-05	0.999904	9.58387e-05
Neutrophil count	0.0338824	0.00424591	1.46757e-15	349856	rs2304130	G	A	0.0857724	0.171545	0.914228	0.00114802	0.000180045	0.99982	0.000180077
Neutrophil count	0.0213594	0.00251579	2.07205e-17	349856	rs4809330	G	A	0.666357	1.33271	0.333643	0.000456224	0.00020286	0.999797	0.000202901
Neutrophil count	0.0167204	0.00248261	1.6421e-11	349856	rs6029211	C	T	0.627709	1.25542	0.372291	0.000279572	0.000130666	0.999869	0.000130684
Neutrophil count	-0.0141341	0.00239837	3.7914e-09	349856	rs8113925	G	C	0.459675	0.91935	0.540325	0.000199773	9.92367e-05	0.999901	9.92465e-05
Neutrophil count	-0.0526005	0.00680277	1.05974e-14	349856	rs1800961	T	C	0.0314844	0.0629688	0.968516	0.00276681	0.000168738	0.999831	0.000168766
Neutrophil count	-0.0150475	0.00239615	3.39242e-10	349856	rs2243602	A	T	0.562227	1.12445	0.437773	0.000226427	0.00011146	0.999889	0.000111473
Neutrophil count	-0.0247918	0.00266588	1.41645e-20	349856	rs2836884	C	T	0.276362	0.552724	0.723638	0.000614633	0.000245836	0.999754	0.000245897
Neutrophil count	-0.0169038	0.00295617	1.0778e-08	349856	rs2824337	A	T	0.203415	0.40683	0.796585	0.000285738	9.26006e-05	0.999907	9.26092e-05
Neutrophil count	0.0189042	0.00237513	1.7362e-15	349856	rs5747308	C	A	0.504409	1.00882	0.495591	0.000357369	0.00017867	0.999821	0.000178702
Neutrophil count	0.0188788	0.00276445	8.55658e-12	349856	rs5760105	T	C	0.744917	1.48983	0.255083	0.000356409	0.000135447	0.999865	0.000135465
Neutrophil count	0.0138322	0.00241415	1.00733e-08	349856	rs3788556	C	T	0.49069	0.98138	0.50931	0.00019133	9.56317e-05	0.999904	9.56409e-05
Neutrophil count	-0.016258	0.00239364	1.10611e-11	349856	rs139421	C	T	0.455054	0.910108	0.544946	0.000264323	0.000131093	0.999869	0.000131111
Neutrophil count	0.0143686	0.00247758	6.65886e-09	349856	rs369081	C	T	0.362739	0.725478	0.637261	0.000206457	9.54488e-05	0.999905	9.54579e-05
Neutrophil count	0.0142212	0.00238492	2.47959e-09	349856	rs35955747	T	A	0.539311	1.07862	0.460689	0.000202243	0.000100496	0.9999	0.000100506
Red blood cell count	0.0277699	0.00226048	1.10969e-34	350475	rs3767844	G	A	0.287365	0.57473	0.712635	0.000771167	0.000315849	0.999684	0.000315949	0.0809535	79.1707	350116	358	977.978
Red blood cell count	0.0239522	0.00285839	5.32967e-17	350475	rs1466	T	C	0.14932	0.29864	0.85068	0.000573708	0.000145749	0.999854	0.00014577
Red blood cell count	0.0139031	0.00211881	5.32476e-11	350475	rs7526112	G	T	0.362325	0.72465	0.637675	0.000193296	8.93205e-05	0.999911	8.93284e-05
Red blood cell count	-0.0130198	0.00206204	2.72157e-10	350475	rs4649115	G	A	0.424541	0.849082	0.575459	0.000169515	8.28271e-05	0.999917	8.2834e-05
Red blood cell count	0.01187	0.00204382	6.33636e-09	350475	rs2782824	T	C	0.532863	1.06573	0.467137	0.000140897	7.01441e-05	0.99993	7.0149e-05
Red blood cell count	0.0227913	0.00208252	7.16473e-28	350475	rs760077	T	A	0.603651	1.2073	0.396349	0.000519443	0.00024856	0.999751	0.000248622
Red blood cell count	0.0219802	0.00245515	3.48578e-19	350475	rs1175550	G	A	0.230894	0.461788	0.769106	0.000483129	0.00017159	0.999828	0.00017162
Red blood cell count	0.0188892	0.0021867	5.73324e-18	350475	rs662602	G	C	0.679749	1.3595	0.320251	0.000356802	0.000155345	0.999845	0.000155369
Red blood cell count	-0.0162691	0.0022056	1.63155e-13	350475	rs17277127	T	A	0.312094	0.624188	0.687906	0.000264684	0.000113651	0.999886	0.000113663
Red blood cell count	-0.014105	0.00257605	4.36707e-08	350475	rs3006917	T	C	0.196878	0.393756	0.803122	0.000198951	6.29151e-05	0.999937	6.29191e-05
Red blood cell count	0.0366202	0.00215673	1.23652e-64	350475	rs3811444	T	C	0.334144	0.668288	0.665856	0.00134104	0.00059674	0.999403	0.000597097
Red blood cell count	-0.036571	0.00229063	2.32863e-57	350475	rs1434282	T	C	0.725589	1.45118	0.274411	0.00133744	0.000532594	0.999467	0.000532877
Red blood cell count	-0.0153707	0.00204763	6.08415e-14	350475	rs10801682	T	A	0.540707	1.08141	0.459293	0.000236258	0.000117346	0.999883	0.00011736
Red blood cell count	-0.0144846	0.00206306	2.208e-12	350475	rs11210906	G	A	0.422887	0.845774	0.577113	0.000209804	0.000102407	0.999898	0.000102417
Red blood cell count	0.0153386	0.0023757	1.07332e-10	350475	rs72654647	A	G	0.245181	0.490362	0.754819	0.000235273	8.70825e-05	0.999913	8.70901e-05
Red blood cell count	-0.0174183	0.00284956	9.81115e-10	350475	rs791270	G	A	0.84828	1.69656	0.15172	0.000303397	7.80951e-05	0.999922	7.81012e-05
Red blood cell count	0.0131989	0.00241711	4.74821e-08	350475	rs143031547	T	G	0.234072	0.468144	0.765928	0.000174211	6.24659e-05	0.999938	6.24698e-05
Red blood cell count	-0.0272229	0.00205503	4.80176e-40	350475	rs9429088	A	T	0.434597	0.869194	0.565403	0.000741086	0.000364203	0.999636	0.000364336
Red blood cell count	-0.0228786	0.00246111	1.46555e-20	350475	rs7534248	T	C	0.221596	0.443192	0.778404	0.00052343	0.000180574	0.999819	0.000180607
Red blood cell count	-0.0555233	0.00611106	1.03538e-19	350475	rs7525164	T	C	0.0292273	0.0584546	0.970773	0.00308284	0.000174939	0.999825	0.00017497
Red blood cell count	-0.0283746	0.00348738	4.08696e-16	350475	rs56011044	T	C	0.0966078	0.193216	0.903392	0.000805118	0.000140533	0.999859	0.000140553
Red blood cell count	0.0220214	0.00350785	3.43954e-10	350475	rs4655791	A	T	0.09296	0.18592	0.90704	0.000484942	8.17791e-05	0.999918	8.17858e-05
Red blood cell count	0.014379	0.00231056	4.87719e-10	350475	rs201848444	T	TTG	0.285901	0.571802	0.714099	0.000206756	8.44231e-05	0.999916	8.44303e-05
Red blood cell count	-0.0151781	0.00245688	6.50744e-10	350475	rs144869587	TA	T	0.221195	0.44239	0.778805	0.000230375	7.93723e-05	0.999921	7.93786e-05
Red blood cell count	0.016097	0.00291735	3.4378e-08	350475	rs1492696	A	G	0.85373	1.70746	0.14627	0.000259113	6.47136e-05	0.999935	6.47178e-05
Red blood cell count	0.0203022	0.00243425	7.44046e-17	350475	rs1569419	C	T	0.76715	1.5343	0.23285	0.000412179	0.000147256	0.999853	0.000147278
Red blood cell count	0.0169972	0.00212438	1.23794e-15	350475	rs2007471	T	C	0.367788	0.735576	0.632212	0.000288905	0.000134352	0.999866	0.00013437
Red blood cell count	0.0163538	0.0020473	1.37562e-15	350475	rs17534202	C	G	0.535821	1.07164	0.464179	0.000267447	0.000133037	0.999867	0.000133055
Red blood cell count	-0.0204342	0.00258751	2.85891e-15	350475	rs10890482	C	T	0.805962	1.61192	0.194038	0.000417557	0.000130601	0.999869	0.000130618
Red blood cell count	0.0381441	0.00512707	1.01111e-13	350475	rs41274456	T	C	0.0419058	0.0838116	0.958094	0.00145497	0.000116833	0.999883	0.000116847
Red blood cell count	0.0229187	0.00367055	4.27159e-10	350475	rs12048019	C	T	0.0840577	0.168115	0.915942	0.000525267	8.08827e-05	0.999919	8.08892e-05
Red blood cell count	0.0373755	0.00610488	9.23655e-10	350475	rs199792800	CTGTA	C	0.0348197	0.0696394	0.96518	0.00139693	9.38939e-05	0.999906	9.39027e-05
Red blood cell count	-0.0130797	0.00214343	1.04713e-09	350475	rs61801002	G	T	0.424566	0.849132	0.575434	0.000171079	8.35923e-05	0.999916	8.35993e-05
Red blood cell count	-0.0119052	0.00207285	9.28753e-09	350475	rs4654735	C	T	0.413287	0.826574	0.586713	0.000141734	6.87355e-05	0.999931	6.87402e-05
Red blood cell count	-0.0540092	0.00215947	6.223e-138	350475	rs10168349	C	G	0.335688	0.671376	0.664312	0.00291699	0.00130099	0.998699	0.00130268
Red blood cell count	-0.0234133	0.00204893	3.09956e-30	350475	rs2556388	C	T	0.44796	0.89592	0.55204	0.000548183	0.000271122	0.999729	0.000271196
[truncated: 2,520 more rows]

## Sheet: TableS3.Hepatic and renal 
Table S3. Genetic instruments of liver-related traits.
Phenotype	Beta	Se	P	N	SNP	Effect_allele	Other_allele	Eaf	2MAF	1-MAF	B2	R2	1-R2	R2/(1-R2)	sum	F	n--k-1	k	(n--k-1)/K
Alkaline phosphatase	-4.5424	0.12296	1e-200	344292	rs56222534	C	T	0.069052	0.138104	0.930948	20.6334	2.65279	-1.65279	-1.60504	35.7801	48848.2	344039	252	1365.23
Alkaline phosphatase	-0.78042	0.063288	6.24885e-35	344292	rs12133641	G	A	0.41019	0.82038	0.58981	0.609055	0.294703	0.705297	0.417842
Alkaline phosphatase	-0.59791	0.071572	6.62217e-17	344292	rs10864086	A	C	0.74322	1.48644	0.25678	0.357496	0.136452	0.863548	0.158013
Alkaline phosphatase	0.47401	0.067122	1.64513e-12	344292	rs607407	A	C	0.67425	1.3485	0.32575	0.224685	0.0986985	0.901302	0.109507
Alkaline phosphatase	0.42656	0.062766	1.07721e-11	344292	rs12734494	A	G	0.49448	0.98896	0.50552	0.181953	0.0909656	0.909034	0.100068
Alkaline phosphatase	-1.1738	0.20741	1.52121e-08	344292	rs146143806	G	A	0.027941	0.055882	0.972059	1.37781	0.0748433	0.925157	0.0808979
Alkaline phosphatase	-0.62894	0.11192	1.91611e-08	344292	rs12120849	T	C	0.084869	0.169738	0.915131	0.395566	0.0614442	0.938556	0.0654667
Alkaline phosphatase	-2.7042	0.062186	1e-200	344292	rs4654748	T	C	0.47351	0.94702	0.52649	7.3127	3.64609	-2.64609	-1.37792
Alkaline phosphatase	-2.773	0.24988	1.30768e-28	344292	rs112345326	A	G	0.017418	0.034836	0.982582	7.68953	0.263207	0.736793	0.357233
Alkaline phosphatase	-0.58741	0.064706	1.1102e-19	344292	rs56188865	C	T	0.37046	0.74092	0.62954	0.345051	0.160945	0.839055	0.191817
Alkaline phosphatase	2.0203	0.2254	3.16738e-19	344292	rs114114097	C	G	0.0198	0.0396	0.9802	4.08161	0.158432	0.841568	0.188257
Alkaline phosphatase	0.60671	0.068074	5.01418e-19	344292	rs2642438	G	A	0.70246	1.40492	0.29754	0.368097	0.153872	0.846128	0.181854
Alkaline phosphatase	-2.0804	0.23484	8.12831e-19	344292	rs115860811	C	G	0.018301	0.036602	0.981699	4.32806	0.155517	0.844483	0.184156
Alkaline phosphatase	0.59193	0.09195	1.2161e-10	344292	rs1984769	A	G	0.16052	0.32104	0.83948	0.350381	0.09443	0.90557	0.104277
Alkaline phosphatase	0.40712	0.070444	7.50844e-09	344292	rs11240551	C	G	0.2662	0.5324	0.7338	0.165747	0.0647531	0.935247	0.0692364
Alkaline phosphatase	0.88649	0.067576	2.63755e-39	344292	rs2682362	C	T	0.67712	1.35424	0.32288	0.785865	0.343625	0.656375	0.523519
Alkaline phosphatase	0.53367	0.065451	3.53753e-16	344292	rs4459081	C	G	0.65046	1.30092	0.34954	0.284804	0.129507	0.870493	0.148774
Alkaline phosphatase	1.6883	0.21887	1.22631e-14	344292	rs114537356	A	C	0.020699	0.041398	0.979301	2.85036	0.115557	0.884443	0.130655
Alkaline phosphatase	-1.3989	0.20819	1.83147e-11	344292	rs75460349	C	A	0.023672	0.047344	0.976328	1.95692	0.0904553	0.909545	0.0994512
Alkaline phosphatase	0.41625	0.068632	1.3219e-09	344292	rs1609829	C	T	0.70268	1.40536	0.29732	0.173264	0.0723969	0.927603	0.0780473
Alkaline phosphatase	-2.5584	0.22409	3.48658e-30	344292	rs41265999	A	G	0.020449	0.040898	0.979551	6.54541	0.26222	0.73778	0.355418
Alkaline phosphatase	-0.5784	0.0669	5.37403e-18	344292	rs12092342	G	C	0.51598	1.03196	0.48402	0.334547	0.167102	0.832898	0.200628
Alkaline phosphatase	-2.0324	0.24966	3.94457e-16	344292	rs115276619	A	T	0.016889	0.033778	0.983111	4.13065	0.137169	0.862831	0.158975
Alkaline phosphatase	-4.0557	0.50535	1.01485e-15	344292	rs145270291	A	G	0.0040742	0.0081484	0.995926	16.4487	0.133485	0.866515	0.154047
Alkaline phosphatase	-0.61328	0.083494	2.05826e-13	344292	rs559662	C	G	0.16874	0.33748	0.83126	0.376112	0.105512	0.894488	0.117958
Alkaline phosphatase	-15.532	0.26854	1e-200	344292	rs149344982	A	G	0.013534	0.027068	0.986466	241.243	6.44159	-5.44159	-1.18377
Alkaline phosphatase	-0.52111	0.066214	3.55468e-15	344292	rs1180333	C	T	0.66875	1.3375	0.33125	0.271556	0.120312	0.879688	0.136767
Alkaline phosphatase	0.42872	0.062411	6.46547e-12	344292	rs6685829	T	C	0.48906	0.97812	0.51094	0.183801	0.0918564	0.908144	0.101147
Alkaline phosphatase	0.36503	0.064041	1.1992e-08	344292	rs4622073	G	A	0.60573	1.21146	0.39427	0.133247	0.0636444	0.936356	0.0679703
Alkaline phosphatase	-0.36654	0.065119	1.8161e-08	344292	rs4920192	A	G	0.62486	1.24972	0.37514	0.134352	0.0629867	0.937013	0.0672207
Alkaline phosphatase	0.51618	0.062687	1.81259e-16	344292	rs62183874	G	A	0.55323	1.10646	0.44677	0.266442	0.131711	0.868289	0.15169
Alkaline phosphatase	-0.50088	0.064039	5.23239e-15	344292	rs4233949	G	C	0.60561	1.21122	0.39439	0.250881	0.119844	0.880156	0.136162
Alkaline phosphatase	-0.50171	0.079413	2.65772e-10	344292	rs58712547	T	C	0.19068	0.38136	0.80932	0.251713	0.0776892	0.922311	0.0842333
Alkaline phosphatase	0.39074	0.068673	1.27239e-08	344292	rs7603858	A	T	0.29743	0.59486	0.70257	0.152678	0.0638087	0.936191	0.0681578
Alkaline phosphatase	0.50133	0.066899	6.70656e-14	344292	rs13013390	G	A	0.32743	0.65486	0.67257	0.251332	0.110696	0.889304	0.124475
Alkaline phosphatase	-0.42389	0.062943	1.6474e-11	344292	rs10932766	A	G	0.56222	1.12444	0.43778	0.179683	0.0884501	0.91155	0.0970327
Alkaline phosphatase	-0.45331	0.082538	3.9753e-08	344292	rs77715574	T	G	0.17476	0.34952	0.82524	0.20549	0.0592711	0.940729	0.0630055
Alkaline phosphatase	-1.2032	0.063717	1.68539e-79	344292	rs1260326	C	T	0.60691	1.21382	0.39309	1.44769	0.690752	0.309248	2.23365
Alkaline phosphatase	-2.4088	0.1658	8.30807e-48	344292	rs3829888	G	A	0.036823	0.073646	0.963177	5.80232	0.411582	0.588418	0.699473
Alkaline phosphatase	-2.375	0.16662	4.37522e-46	344292	rs201106207	C	CAA	0.036366	0.072732	0.963634	5.64062	0.395335	0.604665	0.653807
Alkaline phosphatase	0.60459	0.065226	1.88669e-20	344292	rs28568483	T	C	0.64612	1.29224	0.35388	0.365529	0.167156	0.832844	0.200705
Alkaline phosphatase	-0.56893	0.081925	3.80452e-12	344292	rs3820897	C	T	0.82033	1.64066	0.17967	0.323681	0.0954139	0.904586	0.105478
Alkaline phosphatase	-0.47949	0.072651	4.11718e-11	344292	rs829577	G	C	0.24222	0.48444	0.75778	0.229911	0.0844	0.9156	0.0921799
Alkaline phosphatase	0.41523	0.064454	1.17809e-10	344292	rs10183291	G	A	0.38711	0.77422	0.61289	0.172416	0.0818134	0.918187	0.0891032
Alkaline phosphatase	0.45958	0.072155	1.90099e-10	344292	rs10048745	A	G	0.25617	0.51234	0.74383	0.211214	0.0804923	0.919508	0.0875384
Alkaline phosphatase	0.44864	0.071791	4.12933e-10	344292	rs7421442	G	A	0.73481	1.46962	0.26519	0.201278	0.0784437	0.921556	0.0851209
Alkaline phosphatase	-0.40662	0.068095	2.35548e-09	344292	rs6754184	G	A	0.29923	0.59846	0.70077	0.16534	0.0693407	0.930659	0.0745071
Alkaline phosphatase	0.67466	0.11544	5.10176e-09	344292	rs77050519	G	C	0.080976	0.161952	0.919024	0.455166	0.0677459	0.932254	0.0726689
Alkaline phosphatase	-0.65705	0.11777	2.42069e-08	344292	rs12614487	T	C	0.07565	0.1513	0.92435	0.431715	0.0603771	0.939623	0.0642567
Alkaline phosphatase	-0.69702	0.074585	9.21298e-21	344292	rs2460383	C	T	0.77171	1.54342	0.22829	0.485837	0.171183	0.828817	0.206539
Alkaline phosphatase	0.53485	0.064577	1.21088e-16	344292	rs62158846	T	G	0.38424	0.76848	0.61576	0.286065	0.135366	0.864634	0.156558
Alkaline phosphatase	-0.43142	0.06357	1.1508e-11	344292	rs2919872	T	C	0.44084	0.88168	0.55916	0.186123	0.0917588	0.908241	0.101029
Alkaline phosphatase	0.3803	0.062783	1.38519e-09	344292	rs1509396	C	G	0.50508	1.01016	0.49492	0.144628	0.0723066	0.927693	0.0779423
Alkaline phosphatase	0.38305	0.066296	7.57059e-09	344292	rs11920688	T	C	0.67145	1.3429	0.32855	0.146727	0.0647375	0.935262	0.0692186
Alkaline phosphatase	-2.7298	0.37908	5.99101e-13	344292	rs111833688	C	T	0.007018	0.014036	0.992982	7.45181	0.10386	0.89614	0.115896
Alkaline phosphatase	0.41701	0.066306	3.19367e-10	344292	rs189174	C	G	0.3358	0.6716	0.6642	0.173897	0.0775716	0.922428	0.0840949
Alkaline phosphatase	0.68985	0.074426	1.89104e-20	344292	rs645040	T	G	0.77344	1.54688	0.22656	0.475893	0.166782	0.833218	0.200166
Alkaline phosphatase	-0.50532	0.062836	8.86952e-16	344292	rs3772098	A	T	0.44534	0.89068	0.55466	0.255348	0.126148	0.873852	0.144359
Alkaline phosphatase	-0.69256	0.12676	4.67455e-08	344292	rs1558753	A	T	0.067854	0.135708	0.932146	0.479639	0.0606742	0.939326	0.0645934
Alkaline phosphatase	0.44173	0.064558	7.7983e-12	344292	rs2317749	G	A	0.62547	1.25094	0.37453	0.195125	0.0914191	0.908581	0.100617
Alkaline phosphatase	0.39302	0.062972	4.34991e-10	344292	rs7621911	A	G	0.5763	1.1526	0.4237	0.154465	0.0754339	0.924566	0.0815884
Alkaline phosphatase	0.42711	0.064241	2.96483e-11	344292	rs9829214	C	T	0.62052	1.24104	0.37948	0.182423	0.0859121	0.914088	0.0939867
Alkaline phosphatase	0.63399	0.098059	1.01191e-10	344292	rs62292471	T	C	0.11458	0.22916	0.88542	0.401943	0.0815554	0.918445	0.0887974
Alkaline phosphatase	-0.41175	0.063811	1.1002e-10	344292	rs251487	A	C	0.59303	1.18606	0.40697	0.169538	0.0818345	0.918166	0.0891282
Alkaline phosphatase	0.60728	0.085267	1.06512e-12	344292	rs4835265	A	C	0.15851	0.31702	0.84149	0.368789	0.0983815	0.901618	0.109117
Alkaline phosphatase	-0.46896	0.067769	4.52898e-12	344292	rs17429745	T	G	0.30919	0.61838	0.69081	0.219923	0.0939476	0.906052	0.103689
Alkaline phosphatase	0.67054	0.10515	1.8073e-10	344292	rs77617068	C	T	0.097813	0.195626	0.902187	0.449624	0.0793547	0.920645	0.0861946
Alkaline phosphatase	-0.36868	0.062586	3.84627e-09	344292	rs7688014	C	T	0.53446	1.06892	0.46554	0.135925	0.0676397	0.93236	0.0725467
Alkaline phosphatase	-0.80581	0.074925	5.68068e-27	344292	rs4860987	T	A	0.26051	0.52102	0.73949	0.64933	0.25018	0.74982	0.333653
Alkaline phosphatase	-0.4866	0.065842	1.46589e-13	344292	rs7695508	G	A	0.33944	0.67888	0.66056	0.23678	0.106182	0.893818	0.118796
Alkaline phosphatase	0.42264	0.064205	4.62807e-11	344292	rs6858114	A	G	0.37719	0.75438	0.62281	0.178625	0.0839241	0.916076	0.0916127
Alkaline phosphatase	0.74755	0.071287	1.00508e-25	344292	rs7697204	T	C	0.74262	1.48524	0.25738	0.558831	0.213625	0.786375	0.271658
Alkaline phosphatase	-0.4776	0.062834	2.94713e-14	344292	rs1531022	A	G	0.47521	0.95042	0.52479	0.228102	0.113771	0.886229	0.128376
Alkaline phosphatase	-0.44319	0.070417	3.1022e-10	344292	rs11737203	G	A	0.26755	0.5351	0.73245	0.196417	0.0769826	0.923017	0.0834032
Alkaline phosphatase	-0.99854	0.067899	6.07855e-49	344292	rs6831352	C	T	0.69756	1.39512	0.30244	0.997082	0.420709	0.579291	0.726248
Alkaline phosphatase	-0.42949	0.064016	1.96155e-11	344292	rs10857127	T	C	0.60138	1.20276	0.39862	0.184462	0.0884391	0.911561	0.0970194
Alkaline phosphatase	0.34706	0.062622	2.99151e-08	344292	rs11729193	G	A	0.55004	1.10008	0.44996	0.120451	0.0596221	0.940378	0.0634023
Alkaline phosphatase	0.71983	0.073416	1.07994e-22	344292	rs1428967	G	A	0.23611	0.47222	0.76389	0.518155	0.186911	0.813089	0.229878
Alkaline phosphatase	0.52207	0.070798	1.65768e-13	344292	rs445810	C	T	0.73336	1.46672	0.26664	0.272557	0.106593	0.893407	0.119311
Alkaline phosphatase	0.40938	0.063962	1.55171e-10	344292	rs7721818	A	G	0.38555	0.7711	0.61445	0.167592	0.0794055	0.920595	0.0862546
Alkaline phosphatase	0.43741	0.063018	3.89673e-12	344292	rs6898290	C	T	0.4272	0.8544	0.5728	0.191328	0.0936357	0.906364	0.103309
Alkaline phosphatase	-1.0774	0.17393	5.86476e-10	344292	rs143455776	C	T	0.03341	0.06682	0.96659	1.16079	0.0749726	0.925027	0.0810491
Alkaline phosphatase	-0.36845	0.062984	4.92164e-09	344292	rs58681130	TG	T	0.4606	0.9212	0.5394	0.135755	0.0674562	0.932544	0.0723357
Alkaline phosphatase	0.44333	0.063594	3.14702e-12	344292	rs252761	T	G	0.58754	1.17508	0.41246	0.196541	0.0952585	0.904742	0.105288
Alkaline phosphatase	0.54309	0.089006	1.0501e-09	344292	rs10434761	A	G	0.14425	0.2885	0.85575	0.294947	0.0728176	0.927182	0.0785364
Alkaline phosphatase	-0.64317	0.10753	2.21289e-09	344292	rs72801474	A	G	0.092706	0.185412	0.907294	0.413668	0.0695885	0.930412	0.0747932
Alkaline phosphatase	-0.5032	0.078305	1.31e-10	344292	rs3936510	T	G	0.20107	0.40214	0.79893	0.25321	0.0813518	0.918648	0.088556
Alkaline phosphatase	2.7793	0.065098	1e-200	344292	rs28709106	T	C	0.35763	0.71526	0.64237	7.72451	3.54911	-2.54911	-1.39229
Alkaline phosphatase	0.46868	0.063615	1.74301e-13	344292	rs9400887	G	A	0.40003	0.80006	0.59997	0.219661	0.10544	0.89456	0.117868
Alkaline phosphatase	0.75752	0.11921	2.09252e-10	344292	rs146203232	T	C	0.07478	0.14956	0.92522	0.573837	0.0794052	0.920595	0.0862542
Alkaline phosphatase	-1.5796	0.089722	2.37794e-69	344292	rs6925475	A	G	0.14127	0.28254	0.85873	2.49514	0.605384	0.394616	1.53411
Alkaline phosphatase	-1.3757	0.093642	7.65068e-49	344292	rs60537291	C	T	0.12688	0.25376	0.87312	1.89255	0.419319	0.580681	0.722116
Alkaline phosphatase	1.0233	0.11493	5.425e-19	344292	rs1408272	G	T	0.079845	0.15969	0.920155	1.04714	0.153867	0.846133	0.181847
Alkaline phosphatase	-0.47096	0.083606	1.77219e-08	344292	rs2038760	T	C	0.16984	0.33968	0.83016	0.221803	0.062546	0.937454	0.0667191
Alkaline phosphatase	0.46918	0.081453	8.41434e-09	344292	rs9391844	G	A	0.18205	0.3641	0.81795	0.22013	0.0655581	0.934442	0.0701575
Alkaline phosphatase	0.48955	0.064923	4.69245e-14	344292	rs1391373	C	T	0.35909	0.71818	0.64091	0.239659	0.110312	0.889688	0.12399
Alkaline phosphatase	0.57532	0.082887	3.90122e-12	344292	rs6457807	C	T	0.1715	0.343	0.8285	0.330993	0.0940601	0.90594	0.103826
Alkaline phosphatase	-0.45259	0.067403	1.88756e-11	344292	rs9370260	C	T	0.69099	1.38198	0.30901	0.204838	0.0874751	0.912525	0.0958604
Alkaline phosphatase	-1.7326	0.27565	3.27371e-10	344292	rs184837645	C	T	0.013517	0.027034	0.986483	3.0019	0.0800565	0.919944	0.0870233
Alkaline phosphatase	-0.93987	0.15534	1.44541e-09	344292	rs10456200	C	T	0.042314	0.084628	0.957686	0.883356	0.0715934	0.928407	0.0771142
Alkaline phosphatase	-1.9188	0.34613	2.96592e-08	344292	rs114639894	A	G	0.0082863	0.0165726	0.991714	3.68179	0.0605113	0.939489	0.0644087
Alkaline phosphatase	-0.60449	0.097288	5.19099e-10	344292	rs143819005	C	T	0.1159	0.2318	0.8841	0.365408	0.0748847	0.925115	0.0809463
Alkaline phosphatase	0.40011	0.066024	1.36188e-09	344292	rs38147	A	G	0.33801	0.67602	0.66199	0.160088	0.0716423	0.928358	0.0771711
Alkaline phosphatase	0.3544	0.063273	2.13069e-08	344292	rs2299142	T	C	0.42763	0.85526	0.57237	0.125599	0.061484	0.938516	0.065512
Alkaline phosphatase	-0.92876	0.092705	1.2735e-23	344292	rs79624003	G	A	0.12942	0.25884	0.87058	0.862595	0.194378	0.805622	0.241277
Alkaline phosphatase	0.40506	0.062824	1.13771e-10	344292	rs142738614	CGCGGG	C	0.453	0.906	0.547	0.164074	0.0813119	0.918688	0.0885087
Alkaline phosphatase	-0.34452	0.062547	3.62827e-08	344292	rs7806524	T	G	0.4735	0.947	0.5265	0.118694	0.0591803	0.94082	0.0629029
Alkaline phosphatase	-0.57733	0.07461	1.01298e-14	344292	rs113422695	A	T	0.22864	0.45728	0.77136	0.33331	0.117568	0.882432	0.133231
Alkaline phosphatase	-0.37186	0.063326	4.30854e-09	344292	rs2290361	T	G	0.4252	0.8504	0.5748	0.13828	0.0675926	0.932407	0.0724925
Alkaline phosphatase	-0.74166	0.13367	2.88589e-08	344292	rs62459095	T	C	0.061938	0.123876	0.938062	0.55006	0.0639188	0.936081	0.0682834
Alkaline phosphatase	-2.3839	0.227	8.57433e-26	344292	rs62621812	A	G	0.020387	0.040774	0.979613	5.68298	0.226994	0.773006	0.293651
Alkaline phosphatase	0.46702	0.06287	1.10255e-13	344292	rs10464592	A	G	0.44144	0.88288	0.55856	0.218108	0.107558	0.892442	0.120521
Alkaline phosphatase	-0.63841	0.099596	1.4575e-10	344292	rs115946508	A	C	0.11146	0.22292	0.88854	0.407567	0.0807282	0.919272	0.0878176
Alkaline phosphatase	-1.6566	0.063842	2.66073e-148	344292	rs28601761	G	C	0.41932	0.83864	0.58068	2.74432	1.33643	-0.336435	-3.97234
Alkaline phosphatase	0.42981	0.064399	2.49115e-11	344292	rs2911971	G	C	0.62077	1.24154	0.37923	0.184737	0.0869794	0.913021	0.0952655
Alkaline phosphatase	-0.81006	0.063127	1.10408e-37	344292	rs2272662	C	T	0.57734	1.15468	0.42266	0.656197	0.320249	0.679751	0.471126
Alkaline phosphatase	-0.82118	0.1308	3.43099e-10	344292	rs117537300	A	G	0.061989	0.123978	0.938011	0.674337	0.0784204	0.92158	0.0850935
Alkaline phosphatase	0.50925	0.08742	5.70663e-09	344292	rs202061918	CG	C	0.15028	0.30056	0.84972	0.259336	0.0662322	0.933768	0.07093
Alkaline phosphatase	-0.44099	0.076891	9.74114e-09	344292	rs57583541	G	T	0.20941	0.41882	0.79059	0.194472	0.0643926	0.935607	0.0688244
Alkaline phosphatase	0.40356	0.070814	1.20731e-08	344292	rs13279159	G	A	0.26568	0.53136	0.73432	0.162861	0.0635463	0.936454	0.0678585
Alkaline phosphatase	-3.0965	0.10777	2.39332e-181	344292	rs9987289	G	A	0.908258	1.81652	0.091742	9.58831	1.5979	-0.5979	-2.67252
Alkaline phosphatase	1.0723	0.062631	1.11635e-65	344292	rs6469788	C	A	0.54186	1.08372	0.45814	1.14983	0.570884	0.429116	1.33037
Alkaline phosphatase	0.79866	0.063239	1.48354e-36	344292	rs5889386	T	TACAAATAAAA	0.58312	1.16624	0.41688	0.637858	0.310115	0.689885	0.449517
Alkaline phosphatase	-0.39291	0.067756	6.68021e-09	344292	rs1062315	T	A	0.30418	0.60836	0.69582	0.154378	0.0653497	0.93465	0.0699189
Alkaline phosphatase	0.4554	0.073188	4.90377e-10	344292	rs10963680	A	G	0.24284	0.48568	0.75716	0.207389	0.0762648	0.923735	0.0825613
Alkaline phosphatase	-0.36149	0.06292	9.18946e-09	344292	rs7855852	C	T	0.4608	0.9216	0.5392	0.130675	0.0649359	0.935064	0.0694454
Alkaline phosphatase	1.2504	0.069287	9.02194e-73	344292	rs3094324	C	T	0.71974	1.43948	0.28026	1.5635	0.630761	0.369239	1.70827
Alkaline phosphatase	0.6075	0.06649	6.46696e-20	344292	rs71487834	CTTT	C	0.38734	0.77468	0.61266	0.369056	0.17516	0.82484	0.212356
Alkaline phosphatase	-2.3687	0.31283	3.68638e-14	344292	rs140200746	T	C	0.010124	0.020248	0.989876	5.61074	0.112456	0.887544	0.126705
Alkaline phosphatase	-6.5488	0.070817	1e-200	344292	rs550057	T	C	0.25475	0.5095	0.74525	42.8868	16.2843	-15.2843	-1.06543
Alkaline phosphatase	-1.122	0.067169	1.29152e-62	344292	rs2183745	A	T	0.67392	1.34784	0.32608	1.25888	0.553284	0.446716	1.23856
Alkaline phosphatase	0.81218	0.068346	1.46757e-32	344292	rs4742108	T	G	0.29379	0.58758	0.70621	0.659636	0.273719	0.726281	0.376878
Alkaline phosphatase	0.50176	0.076633	5.85868e-11	344292	rs11524285	T	C	0.78987	1.57974	0.21013	0.251763	0.083573	0.916427	0.0911943
Alkaline phosphatase	-0.55188	0.093613	3.74128e-09	344292	rs61237993	A	G	0.12699	0.25398	0.87301	0.304572	0.0675318	0.932468	0.0724226
Alkaline phosphatase	2.47	0.2159	2.66256e-30	344292	rs41282145	A	T	0.022473	0.044946	0.977527	6.1009	0.268049	0.731951	0.366211
Alkaline phosphatase	0.68601	0.069089	3.12464e-23	344292	rs72775768	T	C	0.2897	0.5794	0.7103	0.47061	0.193678	0.806322	0.2402
Alkaline phosphatase	-0.41137	0.065992	4.56194e-10	344292	rs10793951	A	G	0.65214	1.30428	0.34786	0.169225	0.0767787	0.923221	0.0831639
Alkaline phosphatase	-0.73051	0.083302	1.80302e-18	344292	rs603424	A	G	0.16804	0.33608	0.83196	0.533645	0.14921	0.85079	0.175378
Alkaline phosphatase	1.2594	0.18005	2.66256e-12	344292	rs2495733	C	A	0.032755	0.06551	0.967245	1.58609	0.100501	0.899499	0.11173
Alkaline phosphatase	0.42525	0.063785	2.61457e-11	344292	rs34310961	AT	A	0.39911	0.79822	0.60089	0.180838	0.0867374	0.913263	0.0949753
Alkaline phosphatase	-0.4996	0.080421	5.22805e-10	344292	rs12765192	C	T	0.18628	0.37256	0.81372	0.2496	0.0756687	0.924331	0.0818631
Alkaline phosphatase	-0.7151	0.070204	2.30409e-24	344292	rs10787429	C	T	0.7276	1.4552	0.2724	0.511368	0.202704	0.797296	0.25424
Alkaline phosphatase	-0.58756	0.080759	3.4586e-13	344292	rs56397607	G	A	0.18237	0.36474	0.81763	0.345227	0.102954	0.897046	0.11477
Alkaline phosphatase	0.50987	0.078898	1.0315e-10	344292	rs1317617	A	G	0.19308	0.38616	0.80692	0.259967	0.0810059	0.918994	0.0881463
Alkaline phosphatase	0.89566	0.14471	6.05202e-10	344292	rs11410326	CA	C	0.942144	1.88429	0.057856	0.802207	0.0874545	0.912546	0.0958357
Alkaline phosphatase	-1.6874	0.12335	1.39091e-42	344292	rs78221767	G	T	0.068438	0.136876	0.931562	2.84732	0.363057	0.636943	0.57
Alkaline phosphatase	0.55231	0.063481	3.32124e-18	344292	rs754465	A	C	0.59623	1.19246	0.40377	0.305046	0.146874	0.853126	0.172159
Alkaline phosphatase	-0.9036	0.12143	9.98389e-14	344292	rs12245237	T	C	0.070933	0.141866	0.929067	0.816493	0.107616	0.892384	0.120594
Alkaline phosphatase	0.44546	0.07592	4.42996e-09	344292	rs4472863	G	A	0.21386	0.42772	0.78614	0.198435	0.0667232	0.933277	0.0714935
Alkaline phosphatase	-2.0505	0.062611	1e-200	344292	rs9414801	A	G	0.53033	1.06066	0.46967	4.20455	2.09454	-1.09454	-1.91363
Alkaline phosphatase	-0.48056	0.069913	6.26325e-12	344292	rs150231142	G	GA	0.31972	0.63944	0.68028	0.230938	0.100458	0.899542	0.111676
Alkaline phosphatase	-0.38383	0.066519	7.92739e-09	344292	rs2671541	T	C	0.66721	1.33442	0.33279	0.147325	0.0654245	0.934575	0.0700045
Alkaline phosphatase	0.65725	0.086089	2.27248e-14	344292	rs75406471	A	G	0.15574	0.31148	0.84426	0.431978	0.113597	0.886403	0.128155
Alkaline phosphatase	0.81322	0.1431	1.3252e-08	344292	rs58346762	A	C	0.049963	0.099926	0.950037	0.661327	0.062782	0.937218	0.0669876
Alkaline phosphatase	0.36219	0.065111	2.6584e-08	344292	rs12778436	A	C	0.35401	0.70802	0.64599	0.131182	0.059999	0.940001	0.0638287
Alkaline phosphatase	1.7485	0.12171	8.78011e-47	344292	rs11601507	A	C	0.068451	0.136902	0.931549	3.05725	0.389894	0.610106	0.63906
Alkaline phosphatase	2.0063	0.16976	3.1989e-32	344292	rs72636979	A	G	0.035893	0.071786	0.964107	4.02524	0.278584	0.721416	0.386163
Alkaline phosphatase	1.0755	0.062466	2.09894e-66	344292	rs7115703	A	T	0.5102	1.0204	0.4898	1.1567	0.578109	0.421891	1.37028
Alkaline phosphatase	1.0992	0.065363	1.95975e-63	344292	rs174564	G	A	0.34964	0.69928	0.65036	1.20824	0.549488	0.450512	1.2197
Alkaline phosphatase	-1.0831	0.088269	1.31856e-34	344292	rs67358277	G	A	0.15086	0.30172	0.84914	1.17311	0.300553	0.699447	0.4297
Alkaline phosphatase	0.81369	0.09306	2.26673e-18	344292	rs10894808	T	C	0.12815	0.2563	0.87185	0.662091	0.147948	0.852052	0.173637
Alkaline phosphatase	1.4813	0.063005	3.89942e-122	344292	rs7949566	A	G	0.42197	0.84394	0.57803	2.19425	1.0704	-0.0704047	-15.2036
Alkaline phosphatase	-0.92709	0.076398	7.00003e-34	344292	rs11217000	G	A	0.2163	0.4326	0.7837	0.859496	0.291394	0.708606	0.411221
Alkaline phosphatase	0.72391	0.086317	5.02227e-17	344292	rs10840139	G	T	0.15399	0.30798	0.84601	0.524046	0.136542	0.863458	0.158134
Alkaline phosphatase	0.45114	0.064555	2.7842e-12	344292	rs10741694	C	T	0.62756	1.25512	0.37244	0.203527	0.0951402	0.90486	0.105144
Alkaline phosphatase	-0.43142	0.065831	5.6273e-11	344292	rs1228024	A	C	0.66043	1.32086	0.33957	0.186123	0.0834808	0.916519	0.0910846
Alkaline phosphatase	-0.49801	0.062395	1.44977e-15	344292	rs4964193	T	C	0.50301	1.00602	0.49699	0.248014	0.124002	0.875998	0.141556
Alkaline phosphatase	1.2326	0.063145	8.23948e-85	344292	rs7966590	A	G	0.58238	1.16476	0.41762	1.5193	0.73903	0.26097	2.83186
Alkaline phosphatase	-0.81445	0.077606	9.21086e-26	344292	rs598710	C	A	0.20299	0.40598	0.79701	0.663329	0.214633	0.785367	0.273291
Alkaline phosphatase	1.376	0.19459	1.53568e-12	344292	rs149363012	T	C	0.026366	0.052732	0.973634	1.89338	0.0972091	0.902791	0.107676
Alkaline phosphatase	-0.65683	0.10229	1.35179e-10	344292	rs61909599	C	G	0.10845	0.2169	0.89155	0.431426	0.0834279	0.916572	0.0910216
Alkaline phosphatase	-1.3638	0.064313	9.6984e-100	344292	rs2393791	T	C	0.62322	1.24644	0.37678	1.85995	0.873495	0.126505	6.90485
Alkaline phosphatase	0.65368	0.065479	1.82348e-23	344292	rs6580945	T	G	0.64944	1.29888	0.35056	0.427298	0.194564	0.805436	0.241563
Alkaline phosphatase	0.47688	0.063096	4.10204e-14	344292	rs9565082	G	C	0.53165	1.0633	0.46835	0.227415	0.113252	0.886748	0.127716
Alkaline phosphatase	-0.36681	0.06315	6.30318e-09	344292	rs1778790	T	C	0.56827	1.13654	0.43173	0.13455	0.0660206	0.933979	0.0706874
Alkaline phosphatase	1.1767	0.0623	1.56459e-79	344292	rs9533094	G	A	0.48871	0.97742	0.51129	1.38462	0.691958	0.308042	2.24632
Alkaline phosphatase	0.90447	0.067756	1.2297e-40	344292	rs2298058	T	C	0.30508	0.61016	0.69492	0.818066	0.34687	0.65313	0.531089
Alkaline phosphatase	0.88467	0.080449	4.0059e-28	344292	rs665632	C	T	0.18723	0.37446	0.81277	0.782641	0.238197	0.761803	0.312675
Alkaline phosphatase	-0.51274	0.063573	7.32656e-16	344292	rs7996702	A	C	0.5988	1.1976	0.4012	0.262902	0.126319	0.873681	0.144582
Alkaline phosphatase	0.47184	0.063235	8.56841e-14	344292	rs8017311	A	G	0.58015	1.1603	0.41985	0.222633	0.108456	0.891544	0.12165
Alkaline phosphatase	-0.4635	0.062642	1.37341e-13	344292	rs8006147	A	G	0.48637	0.97274	0.51363	0.214832	0.107336	0.892664	0.120243
Alkaline phosphatase	-0.81374	0.062961	3.34349e-38	344292	rs11621792	T	C	0.45361	0.90722	0.54639	0.662173	0.328236	0.671764	0.488619
Alkaline phosphatase	3.0271	0.2211	1.17355e-42	344292	rs28929474	T	C	0.020292	0.040584	0.979708	9.16333	0.364338	0.635662	0.573164
Alkaline phosphatase	0.53919	0.073802	2.76058e-13	344292	rs139269536	CTG	C	0.2469	0.4938	0.7531	0.290726	0.108115	0.891885	0.121221
Alkaline phosphatase	0.47666	0.078675	1.37509e-09	344292	rs12895249	C	T	0.20137	0.40274	0.79863	0.227205	0.0730782	0.926922	0.0788397
Alkaline phosphatase	-0.50289	0.091206	3.51423e-08	344292	rs7153514	G	A	0.1348	0.2696	0.8652	0.252898	0.0589905	0.941009	0.0626886
Alkaline phosphatase	-0.62627	0.065794	1.76685e-21	344292	rs2239222	G	A	0.3486	0.6972	0.6514	0.392214	0.178126	0.821874	0.216732
Alkaline phosphatase	-0.61444	0.10978	2.18409e-08	344292	rs113670117	T	C	0.088017	0.176034	0.911983	0.377537	0.0606097	0.93939	0.0645203
Alkaline phosphatase	-0.40111	0.069339	7.26691e-09	344292	rs12911703	A	G	0.28075	0.5615	0.71925	0.160889	0.0649765	0.935023	0.0694919
Alkaline phosphatase	-0.79919	0.075362	2.8622e-26	344292	rs2070895	A	G	0.21908	0.43816	0.78092	0.638705	0.218544	0.781456	0.279663
Alkaline phosphatase	0.41774	0.076628	4.9985e-08	344292	rs10162642	A	G	0.21144	0.42288	0.78856	0.174507	0.0581921	0.941808	0.0617877
Alkaline phosphatase	-0.3954	0.066866	3.35552e-09	344292	rs28681010	A	G	0.32175	0.6435	0.67825	0.156341	0.0682357	0.931764	0.0732328
Alkaline phosphatase	0.82647	0.065993	5.65458e-36	344292	rs1601935	T	G	0.65567	1.31134	0.34433	0.683053	0.308421	0.691579	0.445967
Alkaline phosphatase	-1.4876	0.2	1.024e-13	344292	rs139974673	C	T	0.024996	0.049992	0.975004	2.21295	0.107865	0.892135	0.120906
Alkaline phosphatase	-1.1241	0.12373	1.04256e-19	344292	rs9926191	G	A	0.070757	0.141514	0.929243	1.2636	0.166165	0.833835	0.199278
Alkaline phosphatase	0.45085	0.062424	5.11446e-13	344292	rs933574	C	A	0.47917	0.95834	0.52083	0.203266	0.101456	0.898544	0.112912
Alkaline phosphatase	-0.55327	0.081297	1.00809e-11	344292	rs12921296	A	G	0.1947	0.3894	0.8053	0.306108	0.0959904	0.90401	0.106183
Alkaline phosphatase	0.36017	0.062684	9.15482e-09	344292	rs423135	A	G	0.51755	1.0351	0.48245	0.129722	0.0647813	0.935219	0.0692686
Alkaline phosphatase	0.72433	0.10343	2.50438e-12	344292	rs9888986	A	G	0.10178	0.20356	0.89822	0.524654	0.0959286	0.904071	0.106107
Alkaline phosphatase	0.34327	0.062507	3.98254e-08	344292	rs10794639	G	A	0.47163	0.94326	0.52837	0.117834	0.0587275	0.941273	0.0623916
Alkaline phosphatase	-0.61598	0.10401	3.18002e-09	344292	rs201772279	TTTG	T	0.10287	0.20574	0.89713	0.379431	0.0700337	0.929966	0.0753078
Alkaline phosphatase	1.1393	0.067784	2.28139e-63	344292	rs4575545	A	G	0.30722	0.61444	0.69278	1.298	0.552524	0.447476	1.23476
Alkaline phosphatase	1.2698	0.080619	7.16143e-56	344292	rs9302635	C	T	0.18284	0.36568	0.81716	1.61239	0.481813	0.518187	0.929807
Alkaline phosphatase	-0.5849	0.062364	6.70811e-21	344292	rs4788808	T	C	0.52246	1.04492	0.47754	0.342108	0.170709	0.829291	0.205849
Alkaline phosphatase	-0.43486	0.062476	3.39782e-12	344292	rs9932007	A	G	0.46454	0.92908	0.53546	0.189103	0.094076	0.905924	0.103845
Alkaline phosphatase	2.3608	0.078987	4.94311e-196	344292	rs55714927	T	C	0.19214	0.38428	0.80786	5.57338	1.73022	-0.730224	-2.36944
Alkaline phosphatase	-1.5207	0.19937	2.40215e-14	344292	rs15623	G	A	0.025694	0.051388	0.974306	2.31253	0.115783	0.884217	0.130944
Alkaline phosphatase	-0.56249	0.10043	2.13422e-08	344292	rs68129009	C	G	0.10855	0.2171	0.89145	0.316395	0.0612331	0.938767	0.0652272
Alkaline phosphatase	-0.38057	0.06611	8.58934e-09	344292	rs376295566	TA	T	0.39386	0.78772	0.60614	0.144834	0.0691535	0.930847	0.0742909
Alkaline phosphatase	1.1121	0.065972	9.7949e-64	344292	rs62059198	T	G	0.3396	0.6792	0.6604	1.23677	0.554744	0.445256	1.2459
Alkaline phosphatase	-0.71106	0.1245	1.12039e-08	344292	rs10665430	GTTC	G	0.932443	1.86489	0.067557	0.505606	0.0636994	0.936301	0.068033
Alkaline phosphatase	-0.75458	0.067108	2.50323e-29	344292	rs2934956	A	T	0.6843	1.3686	0.3157	0.569391	0.246015	0.753985	0.326286
Alkaline phosphatase	1.3302	0.17331	1.65653e-14	344292	rs115536381	T	C	0.033908	0.067816	0.966092	1.76943	0.115927	0.884073	0.131128
Alkaline phosphatase	-0.39533	0.063312	4.26609e-10	344292	rs12946693	C	T	0.54883	1.09766	0.45117	0.156286	0.0773976	0.922602	0.0838905
Alkaline phosphatase	-0.74019	0.075309	8.52511e-23	344292	rs2070863	T	C	0.21874	0.43748	0.78126	0.547881	0.187258	0.812742	0.230403
Alkaline phosphatase	-0.63862	0.075489	2.68782e-17	344292	rs71378928	G	C	0.78097	1.56194	0.21903	0.407836	0.139525	0.860475	0.162149
Alkaline phosphatase	-0.40916	0.072849	1.94971e-08	344292	rs12952704	C	A	0.24657	0.49314	0.75343	0.167412	0.0622013	0.937799	0.0663269
Alkaline phosphatase	-0.73176	0.077948	6.16453e-21	344292	rs4503880	C	T	0.79866	1.59732	0.20134	0.535473	0.17221	0.82779	0.208036
Alkaline phosphatase	-0.48015	0.081587	3.98208e-09	344292	rs2000825	C	T	0.82095	1.6419	0.17905	0.230544	0.0677758	0.932224	0.0727034
Alkaline phosphatase	-0.93554	0.072133	1.85695e-38	344292	rs884205	C	A	0.74666	1.49332	0.25334	0.875235	0.331117	0.668883	0.49503
Alkaline phosphatase	-0.44008	0.06709	5.4063e-11	344292	rs11663201	A	G	0.31463	0.62926	0.68537	0.19367	0.0835254	0.916475	0.0911377
Alkaline phosphatase	-1.2981	0.066818	4.96821e-84	344292	rs5112	G	C	0.53204	1.06408	0.46796	1.68506	0.839072	0.160928	5.21397
Alkaline phosphatase	-1.1007	0.065995	1.97925e-62	344292	rs3865454	G	T	0.66508	1.33016	0.33492	1.21154	0.539738	0.460262	1.17267
Alkaline phosphatase	1.266	0.15304	1.32404e-16	344292	rs28570619	A	G	0.043397	0.086794	0.956603	1.60276	0.133073	0.866927	0.153499
Alkaline phosphatase	-2.5941	0.062412	1e-200	344292	rs601338	A	G	0.51051	1.02102	0.48949	6.72935	3.36319	-2.36319	-1.42316
Alkaline phosphatase	0.41517	0.074684	2.71613e-08	344292	rs350832	A	G	0.77139	1.54278	0.22861	0.172366	0.0607927	0.939207	0.0647276
Alkaline phosphatase	0.54241	0.08419	1.17579e-10	344292	rs112285002	T	C	0.16448	0.32896	0.83552	0.294209	0.080864	0.919136	0.0879783
Alkaline phosphatase	-1.9893	0.11804	1.06684e-63	344292	rs58542926	T	C	0.075436	0.150872	0.924564	3.95731	0.552009	0.447991	1.23219
Alkaline phosphatase	0.86261	0.063777	1.13344e-41	344292	rs36640	A	G	0.39951	0.79902	0.60049	0.744096	0.35702	0.64298	0.555258
Alkaline phosphatase	-0.45663	0.069134	3.98199e-11	344292	rs62120372	A	T	0.28399	0.56798	0.71601	0.208511	0.0847971	0.915203	0.0926539
Alkaline phosphatase	0.3701	0.062512	3.21359e-09	344292	rs764036	A	T	0.53695	1.0739	0.46305	0.136974	0.068113	0.931887	0.0730915
Alkaline phosphatase	-2.4615	0.29996	2.29351e-16	344292	rs182611493	G	A	0.012458	0.024916	0.987542	6.05898	0.149085	0.850915	0.175205
Alkaline phosphatase	-0.45031	0.062383	5.26866e-13	344292	rs1559190	T	C	0.517	1.034	0.483	0.202779	0.101272	0.898728	0.112684
Alkaline phosphatase	0.64664	0.10992	4.0332e-09	344292	rs28362459	C	A	0.087668	0.175336	0.912332	0.418143	0.0668881	0.933112	0.0716829
Alkaline phosphatase	-0.40454	0.069781	6.74637e-09	344292	rs1029709	C	T	0.7261	1.4522	0.2739	0.163653	0.0650941	0.934906	0.0696263
Alkaline phosphatase	1.7313	0.17456	3.51399e-23	344292	rs2207132	A	G	0.03292	0.06584	0.96708	2.9974	0.190852	0.809148	0.235868
Alkaline phosphatase	-0.60996	0.086867	2.19533e-12	344292	rs3577	A	G	0.15249	0.30498	0.84751	0.372051	0.0961654	0.903835	0.106397
Alkaline phosphatase	-0.51743	0.0886	5.22276e-09	344292	rs2038687	A	G	0.14462	0.28924	0.85538	0.267734	0.0662401	0.93376	0.0709391
Alkaline phosphatase	0.4647	0.084355	3.6141e-08	344292	rs73178756	A	G	0.16444	0.32888	0.83556	0.215946	0.0593418	0.940658	0.0630854
Alkaline phosphatase	0.38801	0.06319	8.23835e-10	344292	rs3918253	T	C	0.58354	1.16708	0.41646	0.150552	0.0731745	0.926826	0.0789518
Alkaline phosphatase	0.51218	0.08233	4.9439e-10	344292	rs140819513	C	G	0.17425	0.3485	0.82575	0.262328	0.0754912	0.924509	0.0816555
Alkaline phosphatase	-1.1027	0.062664	2.82033e-69	344292	rs1077889	G	A	0.44254	0.88508	0.55746	1.21595	0.599944	0.400056	1.49965
Alkaline phosphatase	-0.42826	0.062348	6.48037e-12	344292	rs817355	G	A	0.48704	0.97408	0.51296	0.183407	0.0916417	0.908358	0.100887
Alkaline phosphatase	0.42377	0.073022	6.50894e-09	344292	rs6080303	A	G	0.24358	0.48716	0.75642	0.179581	0.0661752	0.933825	0.0708646
Alkaline phosphatase	-0.35874	0.062434	9.15272e-09	344292	rs6060267	G	A	0.47575	0.9515	0.52425	0.128694	0.0641958	0.935804	0.0685996
Alkaline phosphatase	-0.39315	0.07056	2.52098e-08	344292	rs2836881	T	G	0.2666	0.5332	0.7334	0.154567	0.0604432	0.939557	0.0643316
Alkaline phosphatase	-0.40176	0.063325	2.23512e-10	344292	rs2823660	C	A	0.58057	1.16114	0.41943	0.161411	0.0786099	0.92139	0.0853167
Alkaline phosphatase	-0.41834	0.064942	1.18231e-10	344292	rs9984503	C	G	0.3615	0.723	0.6385	0.175008	0.0807901	0.91921	0.0878908
Alkaline phosphatase	0.73238	0.082756	8.80643e-19	344292	rs80584	T	C	0.82886	1.65772	0.17114	0.53638	0.152172	0.847828	0.179485
Alkaline phosphatase	0.46666	0.064308	3.97832e-13	344292	rs5762665	G	A	0.6212	1.2424	0.3788	0.217772	0.102488	0.897512	0.114191
Alkaline phosphatase	-0.45089	0.063591	1.33968e-12	344292	rs9611177	T	C	0.44479	0.88958	0.55521	0.203302	0.100412	0.899588	0.111619
Alkaline phosphatase	-0.3821	0.066357	8.50668e-09	344292	rs113325995	G	T	0.60493	1.20986	0.39507	0.146	0.0697852	0.930215	0.0750205
Albumin	0.065365	0.0065088	9.9816e-24	315268	rs1497406	G	A	0.58023	1.16046	0.41977	0.00427258	0.00208129	0.997919	0.00208563	0.335357	525.67	315066	201	1567.49
Albumin	-0.048446	0.0065947	2.04362e-13	315268	rs34596921	TA	T	0.41837	0.83674	0.58163	0.00234701	0.00114223	0.998858	0.00114354
Albumin	0.050223	0.0064225	5.30152e-15	315268	rs11264233	A	G	0.48849	0.97698	0.51151	0.00252235	0.00126051	0.998739	0.0012621
Albumin	0.060671	0.0064529	5.38394e-21	315268	rs6693993	C	G	0.53469	1.06938	0.46531	0.00368097	0.00183163	0.998168	0.00183499
Albumin	0.042393	0.0066781	2.18358e-10	315268	rs56188865	C	T	0.37036	0.74072	0.62964	0.00179717	0.000838175	0.999162	0.000838878
Albumin	0.050703	0.0087263	6.2408e-09	315268	rs1782455	A	G	0.8385	1.677	0.1615	0.00257079	0.000696262	0.999304	0.000696747
Albumin	-0.074835	0.0080966	2.41657e-20	315268	rs3768321	T	G	0.19703	0.39406	0.80297	0.00560028	0.00177203	0.998228	0.00177518
Albumin	0.056549	0.0066746	2.41657e-17	315268	rs11208706	G	T	0.36834	0.73668	0.63166	0.00319779	0.00148803	0.998512	0.00149025
Albumin	0.070903	0.0077095	3.7051e-20	315268	rs28688002	A	T	0.22492	0.44984	0.77508	0.00502724	0.00175281	0.998247	0.00175588
Albumin	0.04914	0.0072161	9.79039e-12	315268	rs7366884	C	T	0.27246	0.54492	0.72754	0.00241474	0.000957326	0.999043	0.000958244
Albumin	0.03728	0.0068361	4.94573e-08	315268	rs331638	A	T	0.66441	1.32882	0.33559	0.0013898	0.000619765	0.99938	0.000620149
Albumin	-0.063115	0.0086777	3.51722e-13	315268	rs6682695	C	G	0.83017	1.66034	0.16983	0.0039835	0.00112325	0.998877	0.00112451
Albumin	-0.047261	0.0072694	7.9671e-11	315268	rs61817641	T	C	0.26915	0.5383	0.73085	0.0022336	0.000878736	0.999121	0.000879509
Albumin	0.057726	0.0073857	5.47268e-15	315268	rs10863570	C	T	0.25511	0.51022	0.74489	0.00333229	0.00126646	0.998734	0.00126807
Albumin	0.041898	0.0069389	1.56099e-09	315268	rs1986133	T	C	0.68955	1.3791	0.31045	0.00175544	0.000751578	0.999248	0.000752143
Albumin	-0.066309	0.0082796	1.16359e-15	315268	rs4970834	T	C	0.18764	0.37528	0.81236	0.00439688	0.00134044	0.99866	0.00134224
Albumin	0.11849	0.0086627	1.4012e-42	315268	rs11589479	A	G	0.1646	0.3292	0.8354	0.0140399	0.00386116	0.996139	0.00387613
Albumin	-0.049713	0.0069745	1.02235e-12	315268	rs10919543	G	A	0.31503	0.63006	0.68497	0.00247138	0.00106658	0.998933	0.00106772
Albumin	-0.061275	0.0070143	2.43108e-18	315268	rs2820446	G	C	0.29913	0.59826	0.70087	0.00375463	0.00157432	0.998426	0.00157681
Albumin	-0.055565	0.0068034	3.16665e-16	315268	rs4499445	T	G	0.65478	1.30956	0.34522	0.00308747	0.0013958	0.998604	0.00139775
Albumin	-0.044412	0.0077125	8.49435e-09	315268	rs71010816	GT	G	0.74886	1.49772	0.25114	0.00197243	0.000741903	0.999258	0.000742454
Albumin	0.040246	0.0070638	1.21649e-08	315268	rs7591567	C	T	0.29485	0.5897	0.70515	0.00161974	0.000673532	0.999326	0.000673986
Albumin	-0.062675	0.0067299	1.25141e-20	315268	rs59916403	T	G	0.35213	0.70426	0.64787	0.00392816	0.0017923	0.998208	0.00179551
Albumin	-0.15317	0.0065725	5.02343e-120	315268	rs1260326	C	T	0.60704	1.21408	0.39296	0.023461	0.0111929	0.988807	0.0113196
Albumin	-0.099751	0.015029	3.1989e-11	315268	rs17023530	A	T	0.048199	0.096398	0.951801	0.00995026	0.000912954	0.999087	0.000913788
Albumin	0.055807	0.0067216	1.02259e-16	315268	rs2972145	C	T	0.64679	1.29358	0.35321	0.00311442	0.001423	0.998577	0.00142502
Albumin	-0.041242	0.0065509	3.06613e-10	315268	rs6734238	G	A	0.40207	0.80414	0.59793	0.0017009	0.000817827	0.999182	0.000818496
Albumin	-0.076359	0.0065798	3.94366e-31	315268	rs13389219	T	C	0.39364	0.78728	0.60636	0.0058307	0.00278343	0.997217	0.0027912
Albumin	0.037418	0.006535	1.0305e-08	315268	rs55724869	C	G	0.41358	0.82716	0.58642	0.00140011	0.00067914	0.999321	0.000679602
Albumin	-0.042132	0.0075086	2.01108e-08	315268	rs76006845	G	GT	0.7319	1.4638	0.2681	0.00177511	0.000696631	0.999303	0.000697116
Albumin	0.043098	0.0073226	3.97027e-09	315268	rs6793835	A	G	0.26438	0.52876	0.73562	0.00185744	0.000722481	0.999278	0.000723003
Albumin	0.24208	0.026379	4.46478e-20	315268	rs74780677	G	A	0.01564	0.03128	0.98436	0.0586027	0.00180442	0.998196	0.00180769
Albumin	0.049617	0.0073682	1.65425e-11	315268	rs114113354	G	A	0.26046	0.52092	0.73954	0.00246185	0.000948405	0.999052	0.000949305
Albumin	0.049318	0.0071194	4.30031e-12	315268	rs667172	A	G	0.28615	0.5723	0.71385	0.00243227	0.000993669	0.999006	0.000994657
Albumin	-0.040815	0.0073927	3.37303e-08	315268	rs9917677	C	T	0.25289	0.50578	0.74711	0.00166586	0.000629486	0.999371	0.000629882
Albumin	-0.13181	0.0098607	9.69617e-41	315268	rs1801282	G	C	0.12024	0.24048	0.87976	0.0173739	0.0036757	0.996324	0.00368926
Albumin	0.073083	0.010004	2.76694e-13	315268	rs11928797	A	C	0.11709	0.23418	0.88291	0.00534112	0.00110433	0.998896	0.00110555
Albumin	0.1106	0.014351	1.293e-14	315268	rs113177823	A	G	0.054374	0.108748	0.945626	0.0122324	0.00125791	0.998742	0.0012595
Albumin	-0.049897	0.0081693	1.01109e-09	315268	rs6794370	C	A	0.80694	1.61388	0.19306	0.00248971	0.000775733	0.999224	0.000776335
Albumin	0.058535	0.0065735	5.38518e-19	315268	rs900400	C	T	0.39764	0.79528	0.60236	0.00342635	0.00164137	0.998359	0.00164407
Albumin	0.043978	0.0071402	7.32032e-10	315268	rs234043	C	T	0.71765	1.4353	0.28235	0.00193406	0.000783793	0.999216	0.000784408
Albumin	0.29585	0.02584	2.40713e-30	315268	rs77849807	G	A	0.015709	0.031418	0.984291	0.0875272	0.00270673	0.997293	0.00271408
Albumin	0.07797	0.0086927	2.9902e-19	315268	rs10004084	C	T	0.16526	0.33052	0.83474	0.00607932	0.00167727	0.998323	0.00168009
Albumin	-0.050429	0.0068267	1.50591e-13	315268	rs71587365	ATT	A	0.58935	1.1787	0.41065	0.00254308	0.00123094	0.998769	0.00123245
Albumin	0.042351	0.006473	6.04923e-11	315268	rs28687959	T	C	0.56183	1.12366	0.43817	0.00179361	0.00088309	0.999117	0.00088387
Albumin	0.15616	0.021774	7.41652e-13	315268	rs1229984	C	T	0.977687	1.95537	0.022313	0.0243859	0.00106397	0.998936	0.0010651
Albumin	0.055949	0.01007	2.76439e-08	315268	rs4833945	C	T	0.11578	0.23156	0.88422	0.00313029	0.000640927	0.999359	0.000641338
Albumin	-0.052384	0.0074829	2.55682e-12	315268	rs1593357	T	C	0.24512	0.49024	0.75488	0.00274408	0.00101551	0.998984	0.00101654
Albumin	0.043714	0.0067407	8.88178e-11	315268	rs2702571	A	T	0.64683	1.29366	0.35317	0.00191091	0.000873062	0.999127	0.000873825
Albumin	-0.043162	0.0078733	4.20833e-08	315268	rs2200061	A	G	0.213	0.426	0.787	0.00186296	0.000624579	0.999375	0.000624969
Albumin	-0.30931	0.022872	1.16815e-41	315268	rs150783681	C	G	0.020253	0.040506	0.979747	0.0956727	0.00379683	0.996203	0.0038113
Albumin	-0.14501	0.012233	2.07826e-32	315268	rs13107325	T	C	0.074885	0.14977	0.925115	0.0210279	0.00291351	0.997086	0.00292202
Albumin	0.055214	0.0073218	4.6752e-14	315268	rs390801	C	T	0.26332	0.52664	0.73668	0.00304859	0.00118275	0.998817	0.00118415
Albumin	0.041137	0.0066772	7.24803e-10	315268	rs11736842	T	A	0.63696	1.27392	0.36304	0.00169225	0.00078264	0.999217	0.000783253
Albumin	-0.11463	0.0066711	3.80014e-66	315268	rs13108218	G	A	0.61819	1.23638	0.38181	0.01314	0.00620292	0.993797	0.00624163
Albumin	-0.048369	0.0070905	9.01364e-12	315268	rs13111128	A	G	0.30062	0.60124	0.69938	0.00233956	0.000983774	0.999016	0.000984743
Albumin	0.039807	0.0072035	3.27718e-08	315268	rs6871748	C	T	0.27615	0.5523	0.72385	0.0015846	0.000633494	0.999367	0.000633896
Albumin	0.051348	0.0075711	1.18577e-11	315268	rs10213692	C	T	0.24052	0.48104	0.75948	0.00263662	0.000963262	0.999037	0.000964191
Albumin	-0.061653	0.0064595	1.37658e-21	315268	rs1500187	G	A	0.45557	0.91114	0.54443	0.00380109	0.00188554	0.998114	0.0018891
Albumin	0.10569	0.0064444	2.01512e-60	315268	rs34783842	TA	T	0.46552	0.93104	0.53448	0.0111704	0.00555863	0.994441	0.0055897
Albumin	-0.13242	0.015055	1.43087e-18	315268	rs2227827	T	C	0.047899	0.095798	0.952101	0.0175351	0.00159936	0.998401	0.00160192
Albumin	-0.041992	0.0072528	7.05505e-09	315268	rs61552236	ACT	A	0.27125	0.5425	0.72875	0.00176333	0.000697126	0.999303	0.000697613
Albumin	-0.098286	0.014475	1.12124e-11	315268	rs35676551	A	C	0.058465	0.11693	0.941535	0.00966014	0.00106352	0.998936	0.00106465
Albumin	-0.05573	0.0074674	8.47227e-14	315268	rs6860245	C	G	0.2484	0.4968	0.7516	0.00310583	0.0011597	0.99884	0.00116105
Albumin	0.041087	0.0064911	2.45822e-10	315268	rs72818989	C	T	0.54207	1.08414	0.45793	0.00168814	0.000838095	0.999162	0.000838798
Albumin	0.059392	0.0077802	2.28665e-14	315268	rs459193	G	A	0.74713	1.49426	0.25287	0.00352741	0.00133284	0.998667	0.00133462
Albumin	-0.037413	0.0066431	1.78382e-08	315268	rs7731045	C	T	0.38995	0.7799	0.61005	0.00139973	0.000665962	0.999334	0.000666406
Albumin	-0.038357	0.0064733	3.11731e-09	315268	rs10042492	T	C	0.43504	0.87008	0.56496	0.00147126	0.000723213	0.999277	0.000723736
Albumin	0.047729	0.0070968	1.75348e-11	315268	rs6897617	A	G	0.28838	0.57676	0.71162	0.00227806	0.000934992	0.999065	0.000935867
Albumin	0.081833	0.012003	9.2747e-12	315268	rs4327724	T	C	0.078888	0.157776	0.921112	0.00669664	0.000973218	0.999027	0.000974167
Albumin	0.0568	0.0077482	2.29509e-13	315268	rs4711399	T	C	0.77921	1.55842	0.22079	0.00322624	0.0011101	0.99889	0.00111133
Albumin	-0.058229	0.0080291	4.1096e-13	315268	rs59842359	T	C	0.20273	0.40546	0.79727	0.00339062	0.00109605	0.998904	0.00109726
Albumin	0.13344	0.014935	4.08884e-19	315268	rs72959041	A	G	0.050215	0.10043	0.949785	0.0178062	0.00169848	0.998302	0.00170137
Albumin	-0.063528	0.0087344	3.51641e-13	315268	rs2115868	A	T	0.16168	0.32336	0.83832	0.00403581	0.00109402	0.998906	0.00109522
Albumin	-0.04203	0.0064685	8.17147e-11	315268	rs9391997	G	A	0.53012	1.06024	0.46988	0.00176652	0.000880055	0.99912	0.00088083
Albumin	0.082237	0.014356	1.01489e-08	315268	rs6912824	A	G	0.052927	0.105854	0.947073	0.00676292	0.000677993	0.999322	0.000678453
Albumin	-0.052665	0.0083635	3.03928e-10	315268	rs12215904	T	C	0.18062	0.36124	0.81938	0.0027736	0.000820966	0.999179	0.000821641
Albumin	0.055167	0.007361	6.67268e-14	315268	rs1331309	G	T	0.26152	0.52304	0.73848	0.0030434	0.00117553	0.998824	0.00117691
Albumin	0.040278	0.0069617	7.23169e-09	315268	rs9262066	T	G	0.62177	1.24354	0.37823	0.00162232	0.000763047	0.999237	0.00076363
Albumin	-0.061124	0.0065325	8.25658e-21	315268	rs9265945	G	A	0.42942	0.85884	0.57058	0.00373614	0.00183085	0.998169	0.00183421
Albumin	0.068327	0.0096664	1.57e-12	315268	rs10456852	T	C	0.12956	0.25912	0.87044	0.00466858	0.00105299	0.998947	0.0010541
Albumin	0.039959	0.0067559	3.32889e-09	315268	rs1998528	A	G	0.34623	0.69246	0.65377	0.00159672	0.000722851	0.999277	0.000723374
Albumin	0.041427	0.0067069	6.55073e-10	315268	rs4946811	C	A	0.35713	0.71426	0.64287	0.0017162	0.000788037	0.999212	0.000788658
Albumin	0.040759	0.0064517	2.66281e-10	315268	rs1880241	G	A	0.49335	0.9867	0.50665	0.0016613	0.000830501	0.999169	0.000831191
Albumin	-0.038635	0.0070816	4.88315e-08	315268	rs73234873	T	C	0.29494	0.58988	0.70506	0.00149266	0.0006208	0.999379	0.000621185
Albumin	-0.057607	0.0072146	1.41319e-15	315268	rs10236582	C	T	0.27836	0.55672	0.72164	0.00331857	0.00133324	0.998667	0.00133502
Albumin	-0.066383	0.0064575	8.7438e-25	315268	rs6970593	A	G	0.48766	0.97532	0.51234	0.0044067	0.00220201	0.997798	0.00220687
Albumin	-0.048993	0.0070429	3.49784e-12	315268	rs157936	G	T	0.30488	0.60976	0.69512	0.00240031	0.00101739	0.998983	0.00101842
Albumin	0.14773	0.01024	3.68638e-47	315268	rs114949263	C	T	0.11154	0.22308	0.88846	0.0218242	0.0043255	0.995675	0.00434429
Albumin	-0.041929	0.0066484	2.85411e-10	315268	rs2710804	C	T	0.37709	0.75418	0.62291	0.00175804	0.000825904	0.999174	0.000826586
Albumin	0.0387	0.0066814	6.95136e-09	315268	rs4410790	C	T	0.63416	1.26832	0.36584	0.00149769	0.000694931	0.999305	0.000695415
Albumin	-0.06328	0.0080765	4.70002e-15	315268	rs9638180	G	A	0.19723	0.39446	0.80277	0.00400436	0.00126802	0.998732	0.00126963
Albumin	-0.044331	0.0073165	1.37031e-09	315268	rs1229492	C	T	0.73291	1.46582	0.26709	0.00196524	0.000769402	0.999231	0.000769994
Albumin	-0.045869	0.0081566	1.87241e-08	315268	rs60644673	T	G	0.19469	0.38938	0.80531	0.00210397	0.000659744	0.99934	0.000660179
Albumin	-0.14194	0.021833	7.97811e-11	315268	rs149092986	C	T	0.023997	0.047994	0.976003	0.020147	0.00094373	0.999056	0.000944621
Albumin	0.037556	0.00651	7.98381e-09	315268	rs2072442	G	C	0.57233	1.14466	0.42767	0.00141045	0.000690469	0.99931	0.000690946
Albumin	0.039208	0.0067563	6.51538e-09	315268	rs67694436	T	C	0.35645	0.7129	0.64355	0.00153727	0.000705278	0.999295	0.000705776
Albumin	0.1492	0.010732	6.29651e-44	315268	rs2169387	G	A	0.8992	1.7984	0.1008	0.0222606	0.00403538	0.995965	0.00405173
Albumin	0.050183	0.0090914	3.39633e-08	315268	rs73263719	A	G	0.1695	0.339	0.8305	0.00251833	0.00070901	0.999291	0.000709513
Albumin	0.047388	0.0065879	6.34454e-13	315268	rs58579887	C	T	0.40407	0.80814	0.59593	0.00224562	0.00108148	0.998919	0.00108265
Albumin	-0.12184	0.015874	1.65196e-14	315268	rs118162691	A	C	0.043318	0.086636	0.956682	0.014845	0.0012304	0.99877	0.00123191
Albumin	-0.040454	0.0067433	1.985e-09	315268	rs4458838	A	G	0.36968	0.73936	0.63032	0.00163653	0.000762676	0.999237	0.000763258
Albumin	-0.041722	0.0074019	1.73548e-08	315268	rs800545	G	A	0.74677	1.49354	0.25323	0.00174073	0.000658358	0.999342	0.000658792
Albumin	-0.051764	0.0065914	4.06631e-15	315268	rs28601761	G	C	0.41921	0.83842	0.58079	0.00267951	0.00130478	0.998695	0.00130648
Albumin	-0.038938	0.0064773	1.84009e-09	315268	rs55846720	A	G	0.56628	1.13256	0.43372	0.00151617	0.000744763	0.999255	0.000745318
Albumin	-0.046671	0.0067513	4.75773e-12	315268	rs12377600	G	A	0.3464	0.6928	0.6536	0.00217818	0.000986312	0.999014	0.000987285
Albumin	0.040035	0.0065237	8.42345e-10	315268	rs1079290	A	T	0.42345	0.8469	0.57655	0.0016028	0.000782616	0.999217	0.000783229
Albumin	-0.037483	0.0064299	5.56724e-09	315268	rs7031621	A	G	0.5038	1.0076	0.4962	0.00140498	0.000702447	0.999298	0.000702941
Albumin	-0.049103	0.0082561	2.72628e-09	315268	rs930340	A	G	0.81033	1.62066	0.18967	0.0024111	0.000741151	0.999259	0.000741701
Albumin	0.040814	0.0072606	1.89671e-08	315268	rs378740	A	C	0.27137	0.54274	0.72863	0.00166578	0.000658745	0.999341	0.000659179
Albumin	-0.054412	0.006527	7.68245e-17	315268	rs10740118	C	G	0.41689	0.83378	0.58311	0.00296067	0.00143943	0.998561	0.00144151
Albumin	0.045447	0.0070203	9.57856e-11	315268	rs36090025	C	A	0.29934	0.59868	0.70066	0.00206543	0.000866388	0.999134	0.000867139
Albumin	-0.049614	0.0081611	1.2084e-09	315268	rs473919	G	C	0.19619	0.39238	0.80381	0.00246155	0.00077637	0.999224	0.000776973
Albumin	-0.060853	0.0068487	6.40324e-19	315268	rs11012732	G	A	0.3307	0.6614	0.6693	0.00370309	0.00163926	0.998361	0.00164196
Albumin	-0.041431	0.0066995	6.24755e-10	315268	rs4948377	G	A	0.36292	0.72584	0.63708	0.00171653	0.000793754	0.999206	0.000794384
Albumin	-0.043538	0.0068117	1.64271e-10	315268	rs198426	T	C	0.33512	0.67024	0.66488	0.00189556	0.000844716	0.999155	0.00084543
Albumin	0.080532	0.014364	2.0679e-08	315268	rs74538877	C	G	0.056099	0.112198	0.943901	0.0064854	0.000686829	0.999313	0.000687301
Albumin	0.040949	0.0065161	3.29853e-10	315268	rs631695	G	T	0.58346	1.16692	0.41654	0.00167682	0.00081505	0.999185	0.000815715
Albumin	-0.039225	0.0068931	1.26791e-08	315268	rs673751	C	A	0.67774	1.35548	0.32226	0.0015386	0.000672087	0.999328	0.000672539
Albumin	-0.063885	0.0064755	5.91425e-23	315268	rs11217135	T	C	0.44613	0.89226	0.55387	0.00408129	0.00201696	0.997983	0.00202104
Albumin	0.09543	0.016512	7.49411e-09	315268	rs117812492	T	C	0.039442	0.078884	0.960558	0.00910688	0.000690053	0.99931	0.000690529
Albumin	-0.050192	0.0066035	2.94849e-14	315268	rs2785172	A	G	0.60769	1.21538	0.39231	0.00251924	0.00120119	0.998799	0.00120263
Albumin	0.05508	0.0065788	5.67153e-17	315268	rs1791936	A	G	0.60754	1.21508	0.39246	0.00303381	0.00144673	0.998553	0.00144883
Albumin	0.064267	0.011157	8.41182e-09	315268	rs10793127	A	G	0.092263	0.184526	0.907737	0.00413025	0.000691821	0.999308	0.0006923
Albumin	0.063054	0.0064673	1.86466e-22	315268	rs3740688	T	G	0.54426	1.08852	0.45574	0.00397581	0.00197233	0.998028	0.00197622
Albumin	0.083138	0.012402	2.0361e-11	315268	rs45439091	T	G	0.072593	0.145186	0.927407	0.00691193	0.000930667	0.999069	0.000931534
Albumin	0.044716	0.0067799	4.24815e-11	315268	rs61377406	GAAGAATGAGAT	G	0.36158	0.72316	0.63842	0.00199952	0.000923138	0.999077	0.000923991
Albumin	-0.047157	0.0071558	4.40555e-11	315268	rs2168101	A	C	0.31085	0.6217	0.68915	0.00222378	0.000952768	0.999047	0.000953676
Albumin	-0.046189	0.0075294	8.55264e-10	315268	rs10832961	G	C	0.759	1.518	0.241	0.00213342	0.000780487	0.99922	0.000781097
Albumin	0.081665	0.0129	2.44788e-10	315268	rs79295634	G	A	0.066607	0.133214	0.933393	0.00666917	0.000829252	0.999171	0.00082994
Albumin	0.046581	0.0064709	6.09677e-13	315268	rs12815728	C	T	0.54087	1.08174	0.45913	0.00216979	0.00107765	0.998922	0.00107881
Albumin	-0.18328	0.024688	1.13815e-13	315268	rs76895963	G	T	0.021056	0.042112	0.978944	0.0335916	0.00138482	0.998615	0.00138674
Albumin	-0.092041	0.01253	2.05731e-13	315268	rs78444263	T	C	0.071231	0.142462	0.928769	0.00847155	0.00112091	0.998879	0.00112216
Albumin	-0.042757	0.0077224	3.08418e-08	315268	rs10431419	A	C	0.22283	0.44566	0.77717	0.00182816	0.00063319	0.999367	0.000633591
Albumin	-0.074704	0.011097	1.67417e-11	315268	rs11057273	C	T	0.90732	1.81464	0.09268	0.00558069	0.000938565	0.999061	0.000939446
Albumin	0.091027	0.0083094	6.38117e-28	315268	rs2638315	C	G	0.18211	0.36422	0.81789	0.00828591	0.00246831	0.997532	0.00247441
Albumin	-0.065406	0.0074871	2.42885e-18	315268	rs11609805	A	G	0.24326	0.48652	0.75674	0.00427794	0.00157501	0.998425	0.00157749
Albumin	0.055446	0.0064343	6.88494e-18	315268	rs3184504	C	T	0.51817	1.03634	0.48183	0.00307426	0.0015351	0.998465	0.00153746
Albumin	0.039981	0.006587	1.2828e-09	315268	rs992367	G	A	0.59857	1.19714	0.40143	0.00159848	0.000768178	0.999232	0.000768769
Albumin	-0.051482	0.0091739	2.0047e-08	315268	rs6490409	G	A	0.14363	0.28726	0.85637	0.0026504	0.000652	0.999348	0.000652425
Albumin	0.047748	0.0064756	1.66571e-13	315268	rs72694393	T	G	0.48154	0.96308	0.51846	0.00227987	0.00113838	0.998862	0.00113968
Albumin	0.24586	0.014916	5.19039e-61	315268	rs17580	A	T	0.048858	0.097716	0.951142	0.0604471	0.00561807	0.994382	0.00564981
Albumin	-0.12845	0.012508	9.78588e-25	315268	rs12881869	T	C	0.071195	0.14239	0.928805	0.0164994	0.00218209	0.997818	0.00218686
Albumin	-0.086272	0.0075665	4.14572e-30	315268	rs35511437	A	G	0.24383	0.48766	0.75617	0.00744286	0.00274458	0.997255	0.00275214
Albumin	0.039558	0.0065728	1.76291e-09	315268	rs7158187	C	T	0.59757	1.19514	0.40243	0.00156484	0.000752624	0.999247	0.00075319
Albumin	-0.03834	0.0065359	4.46869e-09	315268	rs10143115	A	G	0.54022	1.08044	0.45978	0.00146996	0.000730222	0.99927	0.000730756
Albumin	0.082873	0.0084335	8.70964e-23	315268	rs75070309	A	C	0.18008	0.36016	0.81992	0.00686793	0.00202812	0.997972	0.00203224
Albumin	0.68863	0.02282	9.18333e-200	315268	rs28929474	T	C	0.020227	0.040454	0.979773	0.474211	0.0187957	0.981204	0.0191558
Albumin	-0.092926	0.0079341	1.11892e-31	315268	rs872926	A	G	0.20696	0.41392	0.79304	0.00863524	0.00283456	0.997165	0.00284262
Albumin	-0.041492	0.0073235	1.4667e-08	315268	rs7402977	A	G	0.26675	0.5335	0.73325	0.00172159	0.000673465	0.999327	0.000673919
Albumin	-0.059694	0.0071111	4.70002e-17	315268	rs8041057	T	C	0.71393	1.42786	0.28607	0.00356337	0.00145552	0.998544	0.00145765
Albumin	0.39405	0.020587	1.29211e-81	315268	rs139974673	C	T	0.025096	0.050192	0.974904	0.155275	0.007598	0.992402	0.00765617
Albumin	0.06004	0.0066703	2.24647e-19	315268	rs58558667	T	G	0.37416	0.74832	0.62584	0.0036048	0.00168823	0.998312	0.00169109
Albumin	0.22308	0.033281	2.0488e-11	315268	rs59431480	G	C	0.0095522	0.0191044	0.990448	0.0497647	0.000941643	0.999058	0.00094253
Albumin	0.036689	0.0066044	2.77517e-08	315268	rs1532085	G	A	0.6132	1.2264	0.3868	0.00134608	0.000638543	0.999361	0.000638951
Albumin	0.046512	0.0083234	2.29699e-08	315268	rs2869876	A	C	0.18453	0.36906	0.81547	0.00216337	0.000651081	0.999349	0.000651505
Albumin	-0.065417	0.010303	2.16451e-10	315268	rs16950612	G	A	0.10959	0.21918	0.89041	0.00427938	0.000835165	0.999165	0.000835863
Albumin	-0.048666	0.0065017	7.15979e-14	315268	rs4782568	G	C	0.45247	0.90494	0.54753	0.00236838	0.00117349	0.998827	0.00117487
Albumin	0.058604	0.010534	2.65051e-08	315268	rs72793380	A	C	0.10516	0.21032	0.89484	0.00343443	0.000646369	0.999354	0.000646787
Albumin	0.04785	0.0070627	1.24624e-11	315268	rs72789541	A	T	0.29506	0.59012	0.70494	0.00228962	0.000952481	0.999048	0.000953389
Albumin	0.077494	0.0082253	4.48023e-21	315268	rs12924886	T	A	0.18885	0.3777	0.81115	0.00600532	0.00183986	0.99816	0.00184325
Albumin	-0.037326	0.0066393	1.89008e-08	315268	rs879620	T	C	0.6154	1.2308	0.3846	0.00139323	0.000659507	0.99934	0.000659943
Albumin	-0.065424	0.010651	8.13205e-10	315268	rs78961851	C	T	0.10258	0.20516	0.89742	0.0042803	0.000788066	0.999212	0.000788688
Albumin	0.16974	0.0082408	3.34503e-94	315268	rs11078597	C	T	0.18641	0.37282	0.81359	0.0288117	0.00873923	0.991261	0.00881628
Albumin	0.040358	0.0069352	5.91562e-09	315268	rs854796	A	G	0.68333	1.36666	0.31667	0.00162877	0.000704899	0.999295	0.000705396
Albumin	0.05306	0.0066439	1.39573e-15	315268	rs1030098	C	T	0.38081	0.76162	0.61919	0.00281536	0.00132769	0.998672	0.00132946
Albumin	-0.50007	0.021467	6.29506e-120	315268	rs77542162	G	A	0.022953	0.045906	0.977047	0.25007	0.0112162	0.988784	0.0113435
Albumin	0.056019	0.0096291	5.97283e-09	315268	rs72631343	G	C	0.12744	0.25488	0.87256	0.00313813	0.000697914	0.999302	0.000698401
Albumin	-0.07283	0.0078417	1.58745e-20	315268	rs4796307	A	T	0.78534	1.57068	0.21466	0.00530421	0.00178838	0.998212	0.00179158
Albumin	-0.087356	0.0076142	1.83316e-30	315268	rs8072215	G	A	0.23131	0.46262	0.76869	0.00763107	0.0027137	0.997286	0.00272108
Albumin	-0.073544	0.0083282	1.04544e-18	315268	rs111443054	TCACACA	T	0.18411	0.36822	0.81589	0.00540872	0.00162493	0.998375	0.00162757
Albumin	-0.043916	0.0070685	5.20811e-10	315268	rs201931078	GTGT	G	0.29628	0.59256	0.70372	0.00192862	0.000804225	0.999196	0.000804873
Albumin	-0.097496	0.010813	1.95254e-19	315268	rs34562254	A	G	0.097747	0.195494	0.902253	0.00950547	0.00167662	0.998323	0.00167944
Albumin	-0.10832	0.019454	2.58297e-08	315268	rs117820542	G	C	0.028246	0.056492	0.971754	0.0117332	0.000644111	0.999356	0.000644526
Albumin	0.070235	0.0067657	3.0507e-25	315268	rs11656541	C	G	0.65356	1.30712	0.34644	0.00493296	0.00223383	0.997766	0.00223883
Albumin	-0.053215	0.0065653	5.27473e-16	315268	rs4790875	T	C	0.59435	1.1887	0.40565	0.00283184	0.0013655	0.998634	0.00136737
Albumin	0.086552	0.013414	1.1036e-10	315268	rs34931250	T	C	0.061215	0.12243	0.938785	0.00749125	0.00086101	0.999139	0.000861752
Albumin	0.050176	0.0064884	1.05172e-14	315268	rs6567095	A	G	0.55434	1.10868	0.44566	0.00251763	0.00124395	0.998756	0.0012455
Albumin	0.073304	0.0071463	1.10382e-24	315268	rs55722786	T	G	0.28629	0.57258	0.71371	0.00537348	0.0021959	0.997804	0.00220074
Albumin	-0.066855	0.0067469	3.83531e-23	315268	rs2303695	T	C	0.34793	0.69586	0.65207	0.00446959	0.00202807	0.997972	0.0020322
Albumin	-0.07004	0.0068159	9.12011e-25	315268	rs4805881	C	A	0.66529	1.33058	0.33471	0.0049056	0.00218475	0.997815	0.00218953
Albumin	0.20781	0.008445	1.41579e-133	315268	rs45512696	T	C	0.17598	0.35196	0.82402	0.043185	0.0125246	0.987475	0.0126835
Albumin	-0.19148	0.0074244	1.59221e-146	315268	rs10419198	T	C	0.24966	0.49932	0.75034	0.0366646	0.0137367	0.986263	0.0139281
Albumin	-0.091335	0.015391	2.95141e-09	315268	rs147651823	A	C	0.046717	0.093434	0.953283	0.00834208	0.000743021	0.999257	0.000743574
Albumin	-0.13399	0.018332	2.69153e-13	315268	rs73038384	T	C	0.031599	0.063198	0.968401	0.0179533	0.00109876	0.998901	0.00109997
Albumin	0.16268	0.016174	8.52707e-24	315268	rs139278099	T	C	0.041636	0.083272	0.958364	0.0264648	0.00211202	0.997888	0.00211649
Albumin	-0.22147	0.025847	1.05414e-17	315268	rs138833981	G	C	0.016171	0.032342	0.983829	0.049049	0.00156069	0.998439	0.00156313
Albumin	0.045816	0.0065013	1.82894e-12	315268	rs4804413	T	C	0.42891	0.85782	0.57109	0.00209911	0.00102834	0.998972	0.00102939
Albumin	0.070383	0.011482	8.81942e-10	315268	rs2304130	G	A	0.085771	0.171542	0.914229	0.00495377	0.000776893	0.999223	0.000777497
Albumin	-0.054506	0.0066526	2.55505e-16	315268	rs4805129	C	T	0.62941	1.25882	0.37059	0.0029709	0.00138594	0.998614	0.00138787
Albumin	0.038912	0.0065089	2.25798e-09	315268	rs6065295	T	C	0.42285	0.8457	0.57715	0.00151414	0.000739047	0.999261	0.000739594
Albumin	-0.041871	0.0075657	3.1255e-08	315268	rs2267867	G	A	0.242	0.484	0.758	0.00175318	0.000643193	0.999357	0.000643607
Albumin	0.036592	0.0065667	2.51432e-08	315268	rs1886839	G	A	0.5982	1.1964	0.4018	0.00133897	0.000643663	0.999356	0.000644078
Albumin	0.038599	0.0064706	2.44512e-09	315268	rs3810484	G	A	0.44369	0.88738	0.55631	0.00148988	0.000735493	0.999265	0.000736034
Albumin	0.056149	0.009463	2.96838e-09	315268	rs35123414	C	T	0.13275	0.2655	0.86725	0.00315271	0.000725927	0.999274	0.000726454
Albumin	-0.055354	0.0072545	2.34909e-14	315268	rs6031847	T	C	0.26771	0.53542	0.73229	0.00306407	0.00120137	0.998799	0.00120281
Albumin	0.036405	0.006557	2.82462e-08	315268	rs11273486	TAGTCCTAGCTACTC	T	0.44775	0.8955	0.55225	0.00132532	0.000655426	0.999345	0.000655855
Albumin	0.1008	0.016835	2.13472e-09	315268	rs9976946	T	C	0.962177	1.92435	0.037823	0.0101606	0.000739541	0.99926	0.000740088
Albumin	0.06814	0.0083276	2.79254e-16	315268	rs12710562	G	A	0.18423	0.36846	0.81577	0.00464306	0.0013956	0.998604	0.00139755
Albumin	-0.10489	0.013638	1.46724e-14	315268	rs62235071	T	C	0.059766	0.119532	0.940234	0.0110019	0.00123648	0.998764	0.00123801
Albumin	0.057645	0.0075526	2.30887e-14	315268	rs1110659	C	T	0.23868	0.47736	0.76132	0.00332295	0.00120764	0.998792	0.0012091
Total bilirubin	0.074524	0.011056	1.58e-11	342829	rs1762486	A	G	0.65639	1.31278	0.34361	0.00555383	0.00250524	0.997495	0.00251154	0.933475	3594.81	342739	89	3851
Total bilirubin	-0.11102	0.011707	2.48e-21	342829	rs857720	C	T	0.26657	0.53314	0.73343	0.0123254	0.0048195	0.99518	0.00484284
Total bilirubin	0.26919	0.034411	5.18e-15	342829	rs114165349	C	G	0.023542	0.047084	0.976458	0.0724633	0.00333154	0.996668	0.00334267
Total bilirubin	0.085054	0.010968	8.88e-15	342829	rs1874121	T	C	0.33965	0.6793	0.66035	0.00723418	0.00324508	0.996755	0.00325564
Total bilirubin	-0.066518	0.010745	6.01e-10	342829	rs4925546	G	A	0.63035	1.2607	0.36965	0.00442464	0.00206196	0.997938	0.00206622
Total bilirubin	0.069682	0.010899	1.63e-10	342829	rs7526446	A	C	0.63709	1.27418	0.36291	0.00485558	0.00224528	0.997755	0.00225033
Total bilirubin	0.059946	0.01039	7.95e-09	342829	rs705753	G	C	0.52612	1.05224	0.47388	0.00359352	0.00179186	0.998208	0.00179507
Total bilirubin	0.079514	0.010433	2.51e-14	342829	rs478691	G	T	0.51885	1.0377	0.48115	0.00632248	0.00315675	0.996843	0.00316674
Total bilirubin	0.086254	0.014833	6.06e-09	342829	rs9438901	A	G	0.85781	1.71562	0.14219	0.00743975	0.00181488	0.998185	0.00181818
Total bilirubin	-1.1837	0.037598	1e-200	342829	rs17864702	T	C	0.021561	0.043122	0.978439	1.40115	0.0591175	0.940883	0.062832
Total bilirubin	1.1331	0.054907	1.49e-94	342829	rs13421820	C	T	0.0093476	0.0186952	0.990652	1.28392	0.0237787	0.976221	0.0243579
Total bilirubin	0.52743	0.050029	5.56e-26	342829	rs62192269	A	T	0.011647	0.023294	0.988353	0.278182	0.00640451	0.993595	0.00644579
Total bilirubin	0.060233	0.011001	4.37e-08	342829	rs11124287	A	G	0.66301	1.32602	0.33699	0.00362801	0.0016212	0.998379	0.00162383
Total bilirubin	1.4117	0.028034	1e-200	342829	rs116583152	C	G	0.035999	0.071998	0.964001	1.9929	0.138319	0.861681	0.160523
Total bilirubin	1.4152	0.045693	1e-200	342829	rs111459884	A	C	0.015112	0.030224	0.984888	2.00279	0.0596176	0.940382	0.0633972
Total bilirubin	0.56518	0.040585	4.55e-44	342829	rs115035012	T	C	0.019918	0.039836	0.980082	0.319428	0.0124713	0.987529	0.0126288
Total bilirubin	-0.64943	0.052671	6.37e-35	342829	rs115871533	G	A	0.010372	0.020744	0.989628	0.421759	0.00865823	0.991342	0.00873385
Total bilirubin	0.08994	0.011147	7.13e-16	342829	rs1047891	A	C	0.31574	0.63148	0.68426	0.0080892	0.00349532	0.996505	0.00350758
Total bilirubin	-0.8913	0.029855	1.37e-195	342829	rs28571093	G	A	0.031174	0.062348	0.968826	0.794416	0.0479862	0.952014	0.0504049
Total bilirubin	-1.4277	0.055885	8.04e-144	342829	rs45521138	T	C	0.010615	0.02123	0.989385	2.03833	0.0428143	0.957186	0.0447294
Total bilirubin	-0.59635	0.040641	9.83e-49	342829	rs115700531	C	T	0.016558	0.033116	0.983442	0.355633	0.0115821	0.988418	0.0117179
Total bilirubin	-0.47008	0.039475	1.09e-32	342829	rs116635982	T	C	0.019263	0.038526	0.980737	0.220975	0.0083493	0.991651	0.0084196
Total bilirubin	-0.07904	0.010621	9.95e-14	342829	rs6750559	A	G	0.38959	0.77918	0.61041	0.00624732	0.00297135	0.997029	0.0029802
Total bilirubin	0.083615	0.011809	1.44e-12	342829	rs6750065	T	C	0.73459	1.46918	0.26541	0.00699147	0.00272622	0.997274	0.00273367
Total bilirubin	-1.1607	0.045143	1.19e-145	342829	rs142458770	G	A	0.015111	0.030222	0.984889	1.34722	0.0401006	0.959899	0.0417758
Total bilirubin	0.45934	0.035934	2.09e-37	342829	rs112715011	G	A	0.021969	0.043938	0.978031	0.210993	0.00906695	0.990933	0.00914992
Total bilirubin	-0.19337	0.012362	3.92e-55	342829	rs687339	T	C	0.77192	1.54384	0.22808	0.037392	0.0131664	0.986834	0.0133421
Total bilirubin	0.086748	0.012538	4.57e-12	342829	rs113986045	GTGTTTTGTTT	G	0.22367	0.44734	0.77633	0.00752522	0.00261338	0.997387	0.00262023
Total bilirubin	-0.088014	0.015789	2.49e-08	342829	rs6802898	T	C	0.12224	0.24448	0.87776	0.00774646	0.00166235	0.998338	0.00166512
Total bilirubin	0.11171	0.015836	1.74e-12	342829	rs2670430	G	C	0.87787	1.75574	0.12213	0.0124791	0.00267588	0.997324	0.00268306
Total bilirubin	0.067044	0.010603	2.57e-10	342829	rs10023050	G	A	0.39404	0.78808	0.60596	0.0044949	0.00214652	0.997853	0.00215113
Total bilirubin	0.074281	0.011749	2.58e-10	342829	rs17316633	A	G	0.26445	0.5289	0.73555	0.00551767	0.00214655	0.997853	0.00215117
Total bilirubin	-0.067132	0.011328	3.1e-09	342829	rs5860566	GA	G	0.69604	1.39208	0.30396	0.00450671	0.00190695	0.998093	0.0019106
Total bilirubin	-0.060983	0.010407	4.63e-09	342829	rs2522051	C	T	0.45369	0.90738	0.54631	0.00371893	0.00184351	0.998156	0.00184692
Total bilirubin	0.061869	0.01102	1.98e-08	342829	rs1392436	G	A	0.33062	0.66124	0.66938	0.00382777	0.00169425	0.998306	0.00169713
Total bilirubin	-0.077888	0.011603	1.91e-11	342829	rs13199081	C	T	0.27482	0.54964	0.72518	0.00606654	0.00241805	0.997582	0.00242391
Total bilirubin	0.22095	0.019256	1.8e-30	342829	rs1800562	A	G	0.078833	0.157666	0.921167	0.0488189	0.0070903	0.99291	0.00714093
Total bilirubin	-0.098706	0.013262	9.89e-14	342829	rs662138	G	C	0.18743	0.37486	0.81257	0.00974287	0.00296768	0.997032	0.00297651
Total bilirubin	0.08242	0.013223	4.58e-10	342829	rs149566899	C	CA	0.20101	0.40202	0.79899	0.00679306	0.002182	0.997818	0.00218677
Total bilirubin	-0.068679	0.010539	7.2e-11	342829	rs59824590	AC	A	0.58811	1.17622	0.41189	0.00471681	0.00228517	0.997715	0.0022904
Total bilirubin	0.059087	0.01038	1.25e-08	342829	rs9482771	C	G	0.49533	0.99066	0.50467	0.00349127	0.00174548	0.998255	0.00174854
Total bilirubin	-0.12041	0.010769	5.05e-29	342829	rs4410790	C	T	0.63423	1.26846	0.36577	0.0144986	0.00672682	0.993273	0.00677238
Total bilirubin	0.086979	0.015038	7.3e-09	342829	rs6943025	A	T	0.85798	1.71596	0.14202	0.00756535	0.00184368	0.998156	0.00184709
Total bilirubin	-0.10735	0.019148	2.07e-08	342829	rs964653	A	T	0.079726	0.159452	0.920274	0.011524	0.00169103	0.998309	0.00169389
Total bilirubin	0.091747	0.012514	2.28e-13	342829	rs55649657	G	C	0.2203	0.4406	0.7797	0.00841751	0.00289172	0.997108	0.0029001
Total bilirubin	0.25461	0.028319	2.47e-19	342829	rs34265667	A	G	0.03472	0.06944	0.96528	0.0648263	0.00434524	0.995655	0.00436421
Total bilirubin	0.14173	0.01324	9.73e-27	342829	rs1848984	T	A	0.18798	0.37596	0.81202	0.0200874	0.00613242	0.993868	0.00617026
Total bilirubin	0.18673	0.022636	1.6e-16	342829	rs9410397	C	T	0.056588	0.113176	0.943412	0.0348681	0.00372292	0.996277	0.00373683
Total bilirubin	-0.090527	0.013441	1.64e-11	342829	rs635634	T	C	0.18392	0.36784	0.81608	0.00819514	0.00246007	0.99754	0.00246614
Total bilirubin	0.12072	0.010409	4.27e-31	342829	rs2068888	A	G	0.44882	0.89764	0.55118	0.0145733	0.00721031	0.99279	0.00726268
Total bilirubin	-0.13685	0.010427	2.41e-39	342829	rs1896995	T	C	0.485	0.97	0.515	0.0187279	0.00935553	0.990644	0.00944389
Total bilirubin	-0.097065	0.014353	1.35e-11	342829	rs7907226	C	G	0.15378	0.30756	0.84622	0.00942161	0.0024521	0.997548	0.00245813
Total bilirubin	-0.073408	0.011563	2.18e-10	342829	rs2792703	T	C	0.72134	1.44268	0.27866	0.00538873	0.00216636	0.997834	0.00217107
Total bilirubin	-0.16734	0.018355	7.76e-20	342829	rs12414160	G	A	0.087308	0.174616	0.912692	0.0280027	0.0044628	0.995537	0.00448281
Total bilirubin	0.30981	0.016576	6.46e-78	342829	rs17476364	C	T	0.10984	0.21968	0.89016	0.0959822	0.0187694	0.981231	0.0191284
Total bilirubin	-0.09012	0.011207	8.94e-16	342829	rs7947951	G	A	0.69118	1.38236	0.30882	0.00812161	0.00346712	0.996533	0.00347918
Total bilirubin	-0.071055	0.010855	5.93e-11	342829	rs102275	C	T	0.35172	0.70344	0.64828	0.00504881	0.00230239	0.997698	0.0023077
Total bilirubin	-0.21226	0.018239	2.68e-31	342829	rs450244	C	T	0.910761	1.82152	0.089239	0.0450543	0.00732361	0.992676	0.00737764
Total bilirubin	-0.13051	0.015289	1.39e-17	342829	rs964184	C	G	0.86793	1.73586	0.13207	0.0170329	0.00390487	0.996095	0.00392018
Total bilirubin	0.11364	0.014275	1.71e-15	342829	rs499974	A	C	0.15608	0.31216	0.84392	0.012914	0.00340205	0.996598	0.00341367
Total bilirubin	0.61517	0.014088	1e-200	342829	rs11519274	T	C	0.16061	0.32122	0.83939	0.378434	0.102037	0.897963	0.113631
Total bilirubin	-0.17254	0.011447	2.55e-51	342829	rs11045933	C	T	0.29411	0.58822	0.70589	0.0297701	0.0123611	0.987639	0.0125158
Total bilirubin	0.29819	0.023108	4.34e-38	342829	rs11829410	G	A	0.052937	0.105874	0.947063	0.0889173	0.00891568	0.991084	0.00899588
Total bilirubin	-0.13195	0.010439	1.29e-36	342829	rs7310615	G	C	0.51821	1.03642	0.48179	0.0174108	0.00869385	0.991306	0.0087701
Total bilirubin	0.071223	0.010581	1.69e-11	342829	rs7139079	A	G	0.5949	1.1898	0.4051	0.00507272	0.00244499	0.997555	0.00245098
Total bilirubin	0.29821	0.023108	4.31e-38	342829	rs7306128	G	A	0.052937	0.105874	0.947063	0.0889292	0.00891687	0.991083	0.0089971
Total bilirubin	0.22519	0.039771	1.5e-08	342829	rs76895963	G	T	0.021083	0.042166	0.978917	0.0507105	0.00209318	0.997907	0.00209757
Total bilirubin	0.73934	0.030298	2.08e-131	342829	rs150266178	T	C	0.030936	0.061872	0.969064	0.546624	0.0327744	0.967226	0.033885
Total bilirubin	0.20997	0.018116	4.68e-31	342829	rs4095825	G	C	0.090901	0.181802	0.909099	0.0440874	0.00728659	0.992713	0.00734007
Total bilirubin	0.057242	0.010464	4.49e-08	342829	rs10876376	A	G	0.5479	1.0958	0.4521	0.00327665	0.00162329	0.998377	0.00162593
Total bilirubin	0.075358	0.013823	4.99e-08	342829	rs7310569	G	A	0.16947	0.33894	0.83053	0.00567883	0.00159859	0.998401	0.00160115
Total bilirubin	0.27171	0.049611	4.33e-08	342829	rs72681698	C	T	0.011023	0.022046	0.988977	0.0738263	0.00160963	0.99839	0.00161223
Total bilirubin	0.10214	0.010909	7.83e-21	342829	rs11635675	G	T	0.34308	0.68616	0.65692	0.0104326	0.00470251	0.995297	0.00472473
Total bilirubin	-0.09449	0.010671	8.41e-19	342829	rs340005	A	G	0.62059	1.24118	0.37941	0.00892836	0.00420451	0.995795	0.00422226
Total bilirubin	-0.068298	0.01101	5.54e-10	342829	rs181207	T	C	0.3362	0.6724	0.6638	0.00466462	0.002082	0.997918	0.00208634
Total bilirubin	-0.072259	0.010697	1.43e-11	342829	rs2968478	G	T	0.58136	1.16272	0.41864	0.00522136	0.00254156	0.997458	0.00254803
Total bilirubin	-0.089185	0.012889	4.54e-12	342829	rs1292043	G	A	0.20213	0.40426	0.79787	0.00795396	0.00256553	0.997434	0.00257213
Total bilirubin	0.074576	0.010528	1.41e-12	342829	rs7222046	G	A	0.4314	0.8628	0.5686	0.00556158	0.00272844	0.997272	0.00273591
Total bilirubin	-0.10115	0.016244	4.75e-10	342829	rs1474865	C	G	0.11746	0.23492	0.88254	0.0102313	0.00212122	0.997879	0.00212573
Total bilirubin	-0.078223	0.012878	1.25e-09	342829	rs4791212	T	C	0.20418	0.40836	0.79582	0.00611884	0.00198851	0.998011	0.00199247
Total bilirubin	0.065843	0.010437	2.82e-10	342829	rs584768	A	G	0.53407	1.06814	0.46593	0.0043353	0.00215759	0.997842	0.00216225
Total bilirubin	0.13158	0.018229	5.28e-13	342829	rs59616136	A	G	0.092856	0.185712	0.907144	0.0173133	0.00291673	0.997083	0.00292526
Total bilirubin	-0.24978	0.044018	1.39e-08	342829	rs140237016	T	C	0.014776	0.029552	0.985224	0.06239	0.00181651	0.998183	0.00181981
Total bilirubin	0.072012	0.011118	9.36e-11	342829	rs5112	G	C	0.53201	1.06402	0.46799	0.00518573	0.00258224	0.997418	0.00258892
Total bilirubin	0.26213	0.029694	1.07e-18	342829	rs1800961	T	C	0.031428	0.062856	0.968572	0.0687121	0.00418323	0.995817	0.00420081
Total bilirubin	0.06559	0.011094	3.38e-09	342829	rs6129760	G	A	0.32286	0.64572	0.67714	0.00430205	0.00188104	0.998119	0.00188458
Total bilirubin	0.068569	0.011325	1.41e-09	342829	rs1807609	C	T	0.69866	1.39732	0.30134	0.00470171	0.00197974	0.99802	0.00198367
Total bilirubin	0.09098	0.010417	2.48e-18	342829	rs6000553	G	A	0.53287	1.06574	0.46713	0.00827736	0.00412079	0.995879	0.00413785

## Sheet: TableS4.Myocardial 
Table S4. Genetic instruments of myocardial injury markers.
Phenotype	Beta	Se	P	N	SNP	Effect_allele	Other_allele	Eaf	2MAF	1-MAF	B2	R2	1-R2	R2/(1-R2)	sum	F	n--k-1	k	(n--k-1)/K
Myoglobin levels	0.0694	0.0147	2.4e-06	21758	rs61834624	C	T	0.1044	0.2088	0.8956	0.00481636	0.000900665	0.999099	0.000901477	0.0328008	28.5131	21732	25	869.28
Myoglobin levels	-0.0653	0.0136	1.72e-06	21758	rs9432238	G	A	0.1372	0.2744	0.8628	0.00426409	0.00100953	0.99899	0.00101055
Myoglobin levels	0.055	0.0102	6.49e-08	21758	rs12463674	G	A	0.3174	0.6348	0.6826	0.003025	0.00131078	0.998689	0.0013125
Myoglobin levels	-0.0469	0.0099	2.31e-06	21758	rs4954057	C	T	0.6421	1.2842	0.3579	0.00219961	0.00101097	0.998989	0.001012
Myoglobin levels	-0.0475	0.0102	3.29e-06	21758	rs12489388	A	G	0.3214	0.6428	0.6786	0.00225625	0.000984185	0.999016	0.000985155
Myoglobin levels	0.0714	0.0148	1.41e-06	21758	rs13079493	T	A	0.1827	0.3654	0.8173	0.00509796	0.00152246	0.998478	0.00152478
Myoglobin levels	-0.0555	0.0111	5.96e-07	21758	rs902760	C	T	0.7708	1.5416	0.2292	0.00308025	0.00108836	0.998912	0.00108955
Myoglobin levels	-0.2768	0.0566	1.02e-06	21758	rs111841284	G	A	0.0141	0.0282	0.9859	0.0766182	0.00213017	0.99787	0.00213472
Myoglobin levels	-0.0606	0.0131	3.58e-06	21758	rs56137906	T	C	0.2616	0.5232	0.7384	0.00367236	0.00141875	0.998581	0.00142076
Myoglobin levels	0.0958	0.02	1.63e-06	21758	rs112733379	T	C	0.0476	0.0952	0.9524	0.00917764	0.000832123	0.999168	0.000832816
Myoglobin levels	0.0882	0.0192	4.35e-06	21758	rs6902912	C	T	0.0527	0.1054	0.9473	0.00777924	0.000776721	0.999223	0.000777325
Myoglobin levels	0.0536	0.0099	6.58e-08	21758	rs4706506	G	A	0.4687	0.9374	0.5313	0.00287296	0.00143085	0.998569	0.0014329
Myoglobin levels	0.0539	0.0114	2.09e-06	21758	rs523206	C	T	0.7156	1.4312	0.2844	0.00290521	0.00118252	0.998817	0.00118392
Myoglobin levels	0.0484	0.0101	1.58e-06	21758	rs17589264	C	T	0.482	0.964	0.518	0.00234256	0.00116976	0.99883	0.00117113
Myoglobin levels	0.0514	0.0102	4.38e-07	21758	rs2680296	A	C	0.4672	0.9344	0.5328	0.00264196	0.0013153	0.998685	0.00131703
Myoglobin levels	-0.216	0.0442	1.01e-06	21758	rs71498463	T	C	0.0226	0.0452	0.9774	0.046656	0.00206119	0.997939	0.00206545
Myoglobin levels	0.0676	0.0114	3.37e-09	21758	rs61869036	C	G	0.2084	0.4168	0.7916	0.00456976	0.00150774	0.998492	0.00151002
Myoglobin levels	0.0779	0.0107	2.85e-13	21758	rs10741929	C	A	0.6666	1.3332	0.3334	0.00606841	0.00269734	0.997303	0.00270464
Myoglobin levels	0.0458	0.0098	2.95e-06	21758	rs10750945	T	G	0.4703	0.9406	0.5297	0.00209764	0.00104512	0.998955	0.00104621
Myoglobin levels	0.078	0.0163	1.72e-06	21758	rs12832186	T	A	0.0674	0.1348	0.9326	0.006084	0.000764847	0.999235	0.000765432
Myoglobin levels	0.0509	0.0099	2.81e-07	21758	rs1028883	G	T	0.5567	1.1134	0.4433	0.00259081	0.00127875	0.998721	0.00128038
Myoglobin levels	0.0813	0.0159	3.13e-07	21758	rs8013491	A	G	0.0992	0.1984	0.9008	0.00660969	0.00118128	0.998819	0.00118267
Myoglobin levels	-0.1632	0.0344	2.1e-06	21758	rs11071032	G	C	0.0289	0.0578	0.9711	0.0266342	0.00149497	0.998505	0.00149721
Myoglobin levels	-0.0579	0.0112	2.4e-07	21758	rs4003159	G	A	0.4055	0.811	0.5945	0.00335241	0.00161633	0.998384	0.00161895
Myoglobin levels	-0.0468	0.0099	2.15e-06	21758	rs1516580	C	T	0.629	1.258	0.371	0.00219024	0.00102222	0.998978	0.00102327
Troponin I, cardiac muscle	0.1409	0.0284	6.76e-07	3301	rs12043231	A	G	0.24737	0.49474	0.75263	0.0198528	0.00739232	0.992608	0.00744737	0.066129	24.1812	3291	9	365.667
Troponin I, cardiac muscle	0.2658	0.0547	1.17e-06	3301	rs1001512	A	G	0.05532	0.11064	0.94468	0.0706496	0.00738426	0.992616	0.00743919
Troponin I, cardiac muscle	0.1664	0.0349	1.82e-06	3301	rs2950828	A	G	0.1577	0.3154	0.8423	0.027689	0.00735589	0.992644	0.0074104
Troponin I, cardiac muscle	0.5758	0.1234	3.09e-06	3301	rs141036107	A	C	0.01172	0.02344	0.98828	0.331546	0.00768035	0.99232	0.00773979
Troponin I, cardiac muscle	0.188	0.0351	8.71e-08	3301	rs72829121	C	A	0.15201	0.30402	0.84799	0.035344	0.00911189	0.990888	0.00919568
Troponin I, cardiac muscle	-0.1116	0.0244	4.79e-06	3301	rs6859877	C	T	0.48075	0.9615	0.51925	0.0124546	0.00621805	0.993782	0.00625696
Troponin I, cardiac muscle	0.1169	0.0255	4.37e-06	3301	rs9689951	G	T	0.39102	0.78204	0.60898	0.0136656	0.0065082	0.993492	0.00655084
Troponin I, cardiac muscle	0.3319	0.0693	1.7e-06	3301	rs7927835	C	T	0.03354	0.06708	0.96646	0.110158	0.00714153	0.992858	0.0071929
Troponin I, cardiac muscle	-0.1419	0.0299	2.04e-06	3301	rs10418046	G	T	0.21727	0.43454	0.78273	0.0201356	0.00684867	0.993151	0.0068959
Creatine kinase B-type	0.1398	0.0289	1.34896e-06	3301	rs4068057	G	A	0.39463	0.78926	0.60537	0.019544	0.00933803	0.990662	0.00942605	0.128477	24.8112	3283	17	193.118
Creatine kinase B-type	0.1857	0.0403	4.0738e-06	3301	rs72651009	T	C	0.10261	0.20522	0.89739	0.0344845	0.00635075	0.993649	0.00639134
Creatine kinase B-type	0.5072	0.1079	2.5704e-06	3301	rs144871562	T	A	0.01821	0.03642	0.98179	0.257252	0.0091985	0.990801	0.0092839
Creatine kinase B-type	-0.4168	0.091	4.67735e-06	3301	rs147460993	G	A	0.01918	0.03836	0.98082	0.173722	0.00653617	0.993464	0.00657917
Creatine kinase B-type	0.2691	0.0587	4.57088e-06	3301	rs72674509	G	A	0.0558	0.1116	0.9442	0.0724148	0.00763055	0.992369	0.00768922
Creatine kinase B-type	0.3914	0.0839	3.0903e-06	3301	rs558455886	A	G	0.02376	0.04752	0.97624	0.153194	0.00710681	0.992893	0.00715768
Creatine kinase B-type	-0.5472	0.1111	8.31764e-07	3301	rs7792739	G	A	0.01469	0.02938	0.98531	0.299428	0.00866796	0.991332	0.00874375
Creatine kinase B-type	-0.1453	0.0317	4.46684e-06	3301	rs7823186	C	T	0.81215	1.6243	0.18785	0.0211121	0.00644182	0.993558	0.00648359
Creatine kinase B-type	0.123	0.0266	3.71535e-06	3301	rs728695	C	T	0.3457	0.6914	0.6543	0.015129	0.0068441	0.993156	0.00689127
Creatine kinase B-type	-0.1142	0.0248	4.16869e-06	3301	rs2071509	G	C	0.53232	1.06464	0.46768	0.0130416	0.00649357	0.993506	0.00653602
Creatine kinase B-type	0.2661	0.0557	1.77828e-06	3301	rs11833138	A	G	0.05158	0.10316	0.94842	0.0708092	0.0069279	0.993072	0.00697623
Creatine kinase B-type	0.4012	0.0841	1.8197e-06	3301	rs147493469	T	C	0.02491	0.04982	0.97509	0.160961	0.00781934	0.992181	0.00788097
Creatine kinase B-type	-0.1751	0.0371	2.34423e-06	3301	rs4982999	T	C	0.13051	0.26102	0.86949	0.03066	0.00695842	0.993042	0.00700718
Creatine kinase B-type	-0.4827	0.0954	4.2658e-07	3301	rs13379052	C	T	0.01743	0.03486	0.98257	0.232999	0.00798078	0.992019	0.00804499
Creatine kinase B-type	-0.2398	0.052	3.98107e-06	3301	rs117804654	T	C	0.06609	0.13218	0.93391	0.057504	0.00709854	0.992901	0.00714929
Creatine kinase B-type	0.3791	0.0795	1.90546e-06	3301	rs112820700	T	C	0.02873	0.05746	0.97127	0.143717	0.00802072	0.991979	0.00808557
Creatine kinase B-type	0.3413	0.0704	1.25893e-06	3301	rs4812295	A	G	0.036	0.072	0.964	0.116486	0.00808504	0.991915	0.00815094
Creatine kinase M-type	0.2442	0.0397	7.58578e-10	3301	rs4883275	C	T	0.11781	0.23562	0.88219	0.0596336	0.0123955	0.987604	0.0125511	0.0424699	46.6744	3297	3	1099
Creatine kinase M-type	-0.6788	0.0844	9.12011e-16	3301	rs11559024	C	T	0.02151	0.04302	0.97849	0.460769	0.0193959	0.980604	0.0197796
Creatine kinase M-type	-0.1443	0.0251	9.54993e-09	3301	rs12975366	C	T	0.40526	0.81052	0.59474	0.0208225	0.0100375	0.989963	0.0101392

## Sheet: TableS5.Metabolic traits
Table S5. Genetic instruments of metabolic traits.
Phenotype	Beta	Se	P	N	SNP	Effect_allele	Other_allele	Eaf	2MAF	1-MAF	B2	R2	1-R2	R2/(1-R2)	sum	F	n--k-1	k	(n--k-1)/K
HDL cholesterol	-0.0810512	0.00636562	3.90032e-37	403943	rs114165349	C	G	0.023124	0.046248	0.976876	0.0065693	0.000296791	0.999703	0.000296879	0.100758	112.331	403579	362	1114.86
HDL cholesterol	-0.0452296	0.00239482	1.50003e-79	403943	rs3768321	T	G	0.196691	0.393382	0.803309	0.00204572	0.000646461	0.999354	0.00064688
HDL cholesterol	-0.0145519	0.00222909	6.70039e-11	403943	rs12045101	T	C	0.240857	0.481714	0.759143	0.000211758	7.74377e-05	0.999923	7.74437e-05
HDL cholesterol	0.0276562	0.00207854	2.09991e-40	403943	rs2642438	G	A	0.702698	1.4054	0.297302	0.000764865	0.000319581	0.99968	0.000319684
HDL cholesterol	-0.0277897	0.00508558	4.60002e-08	403943	rs76962725	A	G	0.037253	0.074506	0.962747	0.000772267	5.53951e-05	0.999945	5.53981e-05
HDL cholesterol	0.0637585	0.0100718	2.39999e-10	403943	rs185073199	A	T	0.010267	0.020534	0.989733	0.00406515	8.26167e-05	0.999917	8.26235e-05
HDL cholesterol	0.0491144	0.00841625	5.39995e-09	403943	rs75246752	C	G	0.012897	0.025794	0.987103	0.00241222	6.14185e-05	0.999939	6.14222e-05
HDL cholesterol	0.0129458	0.00197832	6.00067e-11	403943	rs1771582	G	T	0.557402	1.1148	0.442598	0.000167594	8.26924e-05	0.999917	8.26993e-05
HDL cholesterol	-0.018056	0.00190061	2.09991e-21	403943	rs4650994	A	G	0.531842	1.06368	0.468158	0.000326019	0.000162348	0.999838	0.000162375
HDL cholesterol	-0.0257183	0.00202534	6.00067e-37	403943	rs61805075	A	G	0.328694	0.657388	0.671306	0.000661431	0.000291895	0.999708	0.00029198
HDL cholesterol	0.0436872	0.00756751	7.79992e-09	403943	rs141440048	T	C	0.017665	0.03533	0.982335	0.00190857	6.62387e-05	0.999934	6.62431e-05
HDL cholesterol	0.0144252	0.00193744	9.70063e-14	403943	rs2298632	T	C	0.498073	0.996146	0.501927	0.000208086	0.000104042	0.999896	0.000104052
HDL cholesterol	0.0288148	0.0024568	9.09913e-32	403943	rs771481	A	T	0.18382	0.36764	0.81618	0.000830293	0.000249138	0.999751	0.0002492
HDL cholesterol	0.0141665	0.00193802	2.70023e-13	403943	rs3747973	G	A	0.592542	1.18508	0.407458	0.00020069	9.69074e-05	0.999903	9.69168e-05
HDL cholesterol	-0.01241	0.00194099	1.6e-10	403943	rs2298214	A	C	0.577365	1.15473	0.422635	0.000154008	7.51605e-05	0.999925	7.51661e-05
HDL cholesterol	0.0125354	0.0022762	3.59998e-08	403943	rs57760538	G	GT	0.762187	1.52437	0.237813	0.000157136	5.69644e-05	0.999943	5.69676e-05
HDL cholesterol	0.0155365	0.00199819	7.50067e-15	403943	rs1168114	G	A	0.65237	1.30474	0.34763	0.000241383	0.000109483	0.999891	0.000109495
HDL cholesterol	0.013664	0.00199336	7.10068e-12	403943	rs6693842	C	T	0.364844	0.729688	0.635156	0.000186705	8.65313e-05	0.999913	8.65388e-05
HDL cholesterol	-0.0361204	0.00640878	1.7e-08	403943	rs61748951	A	C	0.024073	0.048146	0.975927	0.00130468	6.13031e-05	0.999939	6.13069e-05
HDL cholesterol	-0.0184297	0.00326047	1.6e-08	403943	rs12740811	G	A	0.094047	0.188094	0.905953	0.000339654	5.78785e-05	0.999942	5.78818e-05
HDL cholesterol	0.0126835	0.00196658	1.09999e-10	403943	rs2516331	A	C	0.375524	0.751048	0.624476	0.000160871	7.54504e-05	0.999925	7.54561e-05
HDL cholesterol	0.0596431	0.00195409	1e-200	403943	rs2281718	T	A	0.612575	1.22515	0.387425	0.0035573	0.00168849	0.998312	0.00169134
HDL cholesterol	0.0288629	0.00229106	2.19989e-36	403943	rs12740374	T	G	0.221008	0.442016	0.778992	0.000833067	0.000286847	0.999713	0.00028693
HDL cholesterol	0.031071	0.00212905	3.10027e-48	403943	rs140584594	G	A	0.729761	1.45952	0.270239	0.000965407	0.000380776	0.999619	0.000380921
HDL cholesterol	0.0214529	0.00229757	9.8992e-21	403943	rs267738	G	T	0.219354	0.438708	0.780646	0.000460227	0.000157617	0.999842	0.000157641
HDL cholesterol	-0.0148213	0.00191599	1e-14	403943	rs12046972	C	T	0.564083	1.12817	0.435917	0.000219671	0.000108031	0.999892	0.000108043
HDL cholesterol	0.0152472	0.00190783	1.29987e-15	403943	rs557933	C	A	0.520349	1.0407	0.479651	0.000232477	0.000116046	0.999884	0.000116059
HDL cholesterol	0.0592694	0.00235237	4.4978e-140	403943	rs676210	A	G	0.205227	0.410454	0.794773	0.00351286	0.00114596	0.998854	0.00114727
HDL cholesterol	0.0145946	0.00223535	6.59933e-11	403943	rs7583067	T	C	0.240114	0.480228	0.759886	0.000213002	7.77285e-05	0.999922	7.77345e-05
HDL cholesterol	0.0138956	0.00197564	1.99986e-12	403943	rs17713879	A	G	0.364695	0.72939	0.635305	0.000193088	8.9474e-05	0.999911	8.9482e-05
HDL cholesterol	-0.0249227	0.00249807	1.9002e-23	403943	rs13402475	G	C	0.815115	1.63023	0.184885	0.000621141	0.000187215	0.999813	0.00018725
HDL cholesterol	-0.0108666	0.00190325	1.09999e-08	403943	rs2362541	G	T	0.507519	1.01504	0.492481	0.000118083	5.90281e-05	0.999941	5.90316e-05
HDL cholesterol	0.0277324	0.00194608	4.49987e-46	403943	rs13389219	T	C	0.392619	0.785238	0.607381	0.000769086	0.000366807	0.999633	0.000366941
HDL cholesterol	0.0120956	0.00204641	3.40001e-09	403943	rs2364723	C	G	0.319156	0.638312	0.680844	0.000146304	6.35822e-05	0.999936	6.35862e-05
HDL cholesterol	0.012897	0.0021638	2.5e-09	403943	rs12475332	G	T	0.261038	0.522076	0.738962	0.000166333	6.41702e-05	0.999936	6.41743e-05
HDL cholesterol	-0.0183154	0.00191879	1.39991e-21	403943	rs907866	A	G	0.445487	0.890974	0.554513	0.000335454	0.000165733	0.999834	0.000165761
HDL cholesterol	0.0149623	0.00196239	2.39994e-14	403943	rs2723065	G	A	0.376773	0.753546	0.623227	0.00022387	0.000105136	0.999895	0.000105147
HDL cholesterol	0.0136654	0.00192434	1.20005e-12	403943	rs4599108	T	C	0.487654	0.975308	0.512346	0.000186743	9.33147e-05	0.999907	9.33234e-05
HDL cholesterol	0.0167827	0.00217146	1.10002e-14	403943	rs1446585	G	A	0.244295	0.48859	0.755705	0.000281659	0.000103997	0.999896	0.000104008
HDL cholesterol	0.0115829	0.00195974	3.40001e-09	403943	rs1083470	A	G	0.615717	1.23143	0.384283	0.000134164	6.34888e-05	0.999937	6.34928e-05
HDL cholesterol	0.0131918	0.0021847	1.6e-09	403943	rs12998038	T	C	0.258702	0.517404	0.741298	0.000174024	6.67468e-05	0.999933	6.67513e-05
HDL cholesterol	-0.0106002	0.00191315	2.99999e-08	403943	rs12986742	C	T	0.475905	0.95181	0.524095	0.000112364	5.60516e-05	0.999944	5.60548e-05
HDL cholesterol	0.0115225	0.00191933	1.89998e-09	403943	rs6705285	T	G	0.609068	1.21814	0.390932	0.000132768	6.32252e-05	0.999937	6.32292e-05
HDL cholesterol	0.0128638	0.00215716	2.5e-09	403943	rs2196808	C	T	0.731961	1.46392	0.268039	0.000165477	6.49314e-05	0.999935	6.49356e-05
HDL cholesterol	-0.0319379	0.00582274	4.09996e-08	403943	rs112350227	T	C	0.02764	0.05528	0.97236	0.00102003	5.48287e-05	0.999945	5.48317e-05
HDL cholesterol	-0.01722	0.00254345	1.29987e-11	403943	rs59037995	A	AT	0.829216	1.65843	0.170784	0.000296528	8.39868e-05	0.999916	8.39939e-05
HDL cholesterol	0.0150155	0.0019816	3.50026e-14	403943	rs59104589	T	C	0.358286	0.716572	0.641714	0.000225465	0.000103677	0.999896	0.000103687
HDL cholesterol	-0.0223923	0.00223885	1.50003e-23	403943	rs17326656	T	G	0.238666	0.477332	0.761334	0.000501415	0.000182219	0.999818	0.000182252
HDL cholesterol	0.0147369	0.0022133	2.80027e-11	403943	rs11688682	C	G	0.270836	0.541672	0.729164	0.000217176	8.57776e-05	0.999914	8.5785e-05
HDL cholesterol	-0.0206565	0.00208041	3.10027e-23	403943	rs72926946	A	C	0.296376	0.592752	0.703624	0.000426691	0.000177962	0.999822	0.000177994
HDL cholesterol	-0.0189073	0.00204367	2.19989e-20	403943	rs1047891	A	C	0.315582	0.631164	0.684418	0.000357486	0.000154427	0.999846	0.000154451
HDL cholesterol	-0.0783702	0.00490443	1.80011e-57	403943	rs78058190	A	G	0.050415	0.10083	0.949585	0.00614189	0.000588065	0.999412	0.000588411
HDL cholesterol	-0.0434706	0.00198833	5.90201e-106	403943	rs2943645	T	C	0.646663	1.29333	0.353337	0.00188969	0.000863552	0.999136	0.000864298
HDL cholesterol	0.019019	0.00200148	1.99986e-21	403943	rs11456863	A	AT	0.64853	1.29706	0.35147	0.000361722	0.000164901	0.999835	0.000164928
HDL cholesterol	0.0159634	0.00203024	3.80014e-15	403943	rs13097947	C	T	0.649315	1.29863	0.350685	0.00025483	0.000116052	0.999884	0.000116066
HDL cholesterol	-0.0147841	0.00250895	3.79997e-09	403943	rs62246443	C	T	0.174261	0.348522	0.825739	0.00021857	6.29018e-05	0.999937	6.29057e-05
HDL cholesterol	0.0113346	0.00206879	4.30002e-08	403943	rs113851927	G	GT	0.686597	1.37319	0.313403	0.000128473	5.52901e-05	0.999945	5.52932e-05
HDL cholesterol	0.014042	0.00220858	2e-10	403943	rs4916426	G	GA	0.744685	1.48937	0.255315	0.000197178	7.49785e-05	0.999925	7.49841e-05
HDL cholesterol	0.0115687	0.00193999	2.5e-09	403943	rs7622114	A	C	0.581017	1.16203	0.418983	0.000133835	6.51605e-05	0.999935	6.51647e-05
HDL cholesterol	-0.0239454	0.00243213	7.19946e-23	403943	rs2159607	T	G	0.810874	1.62175	0.189126	0.000573382	0.000175865	0.999824	0.000175896
HDL cholesterol	-0.0125748	0.00220598	1.2e-08	403943	rs72964564	C	A	0.250244	0.500488	0.749756	0.000158126	5.93357e-05	0.999941	5.93392e-05
HDL cholesterol	0.0225207	0.00190864	3.90032e-32	403943	rs6765484	T	C	0.472827	0.945654	0.527173	0.000507182	0.000252842	0.999747	0.000252906
HDL cholesterol	0.0111652	0.00192369	6.49995e-09	403943	rs4855582	T	C	0.429621	0.859242	0.570379	0.000124662	6.10959e-05	0.999939	6.10996e-05
HDL cholesterol	-0.0150376	0.00216684	3.90032e-12	403943	rs1225053	C	T	0.264492	0.528984	0.735508	0.000226129	8.79806e-05	0.999912	8.79884e-05
HDL cholesterol	-0.0406667	0.00408672	2.49977e-23	403943	rs62271373	A	T	0.059972	0.119944	0.940028	0.00165378	0.000186465	0.999814	0.0001865
HDL cholesterol	0.0220769	0.00332887	3.29989e-11	403943	rs13066793	G	A	0.090115	0.18023	0.909885	0.00048739	7.99263e-05	0.99992	7.99327e-05
HDL cholesterol	-0.0108964	0.00191344	1.2e-08	403943	rs6762415	G	T	0.535292	1.07058	0.464708	0.000118732	5.907e-05	0.999941	5.90735e-05
HDL cholesterol	-0.0127407	0.0022658	1.89998e-08	403943	rs77320712	T	G	0.235452	0.470904	0.764548	0.000162325	5.84418e-05	0.999942	5.84452e-05
HDL cholesterol	-0.0303325	0.00277034	6.70039e-28	403943	rs10513801	G	T	0.137151	0.274302	0.862849	0.000920061	0.000217761	0.999782	0.000217808
HDL cholesterol	0.0167458	0.00198206	2.90001e-17	403943	rs13087167	C	G	0.632997	1.26599	0.367003	0.000280422	0.000130291	0.99987	0.000130308
HDL cholesterol	0.0149538	0.00193085	9.60064e-15	403943	rs830620	T	C	0.415386	0.830772	0.584614	0.000223616	0.000108606	0.999891	0.000108618
HDL cholesterol	-0.0299026	0.00386524	1e-14	403943	rs3732356	T	G	0.933782	1.86756	0.066218	0.000894165	0.000110578	0.999889	0.00011059
HDL cholesterol	0.0277595	0.00242471	2.39994e-30	403943	rs9647335	T	A	0.191928	0.383856	0.808072	0.00077059	0.000239024	0.999761	0.000239081
HDL cholesterol	-0.0113866	0.0019083	2.39999e-09	403943	rs76247316	C	T	0.479856	0.959712	0.520144	0.000129655	6.47221e-05	0.999935	6.47263e-05
HDL cholesterol	0.0173197	0.00226775	2.19989e-14	403943	rs2268840	C	T	0.22846	0.45692	0.77154	0.000299972	0.00010575	0.999894	0.000105761
HDL cholesterol	0.0149836	0.00273775	4.39997e-08	403943	rs880674	C	T	0.142056	0.284112	0.857944	0.000224508	5.47244e-05	0.999945	5.47274e-05
HDL cholesterol	0.0139172	0.00195824	1.20005e-12	403943	rs2237035	T	G	0.385886	0.771772	0.614114	0.000193688	9.17998e-05	0.999908	9.18082e-05
HDL cholesterol	-0.0193662	0.00195327	3.59998e-23	403943	rs1471251	T	A	0.398159	0.796318	0.601841	0.00037505	0.000179745	0.99982	0.000179777
HDL cholesterol	-0.0152024	0.00267698	1.40001e-08	403943	rs1383732	G	A	0.149969	0.299938	0.850031	0.000231113	5.89238e-05	0.999941	5.89272e-05
HDL cholesterol	0.0138083	0.00246597	2.1e-08	403943	rs10031010	A	G	0.184617	0.369234	0.815383	0.000190669	5.74042e-05	0.999943	5.74075e-05
HDL cholesterol	0.0164073	0.00192431	1.50003e-17	403943	rs13137144	A	G	0.461454	0.922908	0.538546	0.000269199	0.0001338	0.999866	0.000133818
HDL cholesterol	-0.0154721	0.00279889	3.2e-08	403943	rs71603401	G	A	0.136851	0.273702	0.863149	0.000239386	5.65539e-05	0.999943	5.65571e-05
HDL cholesterol	-0.0253693	0.00254909	2.49977e-23	403943	rs73243877	G	A	0.168086	0.336172	0.831914	0.000643601	0.000179994	0.99982	0.000180026
HDL cholesterol	0.0118698	0.00191595	5.80003e-10	403943	rs2098918	T	C	0.45513	0.91026	0.54487	0.000140892	6.98788e-05	0.99993	6.98836e-05
HDL cholesterol	0.0158824	0.00201914	3.69999e-15	403943	rs71269068	C	T	0.654265	1.30853	0.345735	0.000252251	0.000114119	0.999886	0.000114132
HDL cholesterol	0.0127921	0.00216664	3.50002e-09	403943	rs13111599	G	A	0.737196	1.47439	0.262804	0.000163638	6.34057e-05	0.999937	6.34098e-05
HDL cholesterol	-0.0111888	0.00195359	1e-08	403943	rs1395221	T	G	0.397646	0.795292	0.602354	0.000125189	5.99716e-05	0.99994	5.99752e-05
HDL cholesterol	0.0140251	0.00190973	2.09991e-13	403943	rs1055582	T	C	0.505231	1.01046	0.494769	0.000196703	9.8341e-05	0.999902	9.83506e-05
HDL cholesterol	-0.080346	0.00362445	6.99842e-109	403943	rs13107325	T	C	0.074942	0.149884	0.925058	0.00645548	0.000895061	0.999105	0.000895863
HDL cholesterol	-0.0129532	0.00236408	4.30002e-08	403943	rs62331150	T	G	0.205141	0.410282	0.794859	0.000167785	5.47176e-05	0.999945	5.47206e-05
HDL cholesterol	0.0178695	0.00270341	3.80014e-11	403943	rs13144151	G	A	0.850001	1.7	0.149999	0.000319319	8.14259e-05	0.999919	8.14325e-05
HDL cholesterol	0.0112127	0.00192565	5.80003e-09	403943	rs1349852	C	A	0.475293	0.950586	0.524707	0.000125725	6.27088e-05	0.999937	6.27128e-05
HDL cholesterol	-0.0200444	0.00191167	1e-25	403943	rs6824451	A	G	0.464071	0.928142	0.535929	0.000401778	0.000199852	0.9998	0.000199892
HDL cholesterol	0.0139886	0.00193372	4.70002e-13	403943	rs7665587	C	T	0.42208	0.84416	0.57792	0.000195681	9.54643e-05	0.999905	9.54734e-05
HDL cholesterol	0.0118717	0.00204326	6.19998e-09	403943	rs4691379	T	C	0.318939	0.637878	0.681061	0.000140937	6.12279e-05	0.999939	6.12317e-05
HDL cholesterol	0.0120071	0.00195336	7.90005e-10	403943	rs10053349	C	T	0.390258	0.780516	0.609742	0.00014417	6.86126e-05	0.999931	6.86174e-05
HDL cholesterol	0.0133996	0.00199892	1.99986e-11	403943	rs2910949	G	T	0.354888	0.709776	0.645112	0.000179549	8.22129e-05	0.999918	8.22197e-05
HDL cholesterol	0.0308032	0.00243282	9.70063e-37	403943	rs11429307	G	GT	0.808907	1.61781	0.191093	0.000948837	0.000293336	0.999707	0.000293422
HDL cholesterol	0.0190053	0.0019521	2.09991e-22	403943	rs2307111	C	T	0.394924	0.789848	0.605076	0.000361201	0.000172625	0.999827	0.000172654
HDL cholesterol	-0.0196653	0.00226256	3.59998e-18	403943	rs2963468	G	A	0.235297	0.470594	0.764703	0.000386724	0.000139168	0.999861	0.000139188
HDL cholesterol	-0.0122469	0.00201433	1.2e-09	403943	rs7725218	A	G	0.338422	0.676844	0.661578	0.000149987	6.71617e-05	0.999933	6.71663e-05
HDL cholesterol	0.0114642	0.00199346	8.9e-09	403943	rs67016280	A	AT	0.547685	1.09537	0.452315	0.000131428	6.51162e-05	0.999935	6.51205e-05
HDL cholesterol	-0.0111295	0.00195815	1.29999e-08	403943	rs34073570	C	CT	0.601311	1.20262	0.398689	0.000123866	5.93902e-05	0.999941	5.93937e-05
HDL cholesterol	0.0113186	0.00194381	5.80003e-09	403943	rs1862205	A	G	0.404725	0.80945	0.595275	0.000128111	6.17295e-05	0.999938	6.17334e-05
HDL cholesterol	0.0110337	0.00199469	3.2e-08	403943	rs454968	C	T	0.644812	1.28962	0.355188	0.000121743	5.57653e-05	0.999944	5.57684e-05
HDL cholesterol	0.0133235	0.00206513	1.09999e-10	403943	rs32578	A	G	0.309015	0.61803	0.690985	0.000177516	7.5808e-05	0.999924	7.58137e-05
HDL cholesterol	-0.0134141	0.00197553	1.10002e-11	403943	rs286965	C	T	0.632135	1.26427	0.367865	0.000179938	8.36857e-05	0.999916	8.36927e-05
HDL cholesterol	-0.060325	0.00841064	7.39946e-13	403943	rs138354839	A	C	0.015099	0.030198	0.984901	0.00363911	0.000108234	0.999892	0.000108246
HDL cholesterol	-0.02987	0.00403491	1.29987e-13	403943	rs116006942	A	G	0.060798	0.121596	0.939202	0.000892217	0.000101894	0.999898	0.000101904
HDL cholesterol	0.028084	0.0047884	4.49997e-09	403943	rs115912456	G	A	0.041265	0.08253	0.958735	0.000788711	6.24063e-05	0.999938	6.24102e-05
HDL cholesterol	0.0164171	0.00215576	2.60016e-14	403943	rs1045241	T	C	0.271252	0.542504	0.728748	0.000269521	0.000106555	0.999893	0.000106566
HDL cholesterol	-0.0148994	0.00221907	1.9002e-11	403943	rs9327468	A	C	0.755398	1.5108	0.244602	0.000221992	8.20358e-05	0.999918	8.20425e-05
HDL cholesterol	-0.0118996	0.00205717	7.29995e-09	403943	rs2339234	A	G	0.683004	1.36601	0.316996	0.0001416	6.13157e-05	0.999939	6.13195e-05
HDL cholesterol	-0.0316669	0.00510538	5.60003e-10	403943	rs188502504	C	T	0.03643	0.07286	0.96357	0.00100279	7.04018e-05	0.99993	7.04067e-05
HDL cholesterol	-0.0114752	0.00194192	3.40001e-09	403943	rs254562	G	A	0.409277	0.818554	0.590723	0.00013168	6.36725e-05	0.999936	6.36765e-05
HDL cholesterol	-0.0275938	0.00314209	1.59993e-18	403943	rs2814982	T	C	0.102216	0.204432	0.897784	0.000761418	0.000139747	0.99986	0.000139767
HDL cholesterol	-0.0141972	0.00219368	9.70063e-11	403943	rs6939861	A	G	0.261916	0.523832	0.738084	0.00020156	7.79297e-05	0.999922	7.79358e-05
HDL cholesterol	0.0136601	0.00190807	8.10028e-13	403943	rs968050	T	C	0.48238	0.96476	0.51762	0.000186598	9.31833e-05	0.999907	9.3192e-05
HDL cholesterol	0.0178151	0.00275536	1e-10	403943	rs62428831	C	T	0.141547	0.283094	0.858453	0.000317378	7.71301e-05	0.999923	7.7136e-05
HDL cholesterol	0.0146574	0.00190666	1.50003e-14	403943	rs1281959	G	C	0.525716	1.05143	0.474284	0.000214839	0.000107136	0.999893	0.000107147
HDL cholesterol	0.0131835	0.00210043	3.50002e-10	403943	rs1240820	A	G	0.293164	0.586328	0.706836	0.000173805	7.20312e-05	0.999928	7.20364e-05
HDL cholesterol	-0.0116949	0.00194913	2e-09	403943	rs35224557	GT	G	0.597232	1.19446	0.402768	0.000136771	6.57993e-05	0.999934	6.58036e-05
HDL cholesterol	-0.0302136	0.00238679	1e-36	403943	rs36057735	G	C	0.199089	0.398178	0.800911	0.000912862	0.000291116	0.999709	0.000291201
HDL cholesterol	0.0187888	0.00194559	4.60045e-22	403943	rs11381821	C	CA	0.530893	1.06179	0.469107	0.000353019	0.000175836	0.999824	0.000175867
HDL cholesterol	0.0197069	0.00196961	1.39991e-23	403943	rs635769	C	T	0.628046	1.25609	0.371954	0.000388362	0.000181446	0.999819	0.000181479
HDL cholesterol	-0.0567846	0.00310319	8.49963e-75	403943	rs41272086	A	G	0.105505	0.21101	0.894495	0.00322449	0.000608614	0.999391	0.000608985
HDL cholesterol	-0.0121004	0.00208231	6.19998e-09	403943	rs9465693	A	C	0.304872	0.609744	0.695128	0.00014642	6.206e-05	0.999938	6.20639e-05
HDL cholesterol	0.0161905	0.00194099	7.29962e-17	403943	rs6934962	T	C	0.40151	0.80302	0.59849	0.000262132	0.000125981	0.999874	0.000125997
HDL cholesterol	-0.0108405	0.0019091	1.40001e-08	403943	rs2750411	G	T	0.4919	0.9838	0.5081	0.000117516	5.87428e-05	0.999941	5.87463e-05
HDL cholesterol	0.0138981	0.00243644	1.2e-08	403943	rs75479205	G	A	0.189496	0.378992	0.810504	0.000193157	5.9333e-05	0.999941	5.93365e-05
HDL cholesterol	0.0167023	0.00204471	3.10027e-16	403943	rs28746806	C	A	0.333604	0.667208	0.666396	0.000278967	0.000124036	0.999876	0.000124051
HDL cholesterol	-0.0535763	0.00468184	2.49977e-30	403943	rs147627829	A	G	0.043706	0.087412	0.956294	0.00287042	0.000239943	0.99976	0.00024
HDL cholesterol	0.0162321	0.00217549	8.60003e-14	403943	rs12205778	A	G	0.258895	0.51779	0.741105	0.000263481	0.000101107	0.999899	0.000101118
HDL cholesterol	-0.0341901	0.00190975	1.10002e-71	403943	rs998584	A	C	0.482733	0.965466	0.517267	0.00116896	0.000583784	0.999416	0.000584125
HDL cholesterol	-0.0202674	0.00190382	1.80011e-26	403943	rs2800710	C	T	0.51821	1.03642	0.48179	0.000410768	0.000205111	0.999795	0.000205153
HDL cholesterol	-0.0134784	0.00194715	4.40048e-12	403943	rs9347737	G	A	0.428295	0.85659	0.571705	0.000181667	8.89655e-05	0.999911	8.89734e-05
HDL cholesterol	-0.0121653	0.00201452	1.6e-09	403943	rs6460894	C	T	0.339247	0.678494	0.660753	0.000147995	6.63485e-05	0.999934	6.63529e-05
HDL cholesterol	-0.0272272	0.00194811	2.19989e-44	403943	rs17138358	C	G	0.398392	0.796784	0.601608	0.00074132	0.000355353	0.999645	0.000355479
HDL cholesterol	-0.0109672	0.0019342	1.40001e-08	403943	rs201441	G	T	0.580679	1.16136	0.419321	0.000120279	5.85739e-05	0.999941	5.85773e-05
HDL cholesterol	-0.0204944	0.00192772	2.09991e-26	403943	rs10233430	C	T	0.427019	0.854038	0.572981	0.00042002	0.000205536	0.999794	0.000205578
HDL cholesterol	0.01764	0.00203822	4.90004e-18	403943	rs55935382	A	C	0.32503	0.65006	0.67497	0.00031117	0.000136532	0.999863	0.000136551
HDL cholesterol	-0.0161895	0.00273371	3.2e-09	403943	rs73151974	T	C	0.144024	0.288048	0.855976	0.0002621	6.46239e-05	0.999935	6.46281e-05
HDL cholesterol	0.0166573	0.0019113	2.90001e-18	403943	rs1534696	A	C	0.540992	1.08198	0.459008	0.000277466	0.0001378	0.999862	0.000137819
HDL cholesterol	-0.0148127	0.00202533	2.60016e-13	403943	rs2726111	G	A	0.667447	1.33489	0.332553	0.000219416	9.74038e-05	0.999903	9.74133e-05
HDL cholesterol	-0.0116029	0.00192757	1.79999e-09	403943	rs2098368	T	C	0.54591	1.09182	0.45409	0.000134627	6.67461e-05	0.999933	6.67506e-05
HDL cholesterol	0.0372262	0.00237772	2.99985e-55	403943	rs35493868	G	C	0.202024	0.404048	0.797976	0.00138579	0.000446807	0.999553	0.000447007
HDL cholesterol	0.0294539	0.00474735	5.49997e-10	403943	rs183906992	C	T	0.04275	0.0855	0.95725	0.000867532	7.10031e-05	0.999929	7.10081e-05
HDL cholesterol	0.0170396	0.00227819	7.50067e-14	403943	rs77605964	A	G	0.226924	0.453848	0.773076	0.000290348	0.000101871	0.999898	0.000101882
HDL cholesterol	-0.0170378	0.00247025	5.30029e-12	403943	rs34940374	A	G	0.182973	0.365946	0.817027	0.000290287	8.67921e-05	0.999913	8.67997e-05
HDL cholesterol	0.0258181	0.00214379	2.09991e-33	403943	rs13235365	T	C	0.273616	0.547232	0.726384	0.000666574	0.000264964	0.999735	0.000265034
HDL cholesterol	-0.0398667	0.0070049	1.29999e-08	403943	rs42125	G	A	0.023208	0.046416	0.976792	0.00158935	7.20594e-05	0.999928	7.20645e-05
HDL cholesterol	0.0110554	0.00198306	2.5e-08	403943	rs12705595	A	G	0.37337	0.74674	0.62663	0.000122222	5.71912e-05	0.999943	5.71945e-05
HDL cholesterol	-0.0306539	0.00194176	3.80014e-56	403943	rs34518086	C	CT	0.462705	0.92541	0.537295	0.000939662	0.000467217	0.999533	0.000467435
HDL cholesterol	-0.016879	0.00203772	1.20005e-16	403943	rs7794796	T	C	0.332335	0.66467	0.667665	0.000284901	0.000126432	0.999874	0.000126448
HDL cholesterol	0.0872902	0.00329366	9.09913e-155	403943	rs9987289	G	A	0.908737	1.81747	0.091263	0.00761958	0.00126385	0.998736	0.00126544
HDL cholesterol	0.170089	0.00964674	1.39991e-69	403943	rs75609851	A	G	0.010454	0.020908	0.989546	0.0289303	0.000598551	0.999401	0.000598909
HDL cholesterol	-0.0440664	0.00634192	3.69999e-12	403943	rs140064750	C	T	0.024546	0.049092	0.975454	0.00194185	9.29892e-05	0.999907	9.29979e-05
HDL cholesterol	0.0678721	0.00587239	6.70039e-31	403943	rs75662196	C	G	0.027941	0.055882	0.972059	0.00460662	0.000250234	0.99975	0.000250297
HDL cholesterol	-0.016225	0.00273721	3.09999e-09	403943	rs61596977	T	C	0.140363	0.280726	0.859637	0.000263251	6.35283e-05	0.999936	6.35323e-05
HDL cholesterol	-0.0119226	0.00218189	4.60002e-08	403943	rs2290866	T	C	0.253153	0.506306	0.746847	0.000142148	5.3751e-05	0.999946	5.37539e-05
HDL cholesterol	0.0331985	0.00243942	3.50026e-42	403943	rs7817574	C	T	0.185003	0.370006	0.814997	0.00110214	0.000332355	0.999668	0.000332465
HDL cholesterol	0.0204692	0.00318925	1.40001e-10	403943	rs330089	C	T	0.098081	0.196162	0.901919	0.000418988	7.41283e-05	0.999926	7.41338e-05
HDL cholesterol	-0.0939759	0.00728238	4.19952e-38	403943	rs79153732	T	C	0.017377	0.034754	0.982623	0.00883147	0.000301595	0.999698	0.000301686
HDL cholesterol	-0.0150661	0.00193097	6.09958e-15	403943	rs10504477	C	T	0.412192	0.824384	0.587808	0.000226987	0.000109993	0.99989	0.000110006
HDL cholesterol	0.0206138	0.00245873	5.10035e-17	403943	rs2247355	T	C	0.182679	0.365358	0.817321	0.000424929	0.00012689	0.999873	0.000126906
HDL cholesterol	0.0316197	0.00191959	5.79963e-61	403943	rs6469605	T	C	0.568501	1.137	0.431499	0.000999805	0.00049052	0.999509	0.00049076
HDL cholesterol	0.0179724	0.00229437	4.79954e-15	403943	rs71571682	T	TAC	0.234919	0.469838	0.765081	0.000323007	0.000116109	0.999884	0.000116123
HDL cholesterol	0.133778	0.00346421	1e-200	403943	rs343	A	C	0.08307	0.16614	0.91693	0.0178966	0.00272634	0.997274	0.00273379
HDL cholesterol	0.12651	0.00669305	1.10002e-79	403943	rs308	G	T	0.020639	0.041278	0.979361	0.0160048	0.00064701	0.999353	0.000647429
HDL cholesterol	-0.0259912	0.00353253	1.9002e-13	403943	rs13269725	G	A	0.078342	0.156684	0.921658	0.000675542	9.75545e-05	0.999902	9.7564e-05
HDL cholesterol	0.0127918	0.00214104	2.30001e-09	403943	rs1431659	G	A	0.728463	1.45693	0.271537	0.00016363	6.47336e-05	0.999935	6.47378e-05
HDL cholesterol	0.0360061	0.00199228	5.19996e-73	403943	rs4871603	T	C	0.653471	1.30694	0.346529	0.00129644	0.000587149	0.999413	0.000587494
HDL cholesterol	0.089343	0.00862169	3.69999e-25	403943	rs61435086	C	T	0.012312	0.024624	0.987688	0.00798217	0.000194133	0.999806	0.000194171
HDL cholesterol	0.0112399	0.00197917	1.40001e-08	403943	rs7826177	C	T	0.635428	1.27086	0.364572	0.000126335	5.85335e-05	0.999941	5.85369e-05
HDL cholesterol	-0.0440494	0.00442834	2.60016e-23	403943	rs72647336	A	G	0.056628	0.113256	0.943372	0.00194035	0.000207312	0.999793	0.000207355
HDL cholesterol	-0.0149745	0.0023285	1.29999e-10	403943	rs4875043	C	A	0.216821	0.433642	0.783179	0.000224236	7.61548e-05	0.999924	7.61606e-05
HDL cholesterol	0.0168525	0.00234262	6.29941e-13	403943	rs10108282	A	T	0.205724	0.411448	0.794276	0.000284007	9.28143e-05	0.999907	9.2823e-05
HDL cholesterol	-0.0551041	0.00908791	1.29999e-09	403943	rs75032664	G	C	0.012909	0.025818	0.987091	0.00303646	7.73834e-05	0.999923	7.73894e-05
HDL cholesterol	-0.0776969	0.00795635	1.59993e-22	403943	rs142288236	T	C	0.01469	0.02938	0.98531	0.00603681	0.000174756	0.999825	0.000174787
HDL cholesterol	-0.144197	0.00563687	2.50035e-144	403943	rs80005209	G	T	0.029614	0.059228	0.970386	0.0207928	0.00119504	0.998805	0.00119647
HDL cholesterol	-0.020416	0.00211032	3.90032e-22	403943	rs4871624	G	T	0.286726	0.573452	0.713274	0.000416813	0.000170488	0.99983	0.000170517
HDL cholesterol	-0.0333565	0.00240571	1e-43	403943	rs2297409	A	G	0.194635	0.38927	0.805365	0.00111266	0.000348823	0.999651	0.000348944
HDL cholesterol	0.0159741	0.00192237	9.60064e-17	403943	rs1125873	T	A	0.492135	0.98427	0.507865	0.000255172	0.000127554	0.999872	0.000127571
HDL cholesterol	0.013468	0.00191042	1.80011e-12	403943	rs10119644	A	T	0.493902	0.987804	0.506098	0.000181387	9.068e-05	0.999909	9.06882e-05
HDL cholesterol	-0.0139757	0.00245569	1.29999e-08	403943	rs1411432	C	A	0.186415	0.37283	0.813585	0.00019532	5.92463e-05	0.999941	5.92498e-05
HDL cholesterol	0.0670758	0.010029	2.29985e-11	403943	rs74500135	C	T	0.009847	0.019694	0.990153	0.00449916	8.7734e-05	0.999912	8.77417e-05
HDL cholesterol	-0.011989	0.00203583	3.89996e-09	403943	rs1412234	C	T	0.327133	0.654266	0.672867	0.000143736	6.32775e-05	0.999937	6.32815e-05
HDL cholesterol	0.0152447	0.0023168	4.70002e-11	403943	rs7853377	G	A	0.216224	0.432448	0.783776	0.000232401	7.87705e-05	0.999921	7.87767e-05
HDL cholesterol	-0.0131524	0.00211658	5.19996e-10	403943	rs2417125	G	A	0.284014	0.568028	0.715986	0.000172986	7.03533e-05	0.99993	7.03582e-05
HDL cholesterol	0.0231547	0.00245365	3.80014e-21	403943	rs532436	A	G	0.184606	0.369212	0.815394	0.00053614	0.000161407	0.999839	0.000161433
HDL cholesterol	0.0147205	0.00215114	7.70016e-12	403943	rs2520096	G	A	0.270192	0.540384	0.729808	0.000216693	8.54587e-05	0.999915	8.5466e-05
HDL cholesterol	0.0224884	0.00327553	6.59933e-12	403943	rs36036416	C	T	0.093353	0.186706	0.906647	0.000505728	8.56079e-05	0.999914	8.56152e-05
HDL cholesterol	-0.0122524	0.00194377	2.90001e-10	403943	rs7036107	G	A	0.51098	1.02196	0.48902	0.000150121	7.50245e-05	0.999925	7.50301e-05
HDL cholesterol	-0.0161688	0.00251034	1.2e-10	403943	rs12686780	T	C	0.174998	0.349996	0.825002	0.00026143	7.54873e-05	0.999925	7.5493e-05
HDL cholesterol	-0.0686515	0.00216181	1e-200	403943	rs2740488	C	A	0.265328	0.530656	0.734672	0.00471303	0.00183741	0.998163	0.00184079
HDL cholesterol	0.0288034	0.0052496	4.09996e-08	403943	rs147772065	C	G	0.034794	0.069588	0.965206	0.000829636	5.57239e-05	0.999944	5.57271e-05
HDL cholesterol	0.0498241	0.00273951	6.4998e-74	403943	rs686030	A	C	0.858823	1.71765	0.141177	0.00248244	0.000601972	0.999398	0.000602335
HDL cholesterol	0.0465396	0.00284369	3.40017e-60	403943	rs2066714	C	T	0.128622	0.257244	0.871378	0.00216593	0.000485509	0.999514	0.000485745
HDL cholesterol	0.0127581	0.00193081	3.90032e-11	403943	rs11254464	C	T	0.423107	0.846214	0.576893	0.000162769	7.94598e-05	0.999921	7.94661e-05
HDL cholesterol	-0.0172909	0.00262706	4.60045e-11	403943	rs34045894	A	G	0.15624	0.31248	0.84376	0.000298975	7.88272e-05	0.999921	7.88335e-05
HDL cholesterol	0.014562	0.00219637	3.40017e-11	403943	rs4917675	C	T	0.254595	0.50919	0.745405	0.000212052	8.04849e-05	0.99992	8.04913e-05
HDL cholesterol	0.0173063	0.0021841	2.29985e-15	403943	rs2804894	A	G	0.734831	1.46966	0.265169	0.000299508	0.000116721	0.999883	0.000116735
HDL cholesterol	0.0138679	0.00190752	3.59998e-13	403943	rs7924036	T	G	0.503377	1.00675	0.496623	0.000192319	9.61549e-05	0.999904	9.61642e-05
HDL cholesterol	0.0156949	0.00193455	4.90004e-16	403943	rs703966	A	G	0.418881	0.837762	0.581119	0.00024633	0.000119923	0.99988	0.000119937
HDL cholesterol	-0.0116112	0.00191759	1.40001e-09	403943	rs1970811	C	T	0.457743	0.915486	0.542257	0.00013482	6.69285e-05	0.999933	6.6933e-05
HDL cholesterol	-0.0233289	0.00409245	1.2e-08	403943	rs11009262	T	G	0.057318	0.114636	0.942682	0.000544238	5.88132e-05	0.999941	5.88167e-05
HDL cholesterol	0.0287501	0.00223129	5.50047e-38	403943	rs11239536	A	T	0.240967	0.481934	0.759033	0.000826568	0.000302362	0.999698	0.000302453
HDL cholesterol	0.0191803	0.0019152	1.29987e-23	403943	rs2068888	A	G	0.450441	0.900882	0.549559	0.000367884	0.000182135	0.999818	0.000182168
HDL cholesterol	0.0238735	0.00288231	1.20005e-16	403943	rs10786114	T	C	0.874851	1.7497	0.125149	0.000569944	0.000124803	0.999875	0.000124818
HDL cholesterol	-0.0360998	0.0021336	3.19963e-64	403943	rs2792751	C	T	0.725031	1.45006	0.274969	0.0013032	0.000519613	0.99948	0.000519883
HDL cholesterol	0.0107203	0.00194289	3.40001e-08	403943	rs12781812	T	G	0.400915	0.80183	0.599085	0.000114925	5.52058e-05	0.999945	5.52088e-05
HDL cholesterol	-0.0305779	0.00274115	6.79986e-29	403943	rs12411732	A	G	0.145572	0.291144	0.854428	0.000935008	0.000232594	0.999767	0.000232648
HDL cholesterol	0.0163406	0.00293002	2.39999e-08	403943	rs61884005	G	C	0.121445	0.24289	0.878555	0.000267015	5.6979e-05	0.999943	5.69822e-05
HDL cholesterol	0.0205942	0.00220494	9.60064e-21	403943	rs57512892	T	TAC	0.595593	1.19119	0.404407	0.000424121	0.000204309	0.999796	0.000204351
HDL cholesterol	-0.0349311	0.00261254	8.99912e-41	403943	rs559355	T	A	0.1573	0.3146	0.8427	0.00122018	0.000323487	0.999677	0.000323591
[truncated: 700 more rows]

## Sheet: TableS6.Inflammatory  parameter
Table S6. Genetic instruments of inflammatory parameters.
[truncated: 75 more rows]
