# Supplementary material for: Peripheral blood indicators and COVID-19: an observational and bidirectional Mendelian randomization study
Source: BMC Med Genomics. 2024 Mar 28;17:81. doi: 10.1186/s12920-024-01844-4 (PMC10979573; doi:10.1186/s12920-024-01844-4)
Supplement: Supplementary file 3 — Supplementary Material 3. [file 12920_2024_1844_MOESM3_ESM.xlsx]

## Sheet: abbreviations
Full name	abbreviations
White blood cell (leukocyte) count	WBC
Basophil cell count	BASO
Lymphocyte cell count	LYM
Eosinophil cell count	EOS
Neutrophil count	NEU
Red blood cell count	RBC
Hemoglobin concentration	HGB
Hematocrit	HCT
Mean platelet (thrombocyte) volume	MPV
Plateletcrit	PCT
Platelet distribution width	PDW
D-dimer	DD
Alkaline phosphatase	ALP
Albumin	ALB
Total bilirubin	Tbil
Myoglobin levels	MB
Troponin I, cardiac muscle	Tnl
Creatine kinase B-type	CKB
Creatine kinase M-type	CKM
HDL cholesterol	HDLC
Total cholesterol	TC
apolipoprotein A-I	ApoA
Hemoglobin A1c	HbA1c
C-Reactive protein	CRP
Serum amyloid A-1 protein	SAA
odds ratio	OR

## Sheet: Table S7.MR-infection
Table S7.MR results of 28 risk factors on COVID-19 infection.
Exposure	Outcome	MR_Method	P	OR	OR_LCI	OR_UCI	Heterogeneity_Q	Heterogeneity_Q_df	Heterogeneity_Q_pval	Pleiotropy_Egger_Intercept	Pleiotropy_Se	Pleiotropy_P
white blood cell count	infection	Inverse variance weighted	0.739627	0.99138	0.942037	1.04331	605.866	469	1.9184e-05	-	-	-
white blood cell count	infection	MR Egger	0.0984575	0.913754	0.821219	1.01672	602.134	468	2.61288e-05	0.00215136	0.00126314	0.0891962
white blood cell count	infection	Weighted median	0.872818	1.00642	0.930592	1.08842	-	-	-	-	-	-
basophil cell count	infection	Inverse variance weighted	0.737981	0.987468	0.917133	1.0632	210.192	188	0.127899	-	-	-
basophil cell count	infection	MR Egger	0.439717	0.945486	0.820414	1.08963	209.638	187	0.12291	0.00122259	0.00173834	0.482739
basophil cell count	infection	Weighted median	0.690192	0.974713	0.859371	1.10554	-	-	-	-	-	-
lymphocyte cell count	infection	Inverse variance weighted	0.17559	1.03244	0.985828	1.08126	544.235	476	0.0163704	-	-	-
lymphocyte cell count	infection	MR Egger	0.922723	0.99527	0.904399	1.09527	543.395	475	0.0160951	0.00100593	0.00117368	0.391836
lymphocyte cell count	infection	Weighted median	0.403905	1.03269	0.95756	1.11371	-	-	-	-	-	-
eosinophil cell count	infection	Inverse variance weighted	0.86836	0.996239	0.952825	1.04163	491.614	424	0.0128272	-	-	-
eosinophil cell count	infection	MR Egger	0.864462	0.992525	0.910644	1.08177	491.603	423	0.0117694	0.000121237	0.00121952	0.920857
eosinophil cell count	infection	Weighted median	0.958704	0.998126	0.92972	1.07157	-	-	-	-	-	-
Neutrophill count	infection	Inverse variance weighted	0.176193	0.956211	0.896137	1.02031	372.646	256	2.56335e-06	-	-	-
Neutrophill count	infection	MR Egger	0.0482259	0.87056	0.759195	0.998262	369.278	255	3.65492e-06	0.00279952	0.00183579	0.128507
Neutrophill count	infection	Weighted median	0.165582	0.937231	0.855163	1.02717	-	-	-	-	-	-
Red blood cell (erythrocyte) count	infection	Inverse variance weighted	0.0644355	0.944876	0.889762	1.0034	438.703	310	1.96951e-06	-	-	-
Red blood cell (erythrocyte) count	infection	MR Egger	0.00875985	0.858583	0.766628	0.961567	433.363	309	3.71162e-06	0.00285922	0.00146521	0.0519126
Red blood cell (erythrocyte) count	infection	Weighted median	0.514444	0.965119	0.867409	1.07384	-	-	-	-	-	-
Haemoglobin concentration	infection	Inverse variance weighted	0.0850388	0.935785	0.867703	1.00921	314.928	248	0.00255464	-	-	-
Haemoglobin concentration	infection	MR Egger	0.0145808	0.835501	0.724032	0.964132	310.747	247	0.00365545	0.00286813	0.00157329	0.0695096
Haemoglobin concentration	infection	Weighted median	0.787533	0.983902	0.874372	1.10715	-	-	-	-	-	-
Hematocrit	infection	Inverse variance weighted	0.0760639	0.952926	0.903489	1.00507	510.317	424	0.00250435	-	-	-
Hematocrit	infection	MR Egger	0.00106932	0.839449	0.756441	0.931567	501.223	423	0.00520288	0.00336068	0.00121312	0.00584771
Hematocrit	infection	Weighted median	0.664165	0.981576	0.90254	1.06753	-	-	-	-	-	-
Mean platelet (thrombocyte) volume	infection	Inverse variance weighted	0.363832	1.01335	0.984757	1.04277	462.606	388	0.00543097	-	-	-
Mean platelet (thrombocyte) volume	infection	MR Egger	0.338649	1.02099	0.978504	1.06533	462.343	387	0.00503241	-0.000486149	0.00103617	0.639206
Mean platelet (thrombocyte) volume	infection	Weighted median	0.127985	1.03756	0.989448	1.08801	-	-	-	-	-	-
Plateletcrit	infection	Inverse variance weighted	0.89	0.997261	0.959241	1.03679	195.197	194	0.462355	-	-	-
Plateletcrit	infection	MR Egger	0.786975	0.989484	0.916547	1.06822	195.143	193	0.443316	0.000388763	0.0016699	0.816159
Plateletcrit	infection	Weighted median	0.856676	1.00627	0.940276	1.07689	-	-	-	-	-	-
Platelet distribution width	infection	Inverse variance weighted	0.15125	1.02866	0.989718	1.06914	380.402	293	0.000433694	-	-	-
Platelet distribution width	infection	MR Egger	0.931339	1.00255	0.946213	1.06224	378.628	292	0.000469533	0.00140032	0.00119721	0.243093
Platelet distribution width	infection	Weighted median	0.599198	1.01868	0.950742	1.09147	-	-	-	-	-	-
DD	infection	Inverse variance weighted	0.478355	1.01988	0.965866	1.07691	5.27328	8	0.728008	-	-	-
DD	infection	MR Egger	0.154509	1.1457	0.969459	1.35399	3.18854	7	0.86703	-0.0206792	0.0143222	0.192
DD	infection	Weighted median	0.86793	1.00613	0.936244	1.08122	-	-	-	-	-	-
Creatinine (enzymatic) in urine	infection	Inverse variance weighted	0.0320541	1.34437	1.02569	1.76207	20.1689	20	0.447407	-	-	-
Creatinine (enzymatic) in urine	infection	MR Egger	0.913516	0.942834	0.330494	2.68972	19.6797	19	0.414079	0.0071407	0.0103898	0.500212
Creatinine (enzymatic) in urine	infection	Weighted median	0.0627988	1.44354	0.980582	2.12506	-	-	-	-	-	-
Alkaline phosphatase	infection	Inverse variance weighted	0.435502	0.999156	0.997037	1.00128	382.442	220	6.94345e-11	-	-	-
Alkaline phosphatase	infection	MR Egger	0.00592598	0.995738	0.992744	0.998742	366.5	219	1.57411e-09	0.00467133	0.00151351	0.00228726
Alkaline phosphatase	infection	Weighted median	0.813844	1.00041	0.996994	1.00384	-	-	-	-	-	-
Albumin	infection	Inverse variance weighted	0.301987	0.986218	0.960568	1.01255	204.893	179	0.0897299	-	-	-
Albumin	infection	MR Egger	0.356592	0.976468	0.928383	1.02704	204.658	178	0.0833561	0.000824828	0.00182304	0.651498
Albumin	infection	Weighted median	0.334822	0.980019	0.940634	1.02105	-	-	-	-	-	-
Total bilirubin	infection	Inverse variance weighted	0.86568	1.00062	0.993447	1.00785	142.376	76	6.16635e-06	-	-	-
Total bilirubin	infection	MR Egger	0.554601	1.00232	0.994685	1.01001	139.46	75	9.06646e-06	-0.00270452	0.00215966	0.214356
Total bilirubin	infection	Weighted median	0.413882	1.00224	0.99688	1.00762	-	-	-	-	-	-
Myoglobin levels	infection	Inverse variance weighted	0.318587	1.04537	0.958075	1.14063	31.9323	24	0.128681	-	-	-
Myoglobin levels	infection	MR Egger	0.128603	1.22175	0.952423	1.56723	29.7233	23	0.157511	-0.0105365	0.00805901	0.203991
Myoglobin levels	infection	Weighted median	0.0764537	1.1046	0.989479	1.23311	-	-	-	-	-	-
Tnl	infection	Inverse variance weighted	0.186209	1.05505	0.974463	1.1423	16.7146	8	0.0332216	-	-	-
Tnl	infection	MR Egger	0.349389	0.905234	0.745146	1.09971	11.9932	7	0.100782	0.0269654	0.0162439	0.140868
Tnl	infection	Weighted median	0.214324	1.05697	0.968463	1.15356	-	-	-	-	-	-
CKB	infection	Inverse variance weighted	0.914766	1.00239	0.959457	1.04725	13.6271	13	0.400622	-	-	-
CKB	infection	MR Egger	0.336031	1.0507	0.953831	1.15741	12.444	12	0.41071	-0.0124555	0.0116615	0.306493
CKB	infection	Weighted median	0.973862	1.00101	0.942186	1.06351	-	-	-	-	-	-
CKM	infection	Inverse variance weighted	0.658299	1.01088	0.963538	1.06055	11.9438	11	0.36788	-	-	-
CKM	infection	MR Egger	0.945356	1.00386	0.901594	1.11773	11.9192	10	0.290503	0.00145278	0.010098	0.888463
CKM	infection	Weighted median	0.48604	1.02416	0.957622	1.09533	-	-	-	-	-	-
HDL cholesterol	infection	Inverse variance weighted	0.216038	0.967436	0.918	1.01953	443.208	316	2.92207e-06	-	-	-
HDL cholesterol	infection	MR Egger	0.276688	1.04514	0.965352	1.13152	434.427	315	9.00392e-06	-0.00306238	0.00121364	0.0121175
HDL cholesterol	infection	Weighted median	0.696605	0.982789	0.900655	1.07241	-	-	-	-	-	-
Total cholesterol	infection	Inverse variance weighted	0.259406	1.04396	0.968752	1.12501	117.43	60	1.35134e-05	-	-	-
Total cholesterol	infection	MR Egger	0.224308	1.07763	0.956416	1.21421	116.541	59	1.18746e-05	-0.0023914	0.00356399	0.504846
Total cholesterol	infection	Weighted median	0.125226	1.06989	0.98137	1.1664	-	-	-	-	-	-
apolipoprotein A-I	infection	Inverse variance weighted	0.492446	0.981359	0.930024	1.03553	334.567	265	0.00240056	-	-	-
apolipoprotein A-I	infection	MR Egger	0.0705815	1.08169	0.993769	1.17739	324.351	264	0.0066081	-0.00372109	0.00129044	0.00425569
apolipoprotein A-I	infection	Weighted median	0.530434	1.02657	0.945809	1.11424	-	-	-	-	-	-
Hemoglobin A1c	infection	Inverse variance weighted	0.607142	1.00325	0.990906	1.01576	261.636	154	1.39781e-07	-	-	-
Hemoglobin A1c	infection	MR Egger	0.464778	0.991696	0.969825	1.01406	259.101	153	1.82478e-07	0.00268074	0.00219079	0.222967
Hemoglobin A1c	infection	Weighted median	0.511894	1.00562	0.988921	1.0226	-	-	-	-	-	-
C-reactive protein	infection	Inverse variance weighted	0.680082	1.00502	0.981395	1.02921	46.3053	42	0.299163	-	-	-
C-reactive protein	infection	MR Egger	0.319802	0.981035	0.94515	1.01828	43.4905	41	0.365803	0.00468437	0.00287565	0.110978
C-reactive protein	infection	Weighted median	0.720165	0.994086	0.962341	1.02688	-	-	-	-	-	-
SAA	infection	Inverse variance weighted	0.969688	0.999601	0.979211	1.02042	11.8828	11	0.372517	-	-	-
SAA	infection	MR Egger	0.773814	1.00477	0.973556	1.03697	11.6613	10	0.308362	-0.00314122	0.00720796	0.672239
SAA	infection	Weighted median	0.849789	1.00204	0.981083	1.02346	-	-	-	-	-	-

## Sheet: Table S8.MR-hospitalization
Table S8.MR results of 28 risk factors on hospitalized COVID-19.
Exposure	Outcome	MR_Method	P	OR	OR_LCI	OR_UCI	Heterogeneity_Q	Heterogeneity_Q_df	Heterogeneity_Q_pval	Pleiotropy_Egger_Intercept	Pleiotropy_Se	Pleiotropy_P
white blood cell count	hospitalization	Inverse variance weighted	0.0590466	0.911714	0.828291	1.00354	526.588	468	0.0312981	-	-	-
white blood cell count	hospitalization	MR Egger	0.0379678	0.806873	0.659225	0.987589	524.554	467	0.0334326	0.00321908	0.00239192	0.179015
white blood cell count	hospitalization	Weighted median	0.173789	0.90174	0.776875	1.04667	-	-	-	-	-	-
basophil cell count	hospitalization	Inverse variance weighted	0.0358162	0.851157	0.732242	0.989384	207.824	184	0.110019	-	-	-
basophil cell count	hospitalization	MR Egger	0.0503392	0.748564	0.561177	0.998521	206.639	183	0.111122	0.00360579	0.00351936	0.306924
basophil cell count	hospitalization	Weighted median	0.134571	0.820115	0.6325	1.06338	-	-	-	-	-	-
lymphocyte cell count	hospitalization	Inverse variance weighted	0.672501	0.980432	0.894589	1.07451	525.478	473	0.0476208	-	-	-
lymphocyte cell count	hospitalization	MR Egger	0.184945	0.878843	0.726284	1.06345	523.654	472	0.0499824	0.00299238	0.00233417	0.200476
lymphocyte cell count	hospitalization	Weighted median	0.158773	0.903763	0.785114	1.04034	-	-	-	-	-	-
eosinophil cell count	hospitalization	Inverse variance weighted	0.347019	0.956672	0.872305	1.0492	528.141	421	0.000289535	-	-	-
eosinophil cell count	hospitalization	MR Egger	0.487154	1.06473	0.892211	1.27062	525.72	420	0.00033384	-0.00351301	0.00252588	0.165021
eosinophil cell count	hospitalization	Weighted median	0.757666	1.02313	0.884793	1.1831	-	-	-	-	-	-
Neutrophill count	hospitalization	Inverse variance weighted	0.106493	0.905852	0.803367	1.02141	306.341	249	0.00766501	-	-	-
Neutrophill count	hospitalization	MR Egger	0.259115	0.864577	0.671882	1.11254	306.131	248	0.00695405	0.0014042	0.0034047	0.680381
Neutrophill count	hospitalization	Weighted median	0.0946157	0.853309	0.708473	1.02775	-	-	-	-	-	-
Red blood cell (erythrocyte) count	hospitalization	Inverse variance weighted	0.591356	0.968299	0.860863	1.08914	402.054	302	0.000100066	-	-	-
Red blood cell (erythrocyte) count	hospitalization	MR Egger	0.0841813	0.823327	0.660794	1.02584	398.192	301	0.000143256	0.00490797	0.00287255	0.0885611
Red blood cell (erythrocyte) count	hospitalization	Weighted median	0.383654	0.91764	0.756297	1.1134	-	-	-	-	-	-
Haemoglobin concentration	hospitalization	Inverse variance weighted	0.128765	0.889214	0.764202	1.03468	291.61	235	0.00700479	-	-	-
Haemoglobin concentration	hospitalization	MR Egger	0.0998652	0.784584	0.588355	1.04626	290.363	234	0.00711007	0.00318626	0.00317794	0.317081
Haemoglobin concentration	hospitalization	Weighted median	0.807126	0.971052	0.767044	1.22932	-	-	-	-	-	-
Hematocrit	hospitalization	Inverse variance weighted	0.139284	0.923868	0.831799	1.02613	475.116	416	0.023707	-	-	-
Hematocrit	hospitalization	MR Egger	0.074184	0.827606	0.672732	1.01813	473.454	415	0.0247816	0.0029224	0.00242098	0.228076
Hematocrit	hospitalization	Weighted median	0.805344	1.0214	0.863065	1.2088	-	-	-	-	-	-
Mean platelet (thrombocyte) volume	hospitalization	Inverse variance weighted	0.0700631	1.05195	0.995857	1.11121	399.312	371	0.149552	-	-	-
Mean platelet (thrombocyte) volume	hospitalization	MR Egger	0.0850816	1.07455	0.990325	1.16594	398.8	370	0.145306	-0.00138518	0.00201041	0.491254
Mean platelet (thrombocyte) volume	hospitalization	Weighted median	0.0315083	1.10495	1.00888	1.21016	-	-	-	-	-	-
Plateletcrit	hospitalization	Inverse variance weighted	0.150232	1.06457	0.977584	1.1593	223.828	189	0.0422082	-	-	-
Plateletcrit	hospitalization	MR Egger	0.522931	1.05616	0.893426	1.24854	223.814	188	0.0379423	0.000395806	0.00366406	0.914092
Plateletcrit	hospitalization	Weighted median	0.181551	1.10092	0.956088	1.26768	-	-	-	-	-	-
Platelet distribution width	hospitalization	Inverse variance weighted	0.0785058	1.06647	0.99269	1.14573	317.072	284	0.0861442	-	-	-
Platelet distribution width	hospitalization	MR Egger	0.0226332	1.13253	1.0182	1.2597	314.587	283	0.0952563	-0.00333898	0.00223342	0.136027
Platelet distribution width	hospitalization	Weighted median	0.022394	1.1504	1.02005	1.29741	-	-	-	-	-	-
DD	hospitalization	Inverse variance weighted	0.937507	1.00456	0.896613	1.1255	5.54399	7	0.593883	-	-	-
DD	hospitalization	MR Egger	0.595528	0.896382	0.611398	1.3142	5.17037	6	0.522155	0.0194245	0.0317786	0.563462
DD	hospitalization	Weighted median	0.863135	0.987213	0.852831	1.14277	-	-	-	-	-	-
Creatinine (enzymatic) in urine	hospitalization	Inverse variance weighted	0.0625962	2.04636	0.963033	4.34832	39.8667	20	0.00519286	-	-	-
Creatinine (enzymatic) in urine	hospitalization	MR Egger	0.630741	2.12472	0.103336	43.6869	39.8653	19	0.0034081	-0.000758716	0.0301099	0.98016
Creatinine (enzymatic) in urine	hospitalization	Weighted median	0.154592	1.78313	0.793903	4.00496	-	-	-	-	-	-
Alkaline phosphatase	hospitalization	Inverse variance weighted	0.82805	0.999567	0.995669	1.00348	300.097	212	6.4297e-05	-	-	-
Alkaline phosphatase	hospitalization	MR Egger	0.0407876	0.994144	0.988599	0.999719	290.567	211	0.000229896	0.00740899	0.00281638	0.00914991
Alkaline phosphatase	hospitalization	Weighted median	0.434565	0.997323	0.990641	1.00405	-	-	-	-	-	-
Albumin	hospitalization	Inverse variance weighted	0.153805	0.959852	0.907296	1.01545	225.113	174	0.00546553	-	-	-
Albumin	hospitalization	MR Egger	0.70599	1.02086	0.91719	1.13625	222.852	173	0.00631843	-0.00516501	0.00389845	0.186956
Albumin	hospitalization	Weighted median	0.30675	0.958462	0.88357	1.0397	-	-	-	-	-	-
Total bilirubin	hospitalization	Inverse variance weighted	0.186023	1.00826	0.996042	1.02063	102.743	72	0.0101294	-	-	-
Total bilirubin	hospitalization	MR Egger	0.113921	1.01066	0.997622	1.02386	101.202	71	0.0107668	-0.0039487	0.00379713	0.301907
Total bilirubin	hospitalization	Weighted median	0.044958	1.01066	1.00024	1.02119	-	-	-	-	-	-
Myoglobin levels	hospitalization	Inverse variance weighted	0.462841	1.07982	0.879657	1.32553	44.1578	24	0.00731407	-	-	-
Myoglobin levels	hospitalization	MR Egger	0.0971083	1.63053	0.936938	2.83758	39.9214	23	0.0156838	-0.0283804	0.018166	0.131877
Myoglobin levels	hospitalization	Weighted median	0.633584	1.05651	0.842769	1.32447	-	-	-	-	-	-
Tnl	hospitalization	Inverse variance weighted	0.438498	1.05048	0.927424	1.18987	10.3449	8	0.24165	-	-	-
Tnl	hospitalization	MR Egger	0.209465	0.813834	0.607651	1.08998	6.9327	7	0.43592	0.0453806	0.0245672	0.107206
Tnl	hospitalization	Weighted median	0.388066	1.07051	0.917055	1.24964	-	-	-	-	-	-
CKB	hospitalization	Inverse variance weighted	0.850055	1.00815	0.926794	1.09665	11.6305	13	0.558154	-	-	-
CKB	hospitalization	MR Egger	0.134693	1.16734	0.966242	1.41029	8.74997	12	0.724125	-0.0380149	0.0223986	0.11542
CKB	hospitalization	Weighted median	0.315093	1.0621	0.944313	1.19457	-	-	-	-	-	-
CKM	hospitalization	Inverse variance weighted	0.285185	0.948863	0.861779	1.04475	9.68215	11	0.559184	-	-	-
CKM	hospitalization	MR Egger	0.487743	1.07947	0.876727	1.32909	7.80358	10	0.648016	-0.0266374	0.0194347	0.200475
CKM	hospitalization	Weighted median	0.397339	0.946129	0.832258	1.07558	-	-	-	-	-	-
HDL cholesterol	hospitalization	Inverse variance weighted	0.298959	0.949588	0.861278	1.04695	364.766	306	0.0117567	-	-	-
HDL cholesterol	hospitalization	MR Egger	0.903488	1.00931	0.868984	1.1723	363.444	305	0.0120136	-0.00241066	0.0022889	0.293085
HDL cholesterol	hospitalization	Weighted median	0.597236	1.04282	0.892609	1.21831	-	-	-	-	-	-
Total cholesterol	hospitalization	Inverse variance weighted	0.70602	0.973056	0.844306	1.12144	76.3624	58	0.0533977	-	-	-
Total cholesterol	hospitalization	MR Egger	0.685281	0.942168	0.707363	1.25492	76.2757	57	0.0450051	0.00188511	0.0074054	0.79998
Total cholesterol	hospitalization	Weighted median	0.14023	0.867651	0.718479	1.0478	-	-	-	-	-	-
apolipoprotein A-I	hospitalization	Inverse variance weighted	0.759467	0.984777	0.892671	1.08639	278.177	259	0.197169	-	-	-
apolipoprotein A-I	hospitalization	MR Egger	0.990923	1.00091	0.855882	1.17051	278.103	258	0.186149	-0.000635989	0.00243138	0.793858
apolipoprotein A-I	hospitalization	Weighted median	0.612979	1.04254	0.887131	1.22517	-	-	-	-	-	-
Hemoglobin A1c	hospitalization	Inverse variance weighted	0.260783	1.01298	0.990465	1.036	200.254	144	0.00135431	-	-	-
Hemoglobin A1c	hospitalization	MR Egger	0.927399	1.00188	0.96222	1.04318	199.675	143	0.00123323	0.00259745	0.0040347	0.52075
Hemoglobin A1c	hospitalization	Weighted median	0.501956	1.01154	0.978217	1.046	-	-	-	-	-	-
C-reactive protein	hospitalization	Inverse variance weighted	0.798842	0.994095	0.949829	1.04042	41.5735	39	0.359279	-	-	-
C-reactive protein	hospitalization	MR Egger	0.010596	0.909081	0.848053	0.974501	30.9227	38	0.785443	0.0184574	0.00565562	0.00233072
C-reactive protein	hospitalization	Weighted median	0.256014	0.962529	0.901142	1.0281	-	-	-	-	-	-
SAA	hospitalization	Inverse variance weighted	0.753	1.00653	0.96663	1.04807	11.2606	10	0.338	-	-	-
SAA	hospitalization	MR Egger	0.597	0.98344	0.926445	1.04394	10.0676	9	0.345	0.0147568	0.0142895	0.328694
SAA	hospitalization	Weighted median	0.988	1.00032	0.960228	1.04208	-	-	-	-	-	-

## Sheet: Table S9.MR-serve
Table S9.MR results of 28 risk factors on severe COVID‐19.
Exposure	Outcome	MR_Method	P	OR	OR_LCI	OR_UCI	Heterogeneity_Q	Heterogeneity_Q_df	Heterogeneity_Q_pval	Pleiotropy_Egger_Intercept	Pleiotropy_Se	Pleiotropy_P
white blood cell count	severe infection	Inverse variance weighted	0.0549462	0.872217	0.75856	1.0029	467.195	470	0.527863	-	-	-
white blood cell count	severe infection	MR Egger	0.134464	0.797601	0.593464	1.07196	466.743	469	0.520748	0.00234941	0.00349281	0.501507
white blood cell count	severe infection	Weighted median	0.200175	0.866466	0.695844	1.07892	-	-	-	-	-	-
basophil cell count	severe infection	Inverse variance weighted	0.00857279	0.743254	0.595734	0.927303	197.119	189	0.327824	-	-	-
basophil cell count	severe infection	MR Egger	0.0367717	0.640779	0.423237	0.970136	196.401	188	0.322326	0.00422846	0.00509992	0.408087
basophil cell count	severe infection	Weighted median	0.160188	0.738088	0.483106	1.12765	-	-	-	-	-	-
lymphocyte cell count	severe infection	Inverse variance weighted	0.536217	0.955315	0.826488	1.10422	567.458	481	0.00393874	-	-	-
lymphocyte cell count	severe infection	MR Egger	0.189185	0.815569	0.601838	1.1052	565.871	480	0.00411145	0.0043096	0.00371454	0.246545
lymphocyte cell count	severe infection	Weighted median	0.328739	0.895177	0.7168	1.11794	-	-	-	-	-	-
eosinophil cell count	severe infection	Inverse variance weighted	0.441729	0.949628	0.83246	1.08329	471.347	424	0.0557211	-	-	-
eosinophil cell count	severe infection	MR Egger	0.800319	0.96814	0.753428	1.24404	471.312	423	0.0521461	-0.000643707	0.00362823	0.859266
eosinophil cell count	severe infection	Weighted median	0.600368	1.06177	0.848474	1.32869	-	-	-	-	-	-
Neutrophill count	severe infection	Inverse variance weighted	0.216373	0.892063	0.744303	1.06916	311.345	256	0.010225	-	-	-
Neutrophill count	severe infection	MR Egger	0.113801	0.736776	0.505205	1.07449	309.788	255	0.0107157	0.00578877	0.00511273	0.258602
Neutrophill count	severe infection	Weighted median	0.0965162	0.790085	0.598411	1.04315	-	-	-	-	-	-
Red blood cell (erythrocyte) count	severe infection	Inverse variance weighted	0.112702	0.871788	0.73583	1.03287	378.839	311	0.00507802	-	-	-
Red blood cell (erythrocyte) count	severe infection	MR Egger	0.00883917	0.657473	0.481287	0.898155	373.489	310	0.0077539	0.00875925	0.00415692	0.0359078
Red blood cell (erythrocyte) count	severe infection	Weighted median	0.588744	0.91336	0.657598	1.2686	-	-	-	-	-	-
Haemoglobin concentration	severe infection	Inverse variance weighted	0.0136982	0.757002	0.606689	0.944556	289.831	249	0.0385502	-	-	-
Haemoglobin concentration	severe infection	MR Egger	0.0378046	0.641142	0.422431	0.973089	288.844	248	0.0382388	0.00423366	0.00459827	0.358098
Haemoglobin concentration	severe infection	Weighted median	0.670175	0.925746	0.649065	1.32037	-	-	-	-	-	-
Hematocrit	severe infection	Inverse variance weighted	0.0234391	0.827803	0.70298	0.974789	496.136	421	0.00671339	-	-	-
Hematocrit	severe infection	MR Egger	0.0176013	0.6752	0.488833	0.93262	493.722	420	0.00752659	0.00542047	0.00378257	0.152598
Hematocrit	severe infection	Weighted median	0.417864	0.896209	0.687497	1.16828	-	-	-	-	-	-
Mean platelet (thrombocyte) volume	severe infection	Inverse variance weighted	0.143468	1.06648	0.978371	1.16253	455.92	388	0.00983739	-	-	-
Mean platelet (thrombocyte) volume	severe infection	MR Egger	0.0345993	1.14947	1.0106	1.30743	453.165	387	0.0113497	-0.00490792	0.00319964	0.125871
Mean platelet (thrombocyte) volume	severe infection	Weighted median	0.11973	1.10799	0.973719	1.26077	-	-	-	-	-	-
Plateletcrit	severe infection	Inverse variance weighted	0.108802	1.11551	0.975999	1.27496	239.315	194	0.0147902	-	-	-
Plateletcrit	severe infection	MR Egger	0.643449	0.94005	0.723839	1.22084	236.588	193	0.017692	0.00856437	0.00574208	0.13746
Plateletcrit	severe infection	Weighted median	0.502351	1.0755	0.869459	1.33036	-	-	-	-	-	-
Platelet distribution width	severe infection	Inverse variance weighted	0.167292	1.07428	0.970402	1.18928	289.65	295	0.576955	-	-	-
Platelet distribution width	severe infection	MR Egger	0.0752168	1.14679	0.9867	1.33285	288.314	294	0.582574	-0.00371736	0.00321588	0.248644
Platelet distribution width	severe infection	Weighted median	0.0207953	1.21589	1.03018	1.43507	-	-	-	-	-	-
DD	severe infection	Inverse variance weighted	0.107872	0.869191	0.732648	1.03118	5.6567	7	0.580356	-	-	-
DD	severe infection	MR Egger	0.410513	0.766716	0.425564	1.38135	5.46621	6	0.48555	0.0214737	0.0492005	0.677776
DD	severe infection	Weighted median	0.0230135	0.776434	0.624239	0.965736	-	-	-	-	-	-
Creatinine (enzymatic) in urine	severe infection	Inverse variance weighted	0.628961	1.3385	0.41021	4.36748	43.0413	20	0.00201877	-	-	-
Creatinine (enzymatic) in urine	severe infection	MR Egger	0.749652	2.20696	0.0183042	266.095	42.9403	19	0.00132087	-0.0101645	0.0480829	0.83483
Creatinine (enzymatic) in urine	severe infection	Weighted median	0.829032	1.15401	0.31445	4.23517	-	-	-	-	-	-
Alkaline phosphatase	severe infection	Inverse variance weighted	0.394583	0.997359	0.991306	1.00345	330.374	222	3.15305e-06	-	-	-
Alkaline phosphatase	severe infection	MR Egger	0.12077	0.99286	0.983946	1.00185	327.749	221	4.01972e-06	0.00600641	0.0045151	0.184793
Alkaline phosphatase	severe infection	Weighted median	0.200158	0.993531	0.983715	1.00344	-	-	-	-	-	-
Albumin	severe infection	Inverse variance weighted	0.573594	0.977885	0.90461	1.05709	194.121	178	0.193522	-	-	-
Albumin	severe infection	MR Egger	0.940633	0.994392	0.857778	1.15277	194.046	177	0.180462	-0.00141923	0.0054272	0.794009
Albumin	severe infection	Weighted median	0.759502	0.980914	0.867061	1.10972	-	-	-	-	-	-
Total bilirubin	severe infection	Inverse variance weighted	0.490856	1.00604	0.988956	1.02341	99.7218	74	0.0248292	-	-	-
Total bilirubin	severe infection	MR Egger	0.373416	1.0084	0.990108	1.02703	99.005	73	0.023126	-0.00405522	0.00557799	0.469549
Total bilirubin	severe infection	Weighted median	0.319076	1.00792	0.992402	1.02367	-	-	-	-	-	-
Myoglobin levels	severe infection	Inverse variance weighted	0.66974	1.06833	0.788487	1.44748	42.3677	24	0.0117336	-	-	-
Myoglobin levels	severe infection	MR Egger	0.418573	1.40567	0.625161	3.16063	41.4408	23	0.0105395	-0.0193777	0.0270172	0.480449
Myoglobin levels	severe infection	Weighted median	0.925222	1.01702	0.714974	1.44666	-	-	-	-	-	-
Tnl	severe infection	Inverse variance weighted	0.026908	1.20913	1.02194	1.43062	3.34809	8	0.910654	-	-	-
Tnl	severe infection	MR Egger	0.900523	1.02923	0.665732	1.5912	2.73086	7	0.908734	0.0289029	0.036789	0.457843
Tnl	severe infection	Weighted median	0.109697	1.1865	0.962199	1.46308	-	-	-	-	-	-
CKB	severe infection	Inverse variance weighted	0.170478	0.917634	0.8115	1.03765	12.9204	14	0.532802	-	-	-
CKB	severe infection	MR Egger	0.662509	0.939095	0.712754	1.23731	12.8867	13	0.456601	-0.00596763	0.0325146	0.857209
CKB	severe infection	Weighted median	0.328433	0.922505	0.784712	1.08449	-	-	-	-	-	-
CKM	severe infection	Inverse variance weighted	0.205499	0.907677	0.781274	1.05453	4.84256	11	0.938551	-	-	-
CKM	severe infection	MR Egger	0.669334	0.932064	0.681274	1.27517	4.80691	10	0.903698	-0.00565399	0.029947	0.854026
CKM	severe infection	Weighted median	0.36591	0.914452	0.753299	1.11008	-	-	-	-	-	-
HDL cholesterol	severe infection	Inverse variance weighted	0.680057	0.971638	0.847451	1.11402	347.19	316	0.109653	-	-	-
HDL cholesterol	severe infection	MR Egger	0.98335	0.997809	0.812163	1.22589	347.064	315	0.10332	-0.00110801	0.00326922	0.734894
HDL cholesterol	severe infection	Weighted median	0.786587	1.0332	0.815626	1.30882	-	-	-	-	-	-
Total cholesterol	severe infection	Inverse variance weighted	0.30094	1.09693	0.920554	1.30709	69.8365	60	0.180566	-	-	-
Total cholesterol	severe infection	MR Egger	0.632749	1.07283	0.805301	1.42923	69.7926	59	0.15884	0.00165312	0.00857783	0.84784
Total cholesterol	severe infection	Weighted median	0.973994	1.00422	0.779371	1.29395	-	-	-	-	-	-
apolipoprotein A-I	severe infection	Inverse variance weighted	0.697709	0.971092	0.837477	1.12602	291.642	266	0.134239	-	-	-
apolipoprotein A-I	severe infection	MR Egger	0.954484	1.00687	0.796054	1.27352	291.476	265	0.126613	-0.00143667	0.00369195	0.697488
apolipoprotein A-I	severe infection	Weighted median	0.857857	0.978128	0.767874	1.24595	-	-	-	-	-	-
Hemoglobin A1c	severe infection	Inverse variance weighted	0.436684	1.01325	0.980188	1.04743	211.261	152	0.00105722	-	-	-
Hemoglobin A1c	severe infection	MR Egger	0.592577	1.01622	0.958168	1.0778	211.242	151	0.000882609	-0.000705507	0.00596044	0.905936
Hemoglobin A1c	severe infection	Weighted median	0.980192	1.00066	0.949508	1.05458	-	-	-	-	-	-
C-reactive protein	severe infection	Inverse variance weighted	0.600027	1.01744	0.953766	1.08536	40.97	43	0.559692	-	-	-
C-reactive protein	severe infection	MR Egger	0.452452	0.961397	0.868393	1.06436	38.9729	42	0.60461	0.01164	0.00823679	0.164973
C-reactive protein	severe infection	Weighted median	0.694796	0.982046	0.897072	1.07507	-	-	-	-	-	-
SAA	severe infection	Inverse variance weighted	0.730209	0.990374	0.937396	1.04635	13.2086	13	0.431828	-	-	-
SAA	severe infection	MR Egger	0.696099	0.982545	0.901346	1.07106	13.1453	12	0.358572	0.00520528	0.0216401	0.813973
SAA	severe infection	Weighted median	0.57568	0.984126	0.930497	1.04085	-	-	-	-	-	-
