# Supplementary material for: Peripheral blood indicators and COVID-19: an observational and bidirectional Mendelian randomization study
Source: BMC Med Genomics. 2024 Mar 28;17:81. doi: 10.1186/s12920-024-01844-4 (PMC10979573; doi:10.1186/s12920-024-01844-4)
Supplement: Supplementary file 4 — Supplementary Material 4. [file 12920_2024_1844_MOESM4_ESM.xlsx]

## Sheet: abbreviations
Full name	abbreviations
White blood cell (leukocyte) count	WBC
Basophil cell count	BASO
Lymphocyte cell count	LYM
Eosinophil cell count	EOS
Neutrophil count	NEU
Red blood cell count	RBC
Hemoglobin concentration	HGB
Hematocrit	HCT
Mean platelet (thrombocyte) volume	MPV
Plateletcrit	PCT
Platelet distribution width	PDW
D-dimer	DD
Alkaline phosphatase	ALP
Albumin	ALB
Total bilirubin	Tbil
Myoglobin levels	MB
Troponin I, cardiac muscle	Tnl
Creatine kinase B-type	CKB
Creatine kinase M-type	CKM
HDL cholesterol	HDLC
Total cholesterol	TC
apolipoprotein A-I	ApoA
Hemoglobin A1c	HbA1c
C-Reactive protein	CRP
Serum amyloid A-1 protein	SAA
odds ratio	OR

## Sheet: Table S10.MR-infection
Table S11.reverse MR results of COVID-19 infection on 28 risk factors.
Exposure	Outcome	MR_Method	P	OR	OR_LCI	OR_UCI	Heterogeneity_Q	Heterogeneity_Q_df	Heterogeneity_Q_pval	Pleiotropy_Egger_Intercept	Pleiotropy_Se	Pleiotropy_P
infection	white blood cell count	Inverse variance weighted	0.960718	0.999187	0.967378	1.03204	7.33916	4	0.119014	NA	NA	NA
infection	white blood cell count	MR Egger	0.393939	0.95637	0.875755	1.04441	5.37716	3	0.146173	0.00407413	0.00389405	0.372318
infection	white blood cell count	Weighted median	0.586157	0.991829	0.962961	1.02156	NA	NA	NA	NA	NA	NA
infection	basophil cell count	Inverse variance weighted	0.768837	0.993244	0.94934	1.03918	11.9852	4	0.0174616	NA	NA	NA
infection	basophil cell count	MR Egger	0.606623	0.960989	0.838749	1.10105	11.0239	3	0.0115976	0.00311395	0.00608804	0.644279
infection	basophil cell count	Weighted median	0.566551	0.990259	0.957658	1.02397	NA	NA	NA	NA	NA	NA
infection	lymphocyte cell count	Inverse variance weighted	0.845361	0.997569	0.973467	1.02227	3.54879	4	0.470499	NA	NA	NA
infection	lymphocyte cell count	MR Egger	0.370297	0.964598	0.901913	1.03164	2.44084	3	0.486078	0.00313437	0.00297776	0.369822
infection	lymphocyte cell count	Weighted median	0.6741	0.99334	0.962882	1.02476	NA	NA	NA	NA	NA	NA
infection	eosinophil cell count	Inverse variance weighted	0.563432	0.972379	0.884237	1.06931	56.6707	4	1.45046e-11	NA	NA	NA
infection	eosinophil cell count	MR Egger	0.983913	1.00331	0.746537	1.34839	55.7444	3	4.76315e-12	-0.00295554	0.0132372	0.83766
infection	eosinophil cell count	Weighted median	0.103124	0.972756	0.940975	1.00561	NA	NA	NA	NA	NA	NA
infection	Neutrophill count	Inverse variance weighted	0.186356	0.95073	0.882086	1.02472	57.5189	6	1.43432e-10	NA	NA	NA
infection	Neutrophill count	MR Egger	0.573047	0.923683	0.71349	1.1958	56.9118	5	5.27306e-11	0.00266204	0.0115271	0.826515
infection	Neutrophill count	Weighted median	0.607764	0.99026	0.953932	1.02797	NA	NA	NA	NA	NA	NA
infection	Red blood cell (erythrocyte) count	Inverse variance weighted	0.0947543	0.916091	0.82659	1.01528	147.166	6	3.07423e-29	NA	NA	NA
infection	Red blood cell (erythrocyte) count	MR Egger	0.370164	0.840071	0.59376	1.18856	139.731	5	2.04076e-28	0.0079902	0.0154917	0.628002
infection	Red blood cell (erythrocyte) count	Weighted median	0.292451	0.982024	0.949414	1.01575	NA	NA	NA	NA	NA	NA
infection	Haemoglobin concentration	Inverse variance weighted	0.07331	0.904773	0.810916	1.00949	193.836	6	3.88931e-39	NA	NA	NA
infection	Haemoglobin concentration	MR Egger	0.461797	0.858201	0.589109	1.25021	190.625	5	2.87226e-39	0.0048742	0.0167962	0.783316
infection	Haemoglobin concentration	Weighted median	0.275561	0.984092	0.95613	1.01287	NA	NA	NA	NA	NA	NA
infection	Hematocrit	Inverse variance weighted	0.0650937	0.869943	0.750234	1.00875	365.399	6	7.61882e-76	NA	NA	NA
infection	Hematocrit	MR Egger	0.523609	0.833553	0.495231	1.403	363.318	5	2.3733e-76	0.00389892	0.0230405	0.872256
infection	Hematocrit	Weighted median	0.641131	0.992836	0.96327	1.02331	NA	NA	NA	NA	NA	NA
infection	Mean platelet (thrombocyte) volume	Inverse variance weighted	0.628209	1.0108	0.967802	1.0557	19.1788	6	0.00387207	NA	NA	NA
infection	Mean platelet (thrombocyte) volume	MR Egger	0.231996	1.09519	0.960659	1.24857	14.534	5	0.0125507	-0.00739645	0.00585121	0.261923
infection	Mean platelet (thrombocyte) volume	Weighted median	0.733144	1.00635	0.970407	1.04362	NA	NA	NA	NA	NA	NA
infection	Plateletcrit	Inverse variance weighted	0.598887	0.966986	0.853282	1.09584	41.7978	5	6.47239e-08	NA	NA	NA
infection	Plateletcrit	MR Egger	0.998784	0.999665	0.666654	1.49902	41.4936	4	2.12411e-08	-0.00296433	0.0173116	0.872353
infection	Plateletcrit	Weighted median	0.847745	1.00592	0.947074	1.06843	NA	NA	NA	NA	NA	NA
infection	Platelet distribution width	Inverse variance weighted	0.0151399	0.927567	0.872963	0.985586	38.1432	6	1.05323e-06	NA	NA	NA
infection	Platelet distribution width	MR Egger	0.55702	0.934827	0.75773	1.15332	38.0984	5	3.60539e-07	-0.000719073	0.00937656	0.941846
infection	Platelet distribution width	Weighted median	0.00591725	0.947021	0.911013	0.984452	NA	NA	NA	NA	NA	NA
infection	DD	Inverse variance weighted	0.880486	0.979939	0.752435	1.27623	6.44964	6	0.374748	NA	NA	NA
infection	DD	MR Egger	0.440119	1.43946	0.61417	3.37375	5.49523	5	0.358469	-0.0352798	0.0378588	0.394174
infection	DD	Weighted median	0.721611	0.939964	0.668652	1.32136	NA	NA	NA	NA	NA	NA
infection	Creatinine (enzymatic) in urine	Inverse variance weighted	0.149249	2.73946e-06	7.55458e-14	99.3389	4529.51	6	0	NA	NA	NA
infection	Creatinine (enzymatic) in urine	MR Egger	0.467188	4.23561e-11	5.98575e-37	2997186622144820	4399.47	5	0	1.02197	2.65843	0.71647
infection	Creatinine (enzymatic) in urine	Weighted median	0.291482	0.58842	0.219664	1.57622	NA	NA	NA	NA	NA	NA
infection	Alkaline phosphatase	Inverse variance weighted	0.660479	0.982116	0.906131	1.06447	9.06594	6	0.169903	NA	NA	NA
infection	Alkaline phosphatase	MR Egger	0.136602	1.20602	0.980318	1.48369	4.87289	5	0.431589	-0.0189397	0.0092493	0.095924
infection	Alkaline phosphatase	Weighted median	0.796521	1.0115	0.927307	1.10333	NA	NA	NA	NA	NA	NA
infection	Albumin	Inverse variance weighted	0.0229101	0.798825	0.658275	0.969384	20.153	6	0.00260096	NA	NA	NA
infection	Albumin	MR Egger	0.72969	0.883539	0.454845	1.71628	19.7642	5	0.00138366	-0.00929557	0.0296394	0.76647
infection	Albumin	Weighted median	0.350009	0.921714	0.776867	1.09357	NA	NA	NA	NA	NA	NA
infection	Total bilirubin	Inverse variance weighted	0.0287834	1.1173	1.01155	1.2341	6.3628	6	0.383799	NA	NA	NA
infection	Total bilirubin	MR Egger	0.287025	1.22642	0.876586	1.71588	5.97087	5	0.309064	-0.00859191	0.0149974	0.591516
infection	Total bilirubin	Weighted median	0.289977	1.07369	0.941203	1.22483	NA	NA	NA	NA	NA	NA
infection	Myoglobin levels	Inverse variance weighted	0.796457	0.952552	0.658367	1.37819	12.6097	6	0.0496706	NA	NA	NA
infection	Myoglobin levels	MR Egger	0.149762	0.409653	0.146457	1.14583	8.01369	5	0.155483	0.0774192	0.0457183	0.151159
infection	Myoglobin levels	Weighted median	0.581593	0.899141	0.616031	1.31236	NA	NA	NA	NA	NA	NA
infection	Tnl	Inverse variance weighted	0.59944	1.07069	0.829782	1.38154	1.3439	6	0.969182	NA	NA	NA
infection	Tnl	MR Egger	0.520483	1.33167	0.590759	3.00182	1.03702	5	0.959525	-0.0200201	0.0361392	0.60346
infection	Tnl	Weighted median	0.406263	1.14348	0.83331	1.5691	NA	NA	NA	NA	NA	NA
infection	CKB	Inverse variance weighted	0.0450847	1.29758	1.00572	1.67414	3.44524	6	0.75124	NA	NA	NA
infection	CKB	MR Egger	0.697798	0.843202	0.374181	1.90012	2.24597	5	0.814169	0.0395475	0.0361126	0.323392
infection	CKB	Weighted median	0.253967	1.20185	0.876305	1.64834	NA	NA	NA	NA	NA	NA
infection	CKM	Inverse variance weighted	0.665294	0.994673	0.97089	1.01904	2.11246	4	0.715084	NA	NA	NA
infection	CKM	MR Egger	0.349894	1.0377	0.971757	1.10813	0.262859	3	0.966855	-0.0040072	0.00294647	0.26701
infection	CKM	Weighted median	0.888969	1.00208	0.97323	1.03179	NA	NA	NA	NA	NA	NA
infection	HDL cholesterol	Inverse variance weighted	0.184123	1.07848	0.964695	1.20569	45.1823	6	4.30561e-08	NA	NA	NA
infection	HDL cholesterol	MR Egger	0.389539	1.19723	0.823151	1.74131	42.3712	5	4.95462e-08	-0.00962957	0.0167193	0.589597
infection	HDL cholesterol	Weighted median	0.283516	1.03439	0.972407	1.10032	NA	NA	NA	NA	NA	NA
infection	Total cholesterol	Inverse variance weighted	0.942019	1.00092	0.976296	1.02617	2.02143	4	0.731817	NA	NA	NA
infection	Total cholesterol	MR Egger	0.407274	1.03371	0.966145	1.10601	1.01068	3	0.798668	-0.0030492	0.00303294	0.388791
infection	Total cholesterol	Weighted median	0.640653	1.00696	0.978058	1.03672	NA	NA	NA	NA	NA	NA
infection	apolipoprotein A-I	Inverse variance weighted	0.0604334	1.6171	0.979133	2.67076	61.8395	6	1.90214e-11	NA	NA	NA
infection	apolipoprotein A-I	MR Egger	0.321756	2.57196	0.477239	13.861	58.0768	5	3.0328e-11	-0.0427952	0.0751903	0.593863
infection	apolipoprotein A-I	Weighted median	0.0237818	1.29682	1.03517	1.62459	NA	NA	NA	NA	NA	NA
infection	Hemoglobin A1c	Inverse variance weighted	0.452383	1.08031	0.883169	1.32146	21.0438	6	0.00180168	NA	NA	NA
infection	Hemoglobin A1c	MR Egger	0.423414	1.34572	0.690067	2.62432	19.2646	5	0.0017157	-0.0202597	0.0298142	0.52698
infection	Hemoglobin A1c	Weighted median	0.980696	1.00203	0.850248	1.18091	NA	NA	NA	NA	NA	NA
infection	C-reactive protein	Inverse variance weighted	0.424604	1.12111	0.846784	1.48432	7.27826	6	0.295878	NA	NA	NA
infection	C-reactive protein	MR Egger	0.577452	1.34117	0.510358	3.52446	7.07095	5	0.215417	-0.0164427	0.042945	0.717547
infection	C-reactive protein	Weighted median	0.31356	1.17852	0.856243	1.62209	NA	NA	NA	NA	NA	NA
infection	SAA	Inverse variance weighted	0.969688	0.999601	0.979211	1.02042	11.8828	11	0.372517	-	-	-
infection	SAA	MR Egger	0.773814	1.00477	0.973556	1.03697	11.6613	10	0.308362	-0.00314122	0.00720796	0.672239
infection	SAA	Weighted median	0.849789	1.00204	0.981083	1.02346	-	-	-	-	-	-

## Sheet: Table S11.MR-hospihospitalizati
Table S12.reverse MR results of COVID-19 hospitalization on 28 risk factors.
Exposure	Outcome	MR_Method	P	OR	OR_LCI	OR_UCI	Heterogeneity_Q	Heterogeneity_Q_df	Heterogeneity_Q_pval	Pleiotropy_Egger_Intercept	Pleiotropy_Se	Pleiotropy_P
hospitalization	white blood cell count	Inverse variance weighted	0.536328	0.975782	0.902829	1.05463	239.24	4	1.35217e-50	NA	NA	NA
hospitalization	white blood cell count	MR Egger	0.374117	1.07172	0.940764	1.22091	126.872	3	2.55348e-27	-0.0202242	0.0124071	0.201584
hospitalization	white blood cell count	Weighted median	0.140559	1.00982	0.99678	1.02304	NA	NA	NA	NA	NA	NA
hospitalization	basophil cell count	Inverse variance weighted	0.150751	0.976413	0.945133	1.00873	34.0102	4	7.41617e-07	NA	NA	NA
hospitalization	basophil cell count	MR Egger	0.942088	1.00272	0.937367	1.07262	26.9006	3	6.17685e-06	-0.00567382	0.00637195	0.438829
hospitalization	basophil cell count	Weighted median	0.0437301	0.98635	0.973262	0.999614	NA	NA	NA	NA	NA	NA
hospitalization	lymphocyte cell count	Inverse variance weighted	0.250621	0.975164	0.934208	1.01792	69.0159	4	3.662e-14	NA	NA	NA
hospitalization	lymphocyte cell count	MR Egger	0.251377	1.0394	0.985316	1.09644	20.095	3	0.000162217	-0.0137238	0.00507822	0.0736309
hospitalization	lymphocyte cell count	Weighted median	0.522842	0.995688	0.982575	1.00898	NA	NA	NA	NA	NA	NA
hospitalization	eosinophil cell count	Inverse variance weighted	0.412096	0.97309	0.911682	1.03863	145.605	4	1.77982e-30	NA	NA	NA
hospitalization	eosinophil cell count	MR Egger	0.959224	1.00414	0.867812	1.16189	134.972	3	4.58519e-29	-0.00671104	0.013805	0.660171
hospitalization	eosinophil cell count	Weighted median	0.114115	0.98749	0.972187	1.00303	NA	NA	NA	NA	NA	NA
hospitalization	Neutrophill count	Inverse variance weighted	0.661631	0.986927	0.930448	1.04683	81.805	4	7.21971e-17	NA	NA	NA
hospitalization	Neutrophill count	MR Egger	0.304499	1.0635	0.964562	1.17258	41.0732	3	6.30949e-09	-0.0158459	0.00918692	0.183022
hospitalization	Neutrophill count	Weighted median	0.158135	1.01251	0.995178	1.03015	NA	NA	NA	NA	NA	NA
hospitalization	Red blood cell (erythrocyte) count	Inverse variance weighted	0.48211	0.973811	0.904351	1.04861	175.385	4	7.30255e-37	NA	NA	NA
hospitalization	Red blood cell (erythrocyte) count	MR Egger	0.818819	1.02084	0.868354	1.2001	153.319	3	5.06783e-33	-0.0100021	0.0152216	0.55803
hospitalization	Red blood cell (erythrocyte) count	Weighted median	0.365063	0.993502	0.979584	1.00762	NA	NA	NA	NA	NA	NA
hospitalization	Haemoglobin concentration	Inverse variance weighted	0.531417	0.973991	0.896833	1.05779	253.194	4	1.33489e-53	NA	NA	NA
hospitalization	Haemoglobin concentration	MR Egger	0.631733	1.04682	0.884369	1.2391	193.331	3	1.16393e-41	-0.0152919	0.0158662	0.406243
hospitalization	Haemoglobin concentration	Weighted median	0.631512	0.996843	0.984043	1.00981	NA	NA	NA	NA	NA	NA
hospitalization	Hematocrit	Inverse variance weighted	0.479555	0.964357	0.872049	1.06643	399.76	4	3.1344e-85	NA	NA	NA
hospitalization	Hematocrit	MR Egger	0.619179	1.05739	0.867437	1.28895	291.8	3	5.92224e-63	-0.0198687	0.018859	0.369451
hospitalization	Hematocrit	Weighted median	0.371845	0.994035	0.981067	1.00717	NA	NA	NA	NA	NA	NA
hospitalization	Mean platelet (thrombocyte) volume	Inverse variance weighted	0.615953	1.00621	0.982158	1.03085	13.6697	4	0.0084274	NA	NA	NA
hospitalization	Mean platelet (thrombocyte) volume	MR Egger	0.714753	0.989369	0.939108	1.04232	11.609	3	0.00884991	0.0035798	0.00490556	0.518365
hospitalization	Mean platelet (thrombocyte) volume	Weighted median	0.920502	1.00084	0.984455	1.0175	NA	NA	NA	NA	NA	NA
hospitalization	Plateletcrit	Inverse variance weighted	0.235254	0.974855	0.93471	1.01672	12.1435	3	0.00690742	NA	NA	NA
hospitalization	Plateletcrit	MR Egger	0.91932	1.00537	0.9173	1.10189	9.43114	2	0.00895477	-0.00715028	0.00942794	0.527391
hospitalization	Plateletcrit	Weighted median	0.145219	0.981562	0.957287	1.00645	NA	NA	NA	NA	NA	NA
hospitalization	Platelet distribution width	Inverse variance weighted	0.552182	0.985774	0.940289	1.03346	53.1915	4	7.77058e-11	NA	NA	NA
hospitalization	Platelet distribution width	MR Egger	0.669787	1.02401	0.927733	1.13028	42.5003	3	3.14186e-09	-0.0080705	0.00929016	0.448921
hospitalization	Platelet distribution width	Weighted median	0.796272	0.997836	0.981563	1.01438	NA	NA	NA	NA	NA	NA
hospitalization	DD	Inverse variance weighted	0.928117	0.993384	0.859967	1.1475	4.4901	4	0.343723	NA	NA	NA
hospitalization	DD	MR Egger	0.365462	1.16161	0.881429	1.53085	2.85934	3	0.413824	-0.0331582	0.0259655	0.29147
hospitalization	DD	Weighted median	0.729181	1.02976	0.872222	1.21576	NA	NA	NA	NA	NA	NA
hospitalization	Creatinine (enzymatic) in urine	Inverse variance weighted	0.534089	0.0142671	2.16928e-08	9383.29	6157.63	4	0	NA	NA	NA
hospitalization	Creatinine (enzymatic) in urine	MR Egger	0.635532	1572.34	1.89105e-09	1307345061868800	4725.73	3	0	-2.4587	2.57883	0.410716
hospitalization	Creatinine (enzymatic) in urine	Weighted median	0.989545	1.00294	0.646283	1.55643	NA	NA	NA	NA	NA	NA
hospitalization	Alkaline phosphatase	Inverse variance weighted	0.886261	1.00295	0.96333	1.04419	5.22975	4	0.264525	NA	NA	NA
hospitalization	Alkaline phosphatase	MR Egger	0.328753	1.04636	0.969451	1.12938	3.4361	3	0.329145	-0.00899371	0.00718691	0.299484
hospitalization	Alkaline phosphatase	Weighted median	0.168657	1.03206	0.986713	1.07949	NA	NA	NA	NA	NA	NA
hospitalization	Albumin	Inverse variance weighted	0.311241	0.921655	0.787024	1.07932	30.8877	4	3.22713e-06	NA	NA	NA
hospitalization	Albumin	MR Egger	0.52437	1.10831	0.837186	1.46725	17.8349	3	0.000475723	-0.0391172	0.0263991	0.235007
hospitalization	Albumin	Weighted median	0.540868	0.979003	0.914627	1.04791	NA	NA	NA	NA	NA	NA
hospitalization	Total bilirubin	Inverse variance weighted	0.573451	1.01669	0.959769	1.07698	5.83236	4	0.212022	NA	NA	NA
hospitalization	Total bilirubin	MR Egger	0.983216	0.998574	0.883483	1.12866	5.61593	3	0.131867	0.00430395	0.0126578	0.756254
hospitalization	Total bilirubin	Weighted median	0.827434	1.00617	0.952048	1.06336	NA	NA	NA	NA	NA	NA
hospitalization	Myoglobin levels	Inverse variance weighted	0.131393	1.11046	0.969138	1.27239	3.22733	4	0.520528	NA	NA	NA
hospitalization	Myoglobin levels	MR Egger	0.399739	1.15149	0.868215	1.52718	3.13965	3	0.370592	-0.00768889	0.0265629	0.791082
hospitalization	Myoglobin levels	Weighted median	0.185061	1.11967	0.947308	1.32341	NA	NA	NA	NA	NA	NA
hospitalization	Tnl	Inverse variance weighted	0.59966	1.03713	0.905136	1.18836	1.66858	4	0.796416	NA	NA	NA
hospitalization	Tnl	MR Egger	0.68311	0.938568	0.712185	1.23691	1.00424	3	0.800227	0.0211638	0.0259655	0.474721
hospitalization	Tnl	Weighted median	0.905905	0.990606	0.847093	1.15843	NA	NA	NA	NA	NA	NA
hospitalization	CKB	Inverse variance weighted	0.644351	1.04008	0.880257	1.22891	6.01224	4	0.198236	NA	NA	NA
hospitalization	CKB	MR Egger	0.289146	0.834555	0.633303	1.09976	2.78154	3	0.426548	0.0466337	0.0259449	0.17012
hospitalization	CKB	Weighted median	0.958727	0.995563	0.841235	1.1782	NA	NA	NA	NA	NA	NA
hospitalization	CKM	Inverse variance weighted	0.837381	1.00382	0.96792	1.04105	49.1903	4	5.3288e-10	NA	NA	NA
hospitalization	CKM	MR Egger	0.858604	0.991804	0.912651	1.07782	47.4968	3	2.72481e-10	0.00257169	0.00786337	0.765123
hospitalization	CKM	Weighted median	0.52379	0.995835	0.983138	1.0087	NA	NA	NA	NA	NA	NA
hospitalization	HDL cholesterol	Inverse variance weighted	0.843019	1.00851	0.927378	1.09674	58.9523	4	4.81529e-12	NA	NA	NA
hospitalization	HDL cholesterol	MR Egger	0.354418	0.918288	0.788086	1.07	36.0085	3	7.45747e-08	0.0199196	0.0144075	0.260737
hospitalization	HDL cholesterol	Weighted median	0.0979121	0.977541	0.951595	1.00419	NA	NA	NA	NA	NA	NA
hospitalization	Total cholesterol	Inverse variance weighted	0.675807	1.00994	0.964176	1.05788	75.2834	4	1.73571e-15	NA	NA	NA
hospitalization	Total cholesterol	MR Egger	0.902478	0.992858	0.893461	1.10331	72.0774	3	1.53231e-15	0.00364283	0.00997228	0.739126
hospitalization	Total cholesterol	Weighted median	0.90026	0.999155	0.986032	1.01245	NA	NA	NA	NA	NA	NA
hospitalization	apolipoprotein A-I	Inverse variance weighted	0.581744	1.12141	0.745912	1.68595	93.9913	4	1.86741e-19	NA	NA	NA
hospitalization	apolipoprotein A-I	MR Egger	0.587149	0.775165	0.340255	1.76597	70.1094	3	4.04411e-15	0.0783225	0.0774782	0.386521
hospitalization	apolipoprotein A-I	Weighted median	0.587194	0.97368	0.884294	1.0721	NA	NA	NA	NA	NA	NA
hospitalization	Hemoglobin A1c	Inverse variance weighted	0.657816	1.02838	0.908594	1.16396	18.2884	4	0.00108379	NA	NA	NA
hospitalization	Hemoglobin A1c	MR Egger	0.998944	0.99979	0.750148	1.33251	17.9948	3	0.000440935	0.00597914	0.0270262	0.839113
hospitalization	Hemoglobin A1c	Weighted median	0.566664	1.02132	0.950223	1.09773	NA	NA	NA	NA	NA	NA
hospitalization	C-reactive protein	Inverse variance weighted	0.120805	1.11377	0.972021	1.27618	2.34624	4	0.672364	NA	NA	NA
hospitalization	C-reactive protein	MR Egger	0.767582	0.95547	0.72501	1.25919	0.780417	3	0.854145	0.0324913	0.0259655	0.299508
hospitalization	C-reactive protein	Weighted median	0.300104	1.09365	0.923292	1.29544	NA	NA	NA	NA	NA	NA
hospitalization	SAA	Inverse variance weighted	0.753	1.00653	0.96663	1.04807	11.2606	10	0.338	-	-	-
hospitalization	SAA	MR Egger	0.597	0.98344	0.926445	1.04394	10.0676	9	0.345	0.0147568	0.0142895	0.328694
hospitalization	SAA	Weighted median	0.988	1.00032	0.960228	1.04208	-	-	-	-	-	-

## Sheet: Table S12.MR-severe
Table S13.reverse MR results of severe COVID-19 on 28 risk factors.
Exposure	Outcome	MR_Method	P	OR	OR_LCI	OR_UCI	Heterogeneity_Q	Heterogeneity_Q_df	Heterogeneity_Q_pval	Pleiotropy_Egger_Intercept	Pleiotropy_Se	Pleiotropy_P
severe infection	white blood cell count	Inverse variance weighted	0.559391	1.01589	0.963507	1.07113	372.365	6	2.42891e-77	NA	NA	NA
severe infection	white blood cell count	MR Egger	0.610031	1.04025	0.9023	1.19929	363.13	5	2.60488e-76	-0.00742497	0.0208218	0.735949
severe infection	white blood cell count	Weighted median	0.280007	1.00576	0.995336	1.01629	NA	NA	NA	NA	NA	NA
severe infection	basophil cell count	Inverse variance weighted	0.920203	0.998741	0.974416	1.02367	65.7829	6	2.98507e-12	NA	NA	NA
severe infection	basophil cell count	MR Egger	0.886278	1.0052	0.939499	1.0755	65.2407	5	9.99e-13	-0.00200727	0.00984727	0.846515
severe infection	basophil cell count	Weighted median	0.293175	0.993924	0.982693	1.00528	NA	NA	NA	NA	NA	NA
severe infection	lymphocyte cell count	Inverse variance weighted	0.693482	1.01727	0.934241	1.10767	911.115	6	1.48508e-193	NA	NA	NA
severe infection	lymphocyte cell count	MR Egger	0.728064	1.04427	0.829031	1.31538	900.49	5	2.08456e-192	-0.00819721	0.0337482	0.817738
severe infection	lymphocyte cell count	Weighted median	0.359979	0.995251	0.985159	1.00545	NA	NA	NA	NA	NA	NA
severe infection	eosinophil cell count	Inverse variance weighted	0.516004	0.991272	0.965392	1.01785	80.8434	6	2.39196e-15	NA	NA	NA
severe infection	eosinophil cell count	MR Egger	0.577077	0.978433	0.910743	1.05115	78.4739	5	1.74986e-15	0.00406037	0.01045	0.713602
severe infection	eosinophil cell count	Weighted median	0.363329	0.99255	0.976675	1.00868	NA	NA	NA	NA	NA	NA
severe infection	Neutrophill count	Inverse variance weighted	0.427877	1.01307	0.981061	1.04613	83.2017	6	7.78073e-16	NA	NA	NA
severe infection	Neutrophill count	MR Egger	0.492333	1.03354	0.947108	1.12786	79.4146	5	1.11255e-15	-0.00618242	0.0126609	0.645993
severe infection	Neutrophill count	Weighted median	0.133584	1.00987	0.996993	1.02292	NA	NA	NA	NA	NA	NA
severe infection	Red blood cell (erythrocyte) count	Inverse variance weighted	0.944002	1.00034	0.990833	1.00994	10.0101	6	0.124227	NA	NA	NA
severe infection	Red blood cell (erythrocyte) count	MR Egger	0.374473	0.988186	0.964849	1.01209	8.08598	5	0.15156	0.00377928	0.00346476	0.325123
severe infection	Red blood cell (erythrocyte) count	Weighted median	0.789664	0.998598	0.988358	1.00894	NA	NA	NA	NA	NA	NA
severe infection	Haemoglobin concentration	Inverse variance weighted	0.66139	0.998467	0.991634	1.00535	6.00352	6	0.422796	NA	NA	NA
severe infection	Haemoglobin concentration	MR Egger	0.834866	0.997862	0.978977	1.01711	5.99803	5	0.30641	0.000187394	0.00277	0.948685
severe infection	Haemoglobin concentration	Weighted median	0.527756	0.997087	0.988101	1.00616	NA	NA	NA	NA	NA	NA
severe infection	Hematocrit	Inverse variance weighted	0.739722	0.998554	0.990064	1.00712	12.1056	7	0.0971397	NA	NA	NA
severe infection	Hematocrit	MR Egger	0.95371	0.999268	0.975863	1.02324	12.0973	6	0.0598337	-0.000219447	0.00341688	0.950878
severe infection	Hematocrit	Weighted median	0.700361	0.998209	0.989138	1.00736	NA	NA	NA	NA	NA	NA
severe infection	Mean platelet (thrombocyte) volume	Inverse variance weighted	0.263314	1.00691	0.994832	1.01914	11.6532	6	0.0701691	NA	NA	NA
severe infection	Mean platelet (thrombocyte) volume	MR Egger	0.653676	1.0082	0.974909	1.04263	11.6378	5	0.0401021	-0.000395187	0.00486796	0.938447
severe infection	Mean platelet (thrombocyte) volume	Weighted median	0.429302	1.00466	0.99314	1.01632	NA	NA	NA	NA	NA	NA
severe infection	Plateletcrit	Inverse variance weighted	0.115852	0.985573	0.96788	1.00359	13.8582	7	0.0537615	NA	NA	NA
severe infection	Plateletcrit	MR Egger	0.865012	0.99546	0.946661	1.04678	13.4597	6	0.0362903	-0.00303383	0.0071977	0.688073
severe infection	Plateletcrit	Weighted median	0.0926509	0.985849	0.969607	1.00236	NA	NA	NA	NA	NA	NA
severe infection	Platelet distribution width	Inverse variance weighted	0.510076	0.994826	0.979589	1.0103	19.4535	6	0.00346248	NA	NA	NA
severe infection	Platelet distribution width	MR Egger	0.980997	1.00054	0.958797	1.04411	19.1388	5	0.00181096	-0.00177161	0.00617888	0.785828
severe infection	Platelet distribution width	Weighted median	0.749035	0.998054	0.986211	1.01004	NA	NA	NA	NA	NA	NA
severe infection	DD	Inverse variance weighted	0.623419	1.02538	0.927754	1.13328	7.38968	6	0.286307	NA	NA	NA
severe infection	DD	MR Egger	0.399944	1.13089	0.870098	1.46986	6.55736	5	0.255695	-0.0302303	0.0379467	0.461789
severe infection	DD	Weighted median	0.631276	1.03073	0.910883	1.16634	NA	NA	NA	NA	NA	NA
severe infection	Creatinine (enzymatic) in urine	Inverse variance weighted	0.721828	1.12857	0.579894	2.19637	52.024	6	1.84418e-09	NA	NA	NA
severe infection	Creatinine (enzymatic) in urine	MR Egger	0.631392	1.60765	0.259803	9.94804	50.3007	5	1.20272e-09	-0.109365	0.264235	0.696108
severe infection	Creatinine (enzymatic) in urine	Weighted median	0.979796	0.996059	0.733748	1.35214	NA	NA	NA	NA	NA	NA
severe infection	Alkaline phosphatase	Inverse variance weighted	0.894918	1.00285	0.961373	1.04612	19.6839	6	0.0031518	NA	NA	NA
severe infection	Alkaline phosphatase	MR Egger	0.708174	1.02371	0.911698	1.14949	19.1347	5	0.00181419	-0.00636718	0.0168075	0.720368
severe infection	Alkaline phosphatase	Weighted median	0.416008	1.01257	0.982547	1.04351	NA	NA	NA	NA	NA	NA
severe infection	Albumin	Inverse variance weighted	0.0469365	0.962595	0.927068	0.999485	5.24187	6	0.513187	NA	NA	NA
severe infection	Albumin	MR Egger	0.946448	1.00345	0.912002	1.10406	4.38181	5	0.495851	-0.0128481	0.013854	0.396284
severe infection	Albumin	Weighted median	0.292793	0.973626	0.926329	1.02334	NA	NA	NA	NA	NA	NA
severe infection	Total bilirubin	Inverse variance weighted	0.679763	0.992865	0.959676	1.0272	8.34519	7	0.303141	NA	NA	NA
severe infection	Total bilirubin	MR Egger	0.635605	1.0221	0.937977	1.11378	7.67111	6	0.263202	-0.00942411	0.0129789	0.49511
severe infection	Total bilirubin	Weighted median	0.947166	1.00132	0.962942	1.04123	NA	NA	NA	NA	NA	NA
severe infection	Myoglobin levels	Inverse variance weighted	0.134599	1.07125	0.978893	1.17231	3.55172	6	0.737076	NA	NA	NA
severe infection	Myoglobin levels	MR Egger	0.911549	0.986448	0.784613	1.2402	2.96167	5	0.705896	0.0254532	0.0331356	0.477089
severe infection	Myoglobin levels	Weighted median	0.220093	1.07261	0.958925	1.19978	NA	NA	NA	NA	NA	NA
severe infection	Tnl	Inverse variance weighted	0.264103	1.05271	0.961955	1.15203	2.08141	6	0.912061	NA	NA	NA
severe infection	Tnl	MR Egger	0.876509	0.981082	0.780344	1.23346	1.65058	5	0.895066	0.0217495	0.0331356	0.540581
severe infection	Tnl	Weighted median	0.235681	1.06673	0.958706	1.18692	NA	NA	NA	NA	NA	NA
severe infection	CKB	Inverse variance weighted	0.874448	0.989903	0.872813	1.1227	11.698	6	0.0690557	NA	NA	NA
severe infection	CKB	MR Egger	0.171883	0.795522	0.600442	1.05398	7.55162	5	0.18274	0.0674728	0.0407221	0.158438
severe infection	CKB	Weighted median	0.386948	0.948181	0.840504	1.06965	NA	NA	NA	NA	NA	NA
severe infection	CKM	Inverse variance weighted	0.158006	0.995025	0.98816	1.00194	4.68699	6	0.584539	NA	NA	NA
severe infection	CKM	MR Egger	0.628719	1.00458	0.987257	1.0222	3.30927	5	0.652422	-0.00297619	0.0025356	0.293352
severe infection	CKM	Weighted median	0.303977	0.995253	0.986265	1.00432	NA	NA	NA	NA	NA	NA
severe infection	HDL cholesterol	Inverse variance weighted	0.846316	0.997953	0.977484	1.01885	15.2484	7	0.0329444	NA	NA	NA
severe infection	HDL cholesterol	MR Egger	0.35286	0.972669	0.92159	1.02658	13.0338	6	0.042502	0.00780822	0.0077334	0.351621
severe infection	HDL cholesterol	Weighted median	0.183966	0.98772	0.969879	1.00589	NA	NA	NA	NA	NA	NA
severe infection	Total cholesterol	Inverse variance weighted	0.478918	0.997429	0.990345	1.00456	5.27362	6	0.509229	NA	NA	NA
severe infection	Total cholesterol	MR Egger	0.244358	1.01212	0.994162	1.0304	2.22842	5	0.81672	-0.00455484	0.00261015	0.141422
severe infection	Total cholesterol	Weighted median	0.73606	0.998391	0.989089	1.00778	NA	NA	NA	NA	NA	NA
severe infection	apolipoprotein A-I	Inverse variance weighted	0.662057	1.01945	0.935085	1.11143	14.4524	6	0.0249709	NA	NA	NA
severe infection	apolipoprotein A-I	MR Egger	0.815459	1.03061	0.810519	1.31047	14.4255	5	0.013121	-0.00336591	0.0348287	0.926765
severe infection	apolipoprotein A-I	Weighted median	0.737957	0.988298	0.922439	1.05886	NA	NA	NA	NA	NA	NA
severe infection	Hemoglobin A1c	Inverse variance weighted	0.915433	1.00359	0.939278	1.07232	17.9187	6	0.00643863	NA	NA	NA
severe infection	Hemoglobin A1c	MR Egger	0.195235	1.12183	0.964843	1.30436	11.9764	5	0.0351124	-0.0344206	0.0218535	0.17606
severe infection	Hemoglobin A1c	Weighted median	0.617678	1.01378	0.960735	1.06976	NA	NA	NA	NA	NA	NA
severe infection	C-reactive protein	Inverse variance weighted	0.240594	1.06741	0.957223	1.19027	8.76216	6	0.187402	NA	NA	NA
severe infection	C-reactive protein	MR Egger	0.742004	0.951099	0.717124	1.26141	7.60738	5	0.179243	0.0356079	0.0408722	0.423493
severe infection	C-reactive protein	Weighted median	0.428009	1.04792	0.933383	1.17651	NA	NA	NA	NA	NA	NA
severe infection	SAA	Inverse variance weighted	0.730209	0.990374	0.937396	1.04635	13.2086	13	0.431828	-	-	-
severe infection	SAA	MR Egger	0.696099	0.982545	0.901346	1.07106	13.1453	12	0.358572	0.00520528	0.0216401	0.813973
severe infection	SAA	Weighted median	0.57568	0.984126	0.930497	1.04085	-	-	-	-	-	-
